# Supplementary material for: Single-cell and bulk RNAseq unveils the immune infiltration landscape and targeted therapeutic biomarkers of psoriasis
Source: Front Genet. 2024 Apr 18;15:1365273. doi: 10.3389/fgene.2024.1365273 (PMC11063342; doi:10.3389/fgene.2024.1365273)
Supplement: Supplementary file 1 [file Table2.XLSX]

## Sheet: sheet1
GSE14905										GSE13355
gene	logFC	AveExpr	t	P.Value	adj.P.Val	B	change	fdr		gene	logFC	AveExpr	t	P.Value	adj.P.Val	B	change	fdr
JUN	-2.5459	9.16994	-14.1778	1.20962e-23	2.76774e-19	42.9242	down	2.76774e-19		PI3	7.04283	9.82714	94.2102	1.72333e-116	3.46113e-112	251.749	up	3.46113e-112
NR4A1	-2.58231	5.67579	-12.8547	3.01644e-21	3.45095e-17	37.6329	down	3.45095e-17		DEFB4A	7.63983	9.84433	84.8646	5.38576e-111	5.40838e-107	240.168	up	5.40838e-107
LOC389765	-2.12955	4.34383	-12.2843	3.4733e-20	2.64909e-16	35.2814	down	2.64909e-16		AKR1B10	5.82663	8.70858	66.4048	3.54455e-98	2.37296e-94	212.425	up	2.37296e-94
MSL3	1.02641	7.04094	12.0181	1.09994e-19	6.29193e-16	34.1705	up	6.29193e-16		S100A7A	7.23067	8.38001	66.1786	5.33175e-98	2.67707e-94	212.036	up	2.67707e-94
NR4A2	-3.00525	6.43724	-11.5175	9.81171e-19	4.49003e-15	32.0589	down	4.49003e-15		IL36G	5.19057	9.11459	50.169	9.69607e-84	3.89472e-80	180.321	up	3.89472e-80
GADD45B	-2.43255	8.3401	-11.3418	2.12741e-18	8.11288e-15	31.3113	down	8.11288e-15		SPRR2B	5.1855	11.4412	47.9824	1.7848e-81	5.97432e-78	175.226	up	5.97432e-78
DUSP1	-2.45715	11.4355	-11.1946	4.07696e-18	1.33264e-14	30.6827	down	1.33264e-14		C10orf99	5.00776	9.22833	47.6215	4.30868e-81	1.23622e-77	174.364	up	1.23622e-77
RIMS3	2.34928	5.95259	10.8367	1.99891e-17	5.71713e-14	29.1453	up	5.71713e-14		KYNU	4.66501	8.29381	47.2925	9.6707e-81	2.42783e-77	173.573	up	2.42783e-77
ZC3HAV1	1.68353	8.63665	10.7492	2.95371e-17	7.50932e-14	28.7675	up	7.50932e-14		SERPINB4	8.56502	9.01585	47.0982	1.56282e-80	3.48753e-77	173.103	up	3.48753e-77
TRIM13	1.5579	6.23256	10.6732	4.14826e-17	9.49164e-14	28.4388	up	9.49164e-14		S100A12	5.84272	7.49135	44.6527	7.67647e-78	1.54174e-74	167.027	up	1.54174e-74
DDIT3	-1.69075	5.42503	-10.5733	6.48682e-17	1.34932e-13	28.006	down	1.34932e-13		S100A9	5.84942	11.4611	41.4872	3.70689e-74	6.7681e-71	158.686	up	6.7681e-71
ZCCHC10	1.52375	7.13714	10.4932	9.29008e-17	1.70119e-13	27.6583	up	1.70119e-13		TCN1	6.21694	8.53253	40.7586	2.82849e-73	4.73395e-70	156.684	up	4.73395e-70
CTC-459F4.3	1.30935	5.68666	10.4843	9.66545e-17	1.70119e-13	27.6199	up	1.70119e-13		HPSE	4.11582	8.38329	40.0589	2.05114e-72	3.16885e-69	154.73	up	3.16885e-69
KLF2	-1.99725	8.18899	-10.4264	1.25325e-16	2.04826e-13	27.3684	down	2.04826e-13		LCE3D	4.61194	11.0932	39.8057	4.23239e-72	6.07166e-69	154.016	up	6.07166e-69
NFIL3	-2.0586	8.46787	-10.3391	1.85491e-16	2.82947e-13	26.9886	down	2.82947e-13		SPRR2C	5.86038	7.19012	36.9579	1.93606e-68	2.59225e-65	145.69	up	2.59225e-65
CYR61	-2.9155	7.68884	-10.2438	2.84854e-16	4.0736e-13	26.5731	down	4.0736e-13		SERPINB3	5.36742	11.0164	35.416	2.33765e-66	2.78696e-63	140.946	up	2.78696e-63
EIF2AK3	-0.741978	8.49258	-10.2007	3.45784e-16	4.65405e-13	26.3853	stable	4.65405e-13		GJB2	2.8608	11.7665	35.4131	2.35901e-66	2.78696e-63	140.937	up	2.78696e-63
MIR205HG	2.48564	7.90472	10.1012	5.41449e-16	6.81714e-13	25.9507	up	6.81714e-13		PDZK1IP1	2.41783	10.3369	35.3723	2.68398e-66	2.99473e-63	140.809	up	2.99473e-63
SLIRP	1.12292	10.1122	10.0914	5.66084e-16	6.81714e-13	25.9076	up	6.81714e-13		KRT16	4.08406	11.3053	34.2294	1.05249e-64	1.11254e-61	137.173	up	1.11254e-61
ARHGEF37	1.095	9.89051	10.0612	6.48548e-16	7.11309e-13	25.7758	up	7.11309e-13		PLBD1	1.82482	10.7072	33.3079	2.18206e-63	2.19122e-60	134.167	up	2.19122e-60
ZFP36	-2.25574	9.46951	-10.0505	6.80674e-16	7.11309e-13	25.729	down	7.11309e-13		ARNTL2	2.13718	7.71706	31.9156	2.42367e-61	2.31795e-58	129.492	up	2.31795e-58
ZBTB10	-1.3858	3.81132	-10.0495	6.83921e-16	7.11309e-13	25.7244	down	7.11309e-13		ADAMDEC1	3.97025	6.54336	31.2646	2.3182e-60	2.1163e-57	127.249	up	2.1163e-57
PSPC1	-1.09172	6.9535	-10.0224	7.72877e-16	7.36922e-13	25.6058	down	7.36922e-13		FABP5	1.46845	13.1108	30.6802	1.81638e-59	1.5861e-56	125.203	up	1.5861e-56
ADAMTS1	-2.23065	7.93129	-10.0224	7.72962e-16	7.36922e-13	25.6057	down	7.36922e-13		MIR7703	1.2193	10.8769	30.6673	1.90119e-59	1.59098e-56	125.158	up	1.59098e-56
KLF6	-1.15563	10.4674	-9.97029	9.77882e-16	8.94996e-13	25.3778	down	8.94996e-13		CHI3L2	3.8907	8.0721	29.9319	2.65035e-58	2.12918e-55	122.539	up	2.12918e-55
RSF1	-1.57667	5.84001	-9.94926	1.07539e-15	9.46384e-13	25.2857	down	9.46384e-13		TTC39A	2.48737	7.28104	29.8891	3.09452e-58	2.3904e-55	122.385	up	2.3904e-55
C8orf4	-2.16844	5.85821	-9.91698	1.2443e-15	1.05447e-12	25.1443	down	1.05447e-12		TMEM45B	2.06914	9.46355	29.7852	4.50916e-58	3.35415e-55	122.01	up	3.35415e-55
SFT2D3	-1.71553	4.1987	-9.84555	1.71879e-15	1.37649e-12	24.8311	down	1.37649e-12		IFI27	2.98954	10.8063	29.6417	7.59831e-58	5.45016e-55	121.491	up	5.45016e-55
STC1	-3.35482	3.46023	-9.84225	1.7446e-15	1.37649e-12	24.8166	down	1.37649e-12		GDA	3.82755	6.57787	29.5668	9.98765e-58	6.91696e-55	121.219	up	6.91696e-55
PPTC7	-1.0546	9.90561	-9.82949	1.84832e-15	1.40972e-12	24.7606	down	1.40972e-12		CNFN	2.45785	11.3425	29.4933	1.30637e-57	8.74574e-55	120.952	up	8.74574e-55
LINC-PINT	-1.96567	4.36605	-9.62444	4.67932e-15	3.45379e-12	23.8599	down	3.45379e-12		MIR6732	2.92733	8.53155	29.2401	3.30694e-57	2.138e-54	120.028	up	2.138e-54
LOC642533	1.02145	5.46686	9.51169	7.80428e-15	5.58031e-12	23.3637	up	5.58031e-12		RGS1	2.7819	6.1503	29.232	3.40649e-57	2.138e-54	119.999	up	2.138e-54
C5orf28	1.34541	6.65382	9.49001	8.6113e-15	5.97076e-12	23.2683	up	5.97076e-12		TGM1	2.50021	9.74789	29.1285	4.99018e-57	3.03705e-54	119.619	up	3.03705e-54
SPRY1	-1.7182	8.53086	-9.48082	8.97847e-15	6.04225e-12	23.2278	down	6.04225e-12		RHCG	3.96632	9.11644	29.1202	5.14448e-57	3.03888e-54	119.589	up	3.03888e-54
TERF2IP	-0.694431	8.73414	-9.44545	1.05423e-14	6.74225e-12	23.072	stable	6.74225e-12		RP11-295G20.2	2.67359	9.70295	28.9041	1.14522e-56	6.57161e-54	118.792	up	6.57161e-54
ADM	-2.31441	9.7009	-9.44409	1.0608e-14	6.74225e-12	23.066	down	6.74225e-12		SERPINB13	2.54589	10.7892	28.3127	1.04642e-55	5.83788e-53	116.59	up	5.83788e-53
ZFP36L1	-1.14582	11.4151	-9.34005	1.70177e-14	1.03802e-11	22.6074	down	1.03802e-11		CCNB1	2.58475	7.92251	28.0842	2.48288e-55	1.34774e-52	115.73	up	1.34774e-52
EFNA1	-1.46899	9.46136	-9.3372	1.72391e-14	1.03802e-11	22.5949	down	1.03802e-11		KPNA2	1.32016	10.4005	27.9533	4.08323e-55	2.15809e-52	115.235	up	2.15809e-52
PIN4	0.718669	8.82213	9.32883	1.79073e-14	1.05061e-11	22.558	stable	1.05061e-11		MELK	1.87108	7.5986	27.8701	5.60464e-55	2.88625e-52	114.92	up	2.88625e-52
PPP1R15A	-1.62049	6.57335	-9.30553	1.99081e-14	1.13879e-11	22.4552	down	1.13879e-11		LOC100129518	2.45193	8.70126	27.8606	5.81156e-55	2.91798e-52	114.884	up	2.91798e-52
TOB1	-1.04837	11.0617	-9.27702	2.26631e-14	1.26477e-11	22.3295	down	1.26477e-11		RAN	0.945225	11.6025	27.5554	1.87076e-54	9.16401e-52	113.719	stable	9.16401e-52
KBTBD2	-0.877167	7.39498	-9.18898	3.38212e-14	1.84253e-11	21.941	stable	1.84253e-11		EIF4A3	0.946935	10.7726	27.5301	2.06134e-54	9.85711e-52	113.623	stable	9.85711e-52
PIM3	-1.12832	9.74947	-9.16518	3.7688e-14	2.00544e-11	21.8359	down	2.00544e-11		C20orf24	1.14003	11.4914	27.4713	2.58604e-54	1.20786e-51	113.397	up	1.20786e-51
SOX17	-1.63455	3.94101	-9.14766	4.08134e-14	2.12239e-11	21.7586	down	2.12239e-11		GM2A	1.67437	11.584	27.3984	3.4251e-54	1.5634e-51	113.117	up	1.5634e-51
NAT1	1.53677	6.4204	9.12831	4.45703e-14	2.2626e-11	21.6732	up	2.2626e-11		ADAP2	1.59377	9.08462	27.378	3.70657e-54	1.65428e-51	113.038	up	1.65428e-51
DIP2B	-1.55767	4.971	-9.12383	4.54873e-14	2.2626e-11	21.6534	down	2.2626e-11		MPZL2	2.10745	9.91375	27.3214	4.61185e-54	2.01358e-51	112.821	up	2.01358e-51
CYB561D1	1.31247	6.62022	9.1038	4.98263e-14	2.42569e-11	21.565	up	2.42569e-11		TYMP	2.58975	9.20316	27.2876	5.25756e-54	2.24666e-51	112.69	up	2.24666e-51
DUOXA1	1.41317	8.93428	9.03788	6.72574e-14	3.20608e-11	21.2739	up	3.20608e-11		SQRDL	0.865766	10.8971	27.0144	1.51992e-53	6.3596e-51	111.633	stable	6.3596e-51
PHF21A	-1.15588	3.26301	-8.97503	8.95312e-14	4.18074e-11	20.9962	down	4.18074e-11		GPR68	1.40965	8.46663	26.9624	1.86196e-53	7.63176e-51	111.431	up	7.63176e-51
TNFAIP3	-2.07781	7.38433	-8.94581	1.02263e-13	4.67978e-11	20.8672	down	4.67978e-11		TPBG	1.33409	10.0745	26.8744	2.62691e-53	1.05518e-50	111.088	up	1.05518e-50
SWSAP1	1.04718	5.44317	8.91691	1.16644e-13	5.23322e-11	20.7395	up	5.23322e-11		BTC	-3.79068	6.59448	-26.8429	2.9716e-53	1.17023e-50	110.965	down	1.17023e-50
BC065766	-0.969697	3.89486	-8.9054	1.2292e-13	5.4087e-11	20.6886	stable	5.4087e-11		PTTG1	1.61904	9.7645	26.7727	3.91445e-53	1.51188e-50	110.69	up	1.51188e-50
DDX24	-0.574504	9.07181	-8.88088	1.37437e-13	5.87473e-11	20.5802	stable	5.87473e-11		MSH5-SAPCD1	-2.56647	7.39256	-26.5083	1.10934e-52	4.20378e-50	109.652	down	4.20378e-50
FAM193A	-0.723686	6.95532	-8.87895	1.38646e-13	5.87473e-11	20.5717	stable	5.87473e-11		GJB6	1.8255	11.9844	26.4601	1.34226e-52	4.99222e-50	109.462	up	4.99222e-50
ITPRIP	-1.38828	7.90953	-8.83073	1.7268e-13	7.13433e-11	20.3587	down	7.13433e-11		CARHSP1	2.00744	9.96369	26.4349	1.48298e-52	5.41531e-50	109.363	up	5.41531e-50
HAUS1	0.796016	8.03075	8.82738	1.75339e-13	7.13433e-11	20.3438	stable	7.13433e-11		TMPRSS11D	3.6155	7.99985	26.2324	3.31459e-52	1.18875e-49	108.562	up	1.18875e-49
EGR1	-2.67437	7.3233	-8.8228	1.79033e-13	7.13433e-11	20.3236	down	7.13433e-11		TMEM165	1.32189	9.89912	26.2063	3.67738e-52	1.29573e-49	108.458	up	1.29573e-49
RASD1	-2.09596	7.16502	-8.82059	1.80845e-13	7.13433e-11	20.3138	down	7.13433e-11		PYCARD	1.27762	10.6065	26.1291	5.00418e-52	1.73283e-49	108.151	up	1.73283e-49
RBM3	0.8234	11.4834	8.8054	1.93785e-13	7.51526e-11	20.2467	stable	7.51526e-11		SPRR3	2.73748	9.53996	26.0737	6.24468e-52	2.12573e-49	107.93	up	2.12573e-49
FLJ38717	1.91298	5.15806	8.77302	2.24568e-13	8.52735e-11	20.1036	up	8.52735e-11		KIAA0101	2.08045	9.64303	26.0679	6.39076e-52	2.1392e-49	107.907	up	2.1392e-49
HIST1H2BG	-3.12247	4.24075	-8.77033	2.27336e-13	8.52735e-11	20.0917	down	8.52735e-11		CTA-384D8.35	2.04898	6.97866	25.9302	1.10973e-51	3.65375e-49	107.357	up	3.65375e-49
TICAM1	-1.15879	5.77489	-8.76453	2.3342e-13	8.61433e-11	20.0661	down	8.61433e-11		NOD2	1.5887	8.22678	25.6801	3.0383e-51	9.84212e-49	106.353	up	9.84212e-49
NFKBIA	-1.04672	11.8508	-8.75332	2.45636e-13	8.92127e-11	20.0166	down	8.92127e-11		CDC20	1.90788	7.54279	25.6724	3.13451e-51	9.99263e-49	106.322	up	9.99263e-49
UVRAG	-0.810239	7.12444	-8.72026	2.85536e-13	1.02084e-10	19.8705	stable	1.02084e-10		LCN2	4.07078	9.23083	25.6239	3.81386e-51	1.19684e-48	106.127	up	1.19684e-48
RNF111	-0.723778	8.24069	-8.70797	3.01968e-13	1.06298e-10	19.8162	stable	1.06298e-10		BIRC5	1.74618	7.36876	25.5428	5.29776e-51	1.63693e-48	105.799	up	1.63693e-48
DNAJC9	0.942085	8.94273	8.6969	3.17574e-13	1.09315e-10	19.7672	stable	1.09315e-10		SPRR1B	2.27892	12.4772	25.5385	5.39197e-51	1.64079e-48	105.781	up	1.64079e-48
ZNF609	-0.794654	2.52307	-8.69517	3.20095e-13	1.09315e-10	19.7596	stable	1.09315e-10		CLEC7A	1.9304	8.50428	25.518	5.85912e-51	1.75058e-48	105.698	up	1.75058e-48
TSC22D1	-1.34688	10.93	-8.64402	4.0402e-13	1.35334e-10	19.5335	down	1.35334e-10		CD24	1.39244	12.1531	25.5152	5.92709e-51	1.75058e-48	105.687	up	1.75058e-48
STK3	-1.14309	7.70614	-8.6418	4.08114e-13	1.35334e-10	19.5237	down	1.35334e-10		KCNJ15	2.25226	6.54904	25.3832	1.01389e-50	2.95114e-48	105.152	up	2.95114e-48
CDKN1B	-1.03367	10.0766	-8.62822	4.34138e-13	1.40648e-10	19.4637	down	1.40648e-10		NMI	1.20318	9.77698	25.3767	1.0411e-50	2.98707e-48	105.125	up	2.98707e-48
MKL2	-0.973278	3.93892	-8.62706	4.36432e-13	1.40648e-10	19.4586	stable	1.40648e-10		RGS20	2.57085	6.88874	25.2658	1.63691e-50	4.63039e-48	104.674	up	4.63039e-48
ZNF662	1.635	6.03891	8.61762	4.55613e-13	1.4479e-10	19.4169	up	1.4479e-10		MXD1	2.46712	8.55063	25.2611	1.66835e-50	4.65377e-48	104.655	up	4.65377e-48
RP11-248J18.2	-0.919875	3.55132	-8.61128	4.68939e-13	1.45655e-10	19.3889	stable	1.45655e-10		PPP4R1	0.914214	10.5406	25.2223	1.95541e-50	5.37978e-48	104.497	stable	5.37978e-48
ARL4A	-1.37667	9.91812	-8.61029	4.71068e-13	1.45655e-10	19.3845	down	1.45655e-10		MKI67	1.69226	7.1144	25.2131	2.03044e-50	5.51072e-48	104.459	up	5.51072e-48
YWHAB	0.595583	11.1347	8.60703	4.78104e-13	1.4586e-10	19.3701	stable	1.4586e-10		CD274	2.47989	6.89115	25.1986	2.15453e-50	5.76954e-48	104.4	up	5.76954e-48
TPGS2	0.968899	8.78549	8.59407	5.07157e-13	1.50831e-10	19.3128	stable	1.50831e-10		RRM2	2.31069	8.70564	25.1782	2.34208e-50	6.18926e-48	104.317	up	6.18926e-48
TMEM167B	-0.950169	9.73916	-8.59388	5.07583e-13	1.50831e-10	19.312	stable	1.50831e-10		SLC5A1	2.11868	7.79442	25.1745	2.37768e-50	6.20174e-48	104.302	up	6.20174e-48
SLC25A3	0.41726	12.367	8.58487	5.28847e-13	1.55135e-10	19.2722	stable	1.55135e-10		UBE2C	1.44682	8.20526	25.0394	4.14008e-50	1.06602e-47	103.749	up	1.06602e-47
AKT2	-0.993904	3.96617	-8.5556	6.04203e-13	1.74997e-10	19.1429	stable	1.74997e-10		MPHOSPH6	1.34323	10.2447	24.9992	4.88586e-50	1.24212e-47	103.584	up	1.24212e-47
ARPC2	0.660306	11.9075	8.53414	6.66183e-13	1.90537e-10	19.048	stable	1.90537e-10		HN1	1.2006	9.26745	24.9049	7.20478e-50	1.80044e-47	103.196	up	1.80044e-47
RP11-498C9.15	1.03315	6.11607	8.52216	7.03524e-13	1.98733e-10	18.9951	up	1.98733e-10		TRIM14	1.55463	8.76562	24.903	7.26127e-50	1.80044e-47	103.188	up	1.80044e-47
FOS	-3.66133	7.97864	-8.48541	8.3157e-13	2.32039e-10	18.8328	down	2.32039e-10		MICALL1	1.37525	9.91027	24.8924	7.58743e-50	1.85837e-47	103.145	up	1.85837e-47
TXN	0.95156	12.6171	8.43348	1.05316e-12	2.90331e-10	18.6034	stable	2.90331e-10		SLC7A1	1.13661	11.182	24.8741	8.18326e-50	1.98015e-47	103.069	up	1.98015e-47
KIFC3	1.14281	5.82856	8.41033	1.17015e-12	3.18741e-10	18.5012	up	3.18741e-10		IL36RN	2.74036	9.43739	24.7869	1.17374e-49	2.80636e-47	102.71	up	2.80636e-47
PHF13	-0.881724	8.04018	-8.40184	1.21621e-12	3.27389e-10	18.4637	stable	3.27389e-10		IDH3A	1.33261	8.90044	24.6761	1.85811e-49	4.39038e-47	102.251	up	4.39038e-47
USP16	0.513361	8.90461	8.37552	1.37087e-12	3.64732e-10	18.3475	stable	3.64732e-10		DLGAP5	2.02282	6.50679	24.6391	2.16682e-49	5.06028e-47	102.098	up	5.06028e-47
RP11-350F4.2	1.05401	5.81931	8.36862	1.41458e-12	3.69201e-10	18.317	up	3.69201e-10		LTF	4.12339	8.97055	24.6286	2.26273e-49	5.22353e-47	102.055	up	5.22353e-47
SEC24B	-0.625862	9.867	-8.36779	1.41994e-12	3.69201e-10	18.3133	stable	3.69201e-10		TXNDC17	1.2979	11.217	24.6224	2.32223e-49	5.29996e-47	102.029	up	5.29996e-47
DDX1	0.476065	10.7787	8.36289	1.45194e-12	3.7328e-10	18.2917	stable	3.7328e-10		CXCR2	2.16405	6.84734	24.4732	4.32354e-49	9.75664e-47	101.409	up	9.75664e-47
RAD51C	0.802831	4.70148	8.34845	1.55047e-12	3.94182e-10	18.228	stable	3.94182e-10		MIR3658	1.12833	8.20294	24.399	5.89751e-49	1.31606e-46	101.099	up	1.31606e-46
MIS18A	1.18481	5.78644	8.284	2.07824e-12	5.22551e-10	17.9436	up	5.22551e-10		PRELID1	0.852373	10.9893	24.3442	7.41596e-49	1.63673e-46	100.871	stable	1.63673e-46
SH3RF1	-1.1	6.69404	-8.25309	2.39176e-12	5.94845e-10	17.8072	down	5.94845e-10		MRPL51	0.601049	11.2432	24.2348	1.17378e-48	2.56241e-46	100.413	stable	2.56241e-46
POLR3H	0.560001	4.73293	8.24883	2.43847e-12	5.99943e-10	17.7884	stable	5.99943e-10		NFKBIZ	1.56358	10.9332	24.1632	1.58658e-48	3.42632e-46	100.112	up	3.42632e-46
ANKRD37	-1.46991	7.87489	-8.2438	2.49487e-12	6.07288e-10	17.7662	down	6.07288e-10		IRF7	2.17552	8.08931	24.153	1.65566e-48	3.53747e-46	100.07	up	3.53747e-46
TIPARP	-1.47955	9.27441	-8.22926	2.6652e-12	6.41919e-10	17.7021	down	6.41919e-10		GDPD3	2.19283	8.19007	24.1142	1.94983e-48	4.12215e-46	99.9064	up	4.12215e-46
SETD2	-0.651816	7.8058	-8.22203	2.75424e-12	6.56456e-10	17.6702	stable	6.56456e-10		MREG	1.25206	10.1153	24.0949	2.11543e-48	4.42566e-46	99.825	up	4.42566e-46
ATPIF1	0.676026	10.3043	8.20304	3.00247e-12	7.08242e-10	17.5864	stable	7.08242e-10		ATOX1	0.876018	9.90362	24.0674	2.37579e-48	4.91912e-46	99.7092	stable	4.91912e-46
SPRY2	-1.49291	7.47215	-8.19905	3.05739e-12	7.13839e-10	17.5688	down	7.13839e-10		DSC2	1.76826	11.2053	23.9906	3.28646e-48	6.72413e-46	99.3855	up	6.72413e-46
FNBP1L	-1.48736	8.10438	-8.17803	3.36353e-12	7.77383e-10	17.4761	down	7.77383e-10		SH3PXD2A-AS1	2.07787	6.72006	23.9886	3.31452e-48	6.72413e-46	99.377	up	6.72413e-46
RPS16P5	-1.57679	5.94695	-8.16751	3.52822e-12	8.07293e-10	17.4297	down	8.07293e-10		CFB	2.00795	7.38464	23.9492	3.91616e-48	7.86521e-46	99.2106	up	7.86521e-46
SLC2A3	-2.20431	5.4381	-8.15174	3.79007e-12	8.58619e-10	17.3602	down	8.58619e-10		KLK13	3.27853	8.10753	23.9422	4.03444e-48	8.02254e-46	99.1809	up	8.02254e-46
LOC389831	-1.46142	2.58044	-8.14458	3.91544e-12	8.78326e-10	17.3287	down	8.78326e-10		DDX39A	1.06171	9.80442	23.8958	4.91108e-48	9.67001e-46	98.9847	up	9.67001e-46
CLUHP3	1.1593	5.51586	8.11603	4.45718e-12	9.90142e-10	17.2029	up	9.90142e-10		CCNB2	1.84011	8.1799	23.8369	6.30555e-48	1.22952e-45	98.7353	up	1.22952e-45
POP4	0.738353	9.2842	8.10431	4.7006e-12	1.03418e-09	17.1512	stable	1.03418e-09		KRT77	-2.92934	10.2199	-23.8097	7.07932e-48	1.36713e-45	98.6198	down	1.36713e-45
DHFR	1.51749	7.85499	8.09682	4.86333e-12	1.05979e-09	17.1182	up	1.05979e-09		TK1	1.43883	7.97763	23.7985	7.42245e-48	1.41974e-45	98.5726	up	1.41974e-45
FAM217B	1.02964	6.70055	8.08482	5.13547e-12	1.10853e-09	17.0653	up	1.10853e-09		PGM2	1.38902	10.2529	23.7069	1.09629e-47	2.07716e-45	98.1834	up	2.07716e-45
RFC4	0.967254	7.38595	8.07818	5.29257e-12	1.13177e-09	17.0361	stable	1.13177e-09		FAM110C	1.72722	9.33085	23.6121	1.64353e-47	3.08493e-45	97.7794	up	3.08493e-45
GPR146	-1.55971	3.97517	-8.06946	5.50605e-12	1.16652e-09	16.9977	down	1.16652e-09		C5orf46	-2.49377	9.91574	-23.4826	2.86159e-47	5.3215e-45	97.226	down	5.3215e-45
SMAD7	-1.01599	5.90096	-8.06247	5.68346e-12	1.19115e-09	16.9669	down	1.19115e-09		STAT1	1.53287	10.81	23.3373	5.34273e-47	9.84436e-45	96.6029	up	9.84436e-45
DUSP10	-1.25633	5.14277	-8.06081	5.72641e-12	1.19115e-09	16.9596	down	1.19115e-09		MANF	0.742306	9.74618	23.2957	6.39089e-47	1.16686e-44	96.4241	stable	1.16686e-44
KANSL1	-0.703671	9.09892	-8.05665	5.8357e-12	1.20294e-09	16.9413	stable	1.20294e-09		UBE2F	1.29842	9.82016	23.2247	8.68202e-47	1.5709e-44	96.1183	up	1.5709e-44
HYAL1	1.62378	5.72655	8.05255	5.9452e-12	1.21457e-09	16.9232	up	1.21457e-09		GLRX3	1.05577	10.3813	23.1798	1.05406e-46	1.89016e-44	95.9247	up	1.89016e-44
RAD51AP1	1.68232	6.06646	8.03298	6.49701e-12	1.31556e-09	16.8371	up	1.31556e-09		GCH1	1.23142	9.35089	23.1665	1.11663e-46	1.98463e-44	95.8672	up	1.98463e-44
ZNF415	-1.51142	4.16336	-8.0274	6.66342e-12	1.33742e-09	16.8125	down	1.33742e-09		NAMPT	1.73094	10.4186	23.0685	1.70699e-46	3.00729e-44	95.4435	up	3.00729e-44
ARV1	0.773396	8.92614	8.01945	6.90806e-12	1.37446e-09	16.7775	stable	1.37446e-09		TIMM8B	0.666379	11.6589	23.0608	1.76478e-46	3.08164e-44	95.4103	stable	3.08164e-44
SCARNA15	0.799839	7.2456	8.01245	7.13086e-12	1.39694e-09	16.7467	stable	1.39694e-09		PNP	1.93869	8.83376	23.0589	1.77988e-46	3.08164e-44	95.4018	up	3.08164e-44
RARS	0.460444	9.78324	8.011	7.17799e-12	1.39694e-09	16.7403	stable	1.39694e-09		S100A2	1.64954	12.5289	22.9929	2.37007e-46	4.06841e-44	95.116	up	4.06841e-44
WSB2	0.873587	9.64516	8.0102	7.20419e-12	1.39694e-09	16.7368	stable	1.39694e-09		EIF4EBP1	1.21351	8.09041	22.9862	2.43985e-46	4.15271e-44	95.087	up	4.15271e-44
BACH2	-1.37968	3.44403	-8.00574	7.35116e-12	1.41346e-09	16.7172	down	1.41346e-09		MACROD2	-1.88294	7.17279	-22.9285	3.13664e-46	5.2938e-44	94.8362	down	5.2938e-44
SLC2A14	-2.04002	3.78889	-7.99837	7.60087e-12	1.4493e-09	16.6847	down	1.4493e-09		PARP9	1.8402	8.89073	22.9211	3.23963e-46	5.42206e-44	94.804	up	5.42206e-44
PDE4B	-1.5379	6.2959	-7.98713	7.99845e-12	1.5125e-09	16.6352	down	1.5125e-09		MRPL15	0.681295	10.2399	22.8782	3.90521e-46	6.48201e-44	94.6175	stable	6.48201e-44
PXDC1	-1.14008	8.83144	-7.97719	8.36689e-12	1.5692e-09	16.5915	down	1.5692e-09		PSMB2	0.651102	10.6172	22.8378	4.65854e-46	7.66903e-44	94.4414	stable	7.66903e-44
DUSP12	0.630326	7.72339	7.97185	8.57181e-12	1.5919e-09	16.568	stable	1.5919e-09		GINS3	1.22264	6.9605	22.8278	4.86612e-46	7.94563e-44	94.3979	up	7.94563e-44
KREMEN1	1.95116	6.5765	7.96954	8.66233e-12	1.5919e-09	16.5578	up	1.5919e-09		CXCR4	1.96625	7.74444	22.7617	6.49468e-46	1.05193e-43	94.1097	up	1.05193e-43
LARP7	0.59817	8.80794	7.96866	8.69665e-12	1.5919e-09	16.554	stable	1.5919e-09		TPI1	0.695672	11.8143	22.7529	6.74935e-46	1.08443e-43	94.0713	stable	1.08443e-43
FBXO9	1.0554	5.74174	7.95083	9.42881e-12	1.70749e-09	16.4755	up	1.70749e-09		LAMP3	2.20236	9.22676	22.7382	7.19936e-46	1.14756e-43	94.0069	up	1.14756e-43
HEIH	-0.647405	8.26897	-7.94969	9.47737e-12	1.70749e-09	16.4706	stable	1.70749e-09		CLDN1	-1.26733	11.2901	-22.7031	8.39351e-46	1.32736e-43	93.8537	down	1.32736e-43
GLMN	0.754598	7.08681	7.93879	9.95717e-12	1.77683e-09	16.4226	stable	1.77683e-09		WNT5A	2.33521	8.69459	22.6955	8.67925e-46	1.36183e-43	93.8203	up	1.36183e-43
CEBPD	-1.40403	11.2717	-7.93746	1.00175e-11	1.77683e-09	16.4168	down	1.77683e-09		SLC7A11	2.12532	7.38412	22.6877	8.98207e-46	1.39842e-43	93.786	up	1.39842e-43
KMT2A	-0.58561	3.25785	-7.92884	1.04163e-11	1.83335e-09	16.3789	stable	1.83335e-09		IGFL1	3.42066	6.81865	22.6747	9.50694e-46	1.46875e-43	93.7293	up	1.46875e-43
GPBP1	-0.47708	9.79814	-7.92338	1.06774e-11	1.86495e-09	16.3548	stable	1.86495e-09		PGAM1	0.639606	12.0622	22.6632	1.00005e-45	1.53321e-43	93.6788	stable	1.53321e-43
TPRKB	0.900054	9.54229	7.91709	1.09859e-11	1.9043e-09	16.3272	stable	1.9043e-09		PRSS53	1.41645	7.2924	22.6083	1.27235e-45	1.9359e-43	93.4384	up	1.9359e-43
LOC644656	0.923133	4.86958	7.91323	1.11794e-11	1.92328e-09	16.3102	stable	1.92328e-09		F12	1.40441	8.24236	22.5763	1.46443e-45	2.2114e-43	93.298	up	2.2114e-43
CCNYL1	1.02838	7.26702	7.91011	1.13387e-11	1.93613e-09	16.2965	up	1.93613e-09		IVL	1.51726	11.2469	22.513	1.93484e-45	2.89995e-43	93.0199	up	2.89995e-43
TRMT6	0.912958	9.09627	7.90382	1.16663e-11	1.97731e-09	16.2689	stable	1.97731e-09		GGH	1.75777	9.87541	22.4421	2.64466e-45	3.93447e-43	92.7079	up	3.93447e-43
ARL8A	-0.640155	5.87537	-7.89628	1.20717e-11	2.00378e-09	16.2357	stable	2.00378e-09		CKS2	2.02732	8.90642	22.332	4.30272e-45	6.35411e-43	92.222	up	6.35411e-43
KIAA0196	0.607148	7.81174	7.89613	1.20797e-11	2.00378e-09	16.2351	stable	2.00378e-09		KIF20A	1.74346	6.47151	22.3279	4.38062e-45	6.42193e-43	92.2041	up	6.42193e-43
CSRNP1	-1.51016	6.95642	-7.89553	1.21128e-11	2.00378e-09	16.2324	down	2.00378e-09		ID4	-1.43033	11.4196	-22.1712	8.7791e-45	1.27768e-42	91.51	down	1.27768e-42
RMDN1	0.944135	8.23301	7.89444	1.21728e-11	2.00378e-09	16.2276	stable	2.00378e-09		TMPRSS4	1.58707	7.12143	22.1571	9.34573e-45	1.35036e-42	91.4475	up	1.35036e-42
CDCA7	1.36512	7.83724	7.87131	1.35164e-11	2.20905e-09	16.126	up	2.20905e-09		CCL20	2.96448	6.01319	22.1402	1.00779e-44	1.44574e-42	91.3722	up	1.44574e-42
EIF2B1	0.575578	9.44526	7.86879	1.36713e-11	2.21854e-09	16.1149	stable	2.21854e-09		CASP4	0.85173	8.59792	22.1144	1.13005e-44	1.60963e-42	91.2579	stable	1.60963e-42
GADD45G	-1.0263	3.25651	-7.8618	1.4111e-11	2.27375e-09	16.0842	down	2.27375e-09		GTF3C6	0.758327	11.0263	22.1066	1.17031e-44	1.65524e-42	91.2229	stable	1.65524e-42
POM121	0.797041	6.07973	7.85841	1.43294e-11	2.2928e-09	16.0693	stable	2.2928e-09		NDC80	1.61142	6.42601	22.1029	1.18973e-44	1.67095e-42	91.2065	up	1.67095e-42
SMYD2	1.60041	5.35127	7.85591	1.44923e-11	2.30276e-09	16.0583	up	2.30276e-09		CYCS	0.789182	11.8245	22.0872	1.27603e-44	1.77971e-42	91.1366	stable	1.77971e-42
RFC5	0.866297	6.99305	7.85199	1.47517e-11	2.32781e-09	16.0411	stable	2.32781e-09		PTAFR	0.925966	8.52728	22.0375	1.59204e-44	2.20514e-42	90.9156	stable	2.20514e-42
H1FX	-0.907676	8.50917	-7.8483	1.50001e-11	2.3508e-09	16.0249	stable	2.3508e-09		ZDHHC21	1.78915	7.65008	22.0169	1.74595e-44	2.40176e-42	90.8235	up	2.40176e-42
ERRFI1	-1.4385	8.85388	-7.82672	1.65382e-11	2.57167e-09	15.9301	down	2.57167e-09		ATP12A	2.9951	7.95135	21.9907	1.96232e-44	2.68089e-42	90.7068	up	2.68089e-42
ZCCHC9	0.649348	7.94387	7.82544	1.66342e-11	2.57167e-09	15.9245	stable	2.57167e-09		VNN3	2.18514	6.30445	21.9892	1.97556e-44	2.68089e-42	90.7001	up	2.68089e-42
ZNF256	-1.40542	4.93107	-7.80711	1.80724e-11	2.77527e-09	15.844	down	2.77527e-09		CARD6	1.49483	8.13605	21.9286	2.58986e-44	3.49092e-42	90.4297	up	3.49092e-42
SIK1	-2.19574	9.00091	-7.80288	1.84214e-11	2.81001e-09	15.8255	down	2.81001e-09		ARSF	2.26768	7.31536	21.9147	2.75671e-44	3.69105e-42	90.3674	up	3.69105e-42
SLC25A46	0.896169	9.65483	7.78143	2.02981e-11	3.07577e-09	15.7313	stable	3.07577e-09		S100A7	4.20287	11.8428	21.8927	3.04214e-44	4.04624e-42	90.269	up	4.04624e-42
HIST1H4A	0.992095	9.64984	7.77418	2.09745e-11	3.15735e-09	15.6995	stable	3.15735e-09		POLR3G	1.64704	6.07254	21.8801	3.21802e-44	4.25202e-42	90.2129	up	4.25202e-42
LYRM2	0.781382	8.58997	7.759	2.24642e-11	3.3595e-09	15.6329	stable	3.3595e-09		EPHX3	1.50793	10.135	21.8496	3.68984e-44	4.84357e-42	90.0763	up	4.84357e-42
NUDT5	0.630875	8.67988	7.74054	2.44185e-11	3.62805e-09	15.552	stable	3.62805e-09		IFI30	1.03982	10.1786	21.8047	4.51307e-44	5.88575e-42	89.8752	up	5.88575e-42
ZNF385D	-1.38136	4.1856	-7.70884	2.81771e-11	4.15949e-09	15.413	down	4.15949e-09		CTSC	1.0233	10.4476	21.7983	4.64581e-44	6.01977e-42	89.8462	up	6.01977e-42
TIMM8B	0.885536	11.1024	7.69577	2.98908e-11	4.38418e-09	15.3557	stable	4.38418e-09		SNTB1	-1.35613	6.73647	-21.7854	4.92248e-44	6.33738e-42	89.7884	down	6.33738e-42
C10orf99	4.5766	8.37747	7.65232	3.63672e-11	5.28326e-09	15.1654	up	5.28326e-09		SMIM12	0.631644	9.4559	21.7508	5.75109e-44	7.35699e-42	89.6331	stable	7.35699e-42
ANAPC15	0.753202	6.81323	7.65162	3.64825e-11	5.28326e-09	15.1623	stable	5.28326e-09		NME1	0.93931	10.8533	21.6847	7.74046e-44	9.8392e-42	89.3364	stable	9.8392e-42
XPA	0.428067	8.05658	7.6481	3.70657e-11	5.33396e-09	15.1469	stable	5.33396e-09		UPP1	2.27852	7.25379	21.6527	8.94204e-44	1.12951e-41	89.1923	up	1.12951e-41
MCM2	1.22095	7.53764	7.6462	3.7385e-11	5.34629e-09	15.1386	up	5.34629e-09		CCR7	1.71533	6.18973	21.6372	9.59145e-44	1.20397e-41	89.1223	up	1.20397e-41
GATSL2	0.769306	6.122	7.63369	3.95542e-11	5.62137e-09	15.0839	stable	5.62137e-09		HSPA4	1.07787	9.49367	21.6358	9.65295e-44	1.20416e-41	89.1159	up	1.20416e-41
CAPN15	1.16449	5.9154	7.62428	4.12692e-11	5.80361e-09	15.0427	up	5.80361e-09		IFI16	1.01201	11.0377	21.6272	1.00314e-43	1.24365e-41	89.0775	up	1.24365e-41
ZNF331	-0.913605	7.34494	-7.62159	4.17745e-11	5.80361e-09	15.0309	stable	5.80361e-09		SLC6A14	3.39929	8.31033	21.5965	1.15258e-43	1.42015e-41	88.9388	up	1.42015e-41
NR1D1	-2.55557	4.37638	-7.62124	4.18398e-11	5.80361e-09	15.0294	down	5.80361e-09		IL37	-2.20101	9.43684	-21.5917	1.1775e-43	1.442e-41	88.9174	down	1.442e-41
ULK3	0.841915	7.64983	7.62118	4.18511e-11	5.80361e-09	15.0291	stable	5.80361e-09		TFDP1	0.733739	10.5206	21.5764	1.26215e-43	1.5363e-41	88.8481	stable	1.5363e-41
FZD10	-1.16238	7.02477	-7.60442	4.51367e-11	6.22153e-09	14.9558	down	6.22153e-09		DSG3	1.75151	10.4612	21.5733	1.27987e-43	1.54849e-41	88.8342	up	1.54849e-41
LNX2	-0.74766	8.65839	-7.59825	4.64085e-11	6.35852e-09	14.9288	stable	6.35852e-09		SPRR2G	3.02403	12.3392	21.5399	1.48796e-43	1.78947e-41	88.6837	up	1.78947e-41
PFKFB3	-1.46733	9.10121	-7.59527	4.70364e-11	6.40619e-09	14.9158	down	6.40619e-09		CCT5	0.716398	10.6293	21.5174	1.64791e-43	1.97003e-41	88.5818	stable	1.97003e-41
UNC119B	0.668039	8.33082	7.58801	4.86019e-11	6.58023e-09	14.884	stable	6.58023e-09		RAI14	-1.24709	8.767	-21.5145	1.66953e-43	1.98407e-41	88.5688	down	1.98407e-41
PROM2	0.856447	10.2125	7.5749	5.15597e-11	6.93963e-09	14.8267	stable	6.93963e-09		UCHL3	0.975324	11.2121	21.4894	1.87046e-43	2.20979e-41	88.4553	stable	2.20979e-41
UIMC1	-0.542717	7.11073	-7.5697	5.27822e-11	7.06263e-09	14.8039	stable	7.06263e-09		PRSS3	1.70953	10.2321	21.4514	2.22196e-43	2.6097e-41	88.2833	up	2.6097e-41
APOBEC3B	2.28041	5.98087	7.56321	5.43466e-11	7.22968e-09	14.7756	up	7.22968e-09		SAMD9	2.32498	7.37979	21.4499	2.23666e-43	2.6117e-41	88.2767	up	2.6117e-41
SEMA4D	1.08851	6.30584	7.561	5.48897e-11	7.25972e-09	14.7659	up	7.25972e-09		UBE2N	0.686256	10.9572	21.3725	3.1783e-43	3.68976e-41	87.9258	stable	3.68976e-41
BCL6	-1.14852	11.0595	-7.55824	5.55764e-11	7.3083e-09	14.7539	down	7.3083e-09		HIGD1A	0.79247	12.2131	21.3704	3.20816e-43	3.70302e-41	87.9164	stable	3.70302e-41
S100A7	3.96557	12.6339	7.55332	5.68232e-11	7.42955e-09	14.7324	up	7.42955e-09		MAPK6	0.856701	11.2856	21.3561	3.42339e-43	3.92888e-41	87.8516	stable	3.92888e-41
PRSS3	2.18465	8.93798	7.54968	5.77608e-11	7.50924e-09	14.7165	up	7.50924e-09		AK2	0.785238	9.90077	21.3315	3.82979e-43	4.37031e-41	87.7395	stable	4.37031e-41
PCNA	1.0868	10.2416	7.54332	5.94399e-11	7.68387e-09	14.6887	up	7.68387e-09		EPHA2	1.35229	8.36045	21.3185	4.06154e-43	4.60858e-41	87.6808	up	4.60858e-41
PMAIP1	-1.62213	8.22339	-7.54205	5.97805e-11	7.68448e-09	14.6831	down	7.68448e-09		GSPT1	1.05569	10.286	21.3118	4.18856e-43	4.72601e-41	87.6501	up	4.72601e-41
COX16	0.690858	6.73263	7.53287	6.23034e-11	7.937e-09	14.643	stable	7.937e-09		DCUN1D5	0.883382	9.85028	21.2905	4.61462e-43	5.17766e-41	87.5533	stable	5.17766e-41
ZNF14	-1.26634	5.7791	-7.53239	6.24387e-11	7.937e-09	14.6409	down	7.937e-09		ARMC2-AS1	0.547314	11.6341	21.2885	4.65691e-43	5.19608e-41	87.5442	stable	5.19608e-41
MIRLET7D	1.06876	6.01266	7.52481	6.46067e-11	8.16722e-09	14.6078	up	8.16722e-09		COBL	-1.34125	8.6226	-21.2683	5.10549e-43	5.66512e-41	87.4524	down	5.66512e-41
SNAPC1	-1.1429	7.29364	-7.51178	6.851e-11	8.61307e-09	14.5509	down	8.61307e-09		A2ML1	2.54672	8.81819	21.2381	5.85789e-43	6.46427e-41	87.3151	up	6.46427e-41
CENPK	1.66386	5.86278	7.50945	6.92293e-11	8.65593e-09	14.5407	up	8.65593e-09		PTPN14	-0.769132	10.8805	-21.2039	6.84832e-43	7.51594e-41	87.159	stable	7.51594e-41
DTX2	-0.79156	5.04139	-7.50108	7.18869e-11	8.93641e-09	14.5042	stable	8.93641e-09		PSMA5	0.750471	10.2743	21.189	7.32985e-43	8.00069e-41	87.0912	stable	8.00069e-41
PSMG4	0.542217	9.28238	7.49995	7.22536e-11	8.93641e-09	14.4993	stable	8.93641e-09		SPTSSA	1.4758	10.3098	21.1654	8.16335e-43	8.86231e-41	86.9836	up	8.86231e-41
ARID4B	0.457274	9.22027	7.49467	7.39915e-11	9.02513e-09	14.4762	stable	9.02513e-09		SLC39A6	0.76177	11.9542	21.1105	1.0494e-42	1.13313e-40	86.7327	stable	1.13313e-40
PSMA3	0.986686	10.4447	7.49433	7.41033e-11	9.02513e-09	14.4747	stable	9.02513e-09		FAM162A	0.770159	12.32	21.0872	1.1673e-42	1.2537e-40	86.6264	stable	1.2537e-40
PPM1D	-0.988049	6.87978	-7.49418	7.41543e-11	9.02513e-09	14.4741	stable	9.02513e-09		PLA2G3	1.45225	8.72955	21.0526	1.36783e-42	1.46125e-40	86.468	up	1.46125e-40
COX6C	0.394312	12.5144	7.47529	8.07294e-11	9.77338e-09	14.3917	stable	9.77338e-09		ZKSCAN1	-0.70968	10.3585	-21.0115	1.65173e-42	1.75521e-40	86.2796	stable	1.75521e-40
SHFM1	0.558977	10.0965	7.46767	8.3546e-11	1.00611e-08	14.3584	stable	1.00611e-08		CDK1	1.51266	8.73676	20.9575	2.11596e-42	2.23134e-40	86.0322	up	2.23134e-40
ZWINT	1.75426	7.67167	7.45177	8.97372e-11	1.07501e-08	14.289	up	1.07501e-08		OASL	2.2489	7.52074	20.9569	2.12202e-42	2.23134e-40	86.0294	up	2.23134e-40
NDUFB4	0.528828	12.4106	7.43404	9.71788e-11	1.15344e-08	14.2117	stable	1.15344e-08		GRHL3	1.58585	9.03958	20.9533	2.15701e-42	2.25632e-40	86.013	up	2.25632e-40
LRP5L	-0.57707	4.42053	-7.43378	9.72919e-11	1.15344e-08	14.2106	stable	1.15344e-08		CDKN3	1.75354	7.0855	20.93	2.40098e-42	2.49851e-40	85.906	up	2.49851e-40
GGA2	-0.66315	6.82519	-7.42735	1.00142e-10	1.18111e-08	14.1826	stable	1.18111e-08		SERPINB1	1.76023	9.558	20.922	2.49107e-42	2.5789e-40	85.8692	up	2.5789e-40
CPA4	1.58406	6.02934	7.42443	1.01467e-10	1.1906e-08	14.1698	up	1.1906e-08		IRF9	1.08434	9.83247	20.8974	2.79011e-42	2.87367e-40	85.756	up	2.87367e-40
MCM7	0.576326	8.60125	7.41153	1.0752e-10	1.25519e-08	14.1136	stable	1.25519e-08		ANKRD33B	-1.37536	7.661	-20.8612	3.29548e-42	3.37685e-40	85.5897	down	3.37685e-40
SH3BP5L	0.717	6.6349	7.40637	1.10041e-10	1.27191e-08	14.0912	stable	1.27191e-08		RER1	0.663291	10.9846	20.819	4.0029e-42	4.08093e-40	85.3954	stable	4.08093e-40
GTF3C2	0.616992	9.09813	7.40616	1.10142e-10	1.27191e-08	14.0903	stable	1.27191e-08		NUSAP1	1.42148	8.63501	20.8001	4.36813e-42	4.43078e-40	85.3082	up	4.43078e-40
ATP6V1C2	1.12896	8.72086	7.4052	1.1062e-10	1.27191e-08	14.0861	up	1.27191e-08		FUT3	1.30001	6.37905	20.7569	5.33069e-42	5.37998e-40	85.1093	up	5.37998e-40
RPP21	0.491368	8.43629	7.40349	1.11473e-10	1.2753e-08	14.0786	stable	1.2753e-08		EIF4E2	0.720099	9.38765	20.7368	5.8516e-42	5.87618e-40	85.0161	stable	5.87618e-40
KIAA0101	2.62001	7.86294	7.40164	1.124e-10	1.27952e-08	14.0706	up	1.27952e-08		LOC100996579	1.19171	6.34194	20.7048	6.78327e-42	6.77787e-40	84.8685	up	6.77787e-40
RSBN1	-0.771823	7.60452	-7.39549	1.15549e-10	1.30885e-08	14.0438	stable	1.30885e-08		CDH3	1.84659	9.69229	20.6911	7.2258e-42	7.1843e-40	84.8054	up	7.1843e-40
SLAIN1	-0.721718	3.08898	-7.39029	1.18279e-10	1.32784e-08	14.0211	stable	1.32784e-08		KIF2C	1.39312	7.57239	20.6836	7.48187e-42	7.40226e-40	84.7706	up	7.40226e-40
YAE1D1	0.693264	7.42412	7.39009	1.18386e-10	1.32784e-08	14.0202	stable	1.32784e-08		CAST	-0.531071	12.056	-20.6301	9.5864e-42	9.4379e-40	84.523	stable	9.4379e-40
RP11-73M18.8	0.646732	7.77954	7.37962	1.24082e-10	1.38493e-08	13.9747	stable	1.38493e-08		PTS	0.865408	9.46563	20.6165	1.02084e-41	1.00012e-39	84.4602	stable	1.00012e-39
ING1	-0.579743	4.97809	-7.37738	1.25333e-10	1.38587e-08	13.9649	stable	1.38587e-08		ENO1	0.593894	12.0895	20.5287	1.53488e-41	1.49643e-39	84.0528	stable	1.49643e-39
ATF3	-1.99982	2.63531	-7.3773	1.25377e-10	1.38587e-08	13.9646	down	1.38587e-08		SNRPG	0.688829	11.3614	20.526	1.55398e-41	1.50774e-39	84.0404	stable	1.50774e-39
ETS2	-1.21682	10.3136	-7.36598	1.31913e-10	1.4511e-08	13.9153	down	1.4511e-08		RAB38	1.12678	10.441	20.4712	2.00532e-41	1.93629e-39	83.7857	up	1.93629e-39
TUBA4A	0.946624	11.8471	7.34462	1.45177e-10	1.58937e-08	13.8224	stable	1.58937e-08		KRT6A	2.28555	12.5952	20.4687	2.02847e-41	1.94927e-39	83.7742	up	1.94927e-39
HNRNPM	-1.1112	1.81311	-7.34323	1.4608e-10	1.59165e-08	13.8164	down	1.59165e-08		CKMT1A	1.48317	10.5214	20.4287	2.44442e-41	2.33779e-39	83.5879	up	2.33779e-39
TCF12	-0.928833	8.34295	-7.33858	1.49159e-10	1.61749e-08	13.7961	stable	1.61749e-08		ACAT1	-0.684482	10.4035	-20.4065	2.71025e-41	2.57974e-39	83.4847	stable	2.57974e-39
RNASEH1	0.797621	8.54507	7.33491	1.51637e-10	1.63661e-08	13.7801	stable	1.63661e-08		UBE2T	1.37696	6.94622	20.3759	3.12606e-41	2.96149e-39	83.3421	up	2.96149e-39
TUBA1C	0.828728	12.7059	7.3338	1.52391e-10	1.63702e-08	13.7753	stable	1.63702e-08		TNFRSF21	1.21998	9.1177	20.3633	3.31681e-41	3.12746e-39	83.283	up	3.12746e-39
ITGB3BP	0.88442	8.1645	7.33159	1.53908e-10	1.64559e-08	13.7657	stable	1.64559e-08		ERP44	0.51029	9.77275	20.3513	3.50643e-41	3.2908e-39	83.2274	stable	3.2908e-39
ACSL3	-1.29636	7.09125	-7.31346	1.6694e-10	1.77663e-08	13.6869	down	1.77663e-08		MOXD1	1.30267	8.47298	20.3191	4.07735e-41	3.80496e-39	83.0767	up	3.80496e-39
ZNF606	-1.37825	5.02787	-7.31116	1.68667e-10	1.7867e-08	13.6769	down	1.7867e-08		GZMB	2.50186	6.24811	20.3183	4.09217e-41	3.80496e-39	83.0731	up	3.80496e-39
PTK2	-1.13814	5.39487	-7.30901	1.70299e-10	1.79278e-08	13.6676	down	1.79278e-08		WIF1	-3.80422	7.79401	-20.246	5.73763e-41	5.31035e-39	82.7354	down	5.31035e-39
H2AFY	0.595754	11.3223	7.30835	1.70808e-10	1.79278e-08	13.6647	stable	1.79278e-08		TUBB6	1.02653	11.3997	20.2377	5.96721e-41	5.49749e-39	82.6962	up	5.49749e-39
AMOTL2	-0.89622	9.12123	-7.30475	1.73583e-10	1.81358e-08	13.649	stable	1.81358e-08		KIAA0391	0.436964	12.1926	20.2346	6.05271e-41	5.5508e-39	82.682	stable	5.5508e-39
CABLES1	-0.892137	3.4439	-7.30212	1.7564e-10	1.82674e-08	13.6376	stable	1.82674e-08		HMOX2	0.974068	9.09381	20.2215	6.43589e-41	5.87538e-39	82.6207	stable	5.87538e-39
POLE3	0.72065	8.53669	7.2996	1.77635e-10	1.83913e-08	13.6267	stable	1.83913e-08		RPL26L1	0.694281	10.1472	20.2184	6.53213e-41	5.93626e-39	82.6058	stable	5.93626e-39
DLEU2	1.05097	7.09575	7.29665	1.8e-10	1.85522e-08	13.6138	up	1.85522e-08		CYSRT1	1.78787	9.06657	20.208	6.85539e-41	6.20197e-39	82.5576	up	6.20197e-39
ADRB2	-2.51795	6.47141	-7.28098	1.93081e-10	1.98111e-08	13.5458	down	1.98111e-08		PSMB5	0.718084	10.4884	20.1783	7.88114e-41	7.09798e-39	82.4183	stable	7.09798e-39
UHRF2	-0.78355	8.50933	-7.2742	1.99035e-10	2.03309e-08	13.5163	stable	2.03309e-08		RAB11A	0.561138	12.4417	20.1764	7.95167e-41	7.12953e-39	82.4094	stable	7.12953e-39
FEN1	0.982927	7.47062	7.26296	2.09305e-10	2.12849e-08	13.4675	stable	2.12849e-08		PBK	1.87469	7.37175	20.1596	8.60554e-41	7.6815e-39	82.3304	up	7.6815e-39
ARHGAP26	-1.18869	4.75967	-7.26182	2.10377e-10	2.12993e-08	13.4626	down	2.12993e-08		UBE2L6	1.21254	9.46866	20.1362	9.6018e-41	8.50924e-39	82.221	up	8.50924e-39
SLC25A14	0.519309	6.44341	7.25252	2.19315e-10	2.21064e-08	13.4222	stable	2.21064e-08		SERTAD1	0.959555	8.80787	20.1359	9.6176e-41	8.50924e-39	82.2193	stable	8.50924e-39
MITD1	0.701566	8.64997	7.24972	2.22082e-10	2.22871e-08	13.4101	stable	2.22871e-08		PSME1	0.481796	11.4675	20.1148	1.06197e-40	9.35462e-39	82.1203	stable	9.35462e-39
GP1BB	1.49497	6.65701	7.24652	2.25289e-10	2.25102e-08	13.3962	up	2.25102e-08		CSNK1A1	0.544301	12.252	20.1084	1.09416e-40	9.59616e-39	82.0905	stable	9.59616e-39
LANCL2	0.993276	7.03375	7.241	2.30916e-10	2.29721e-08	13.3723	stable	2.29721e-08		F3	-1.80199	8.52906	-20.0352	1.54459e-40	1.34876e-38	81.746	down	1.34876e-38
LCE3D	4.48112	10.2253	7.22839	2.44314e-10	2.41998e-08	13.3176	up	2.41998e-08		CERS3	1.69632	9.90557	20.0333	1.55845e-40	1.35498e-38	81.7371	up	1.35498e-38
POLE2	1.45795	5.24216	7.2262	2.4672e-10	2.43327e-08	13.3081	up	2.43327e-08		HAS3	2.49948	7.96495	20.0131	1.71369e-40	1.48353e-38	81.6422	up	1.48353e-38
C1GALT1	-1.21199	5.90575	-7.22255	2.50787e-10	2.46277e-08	13.2922	down	2.46277e-08		NCAPH	0.818543	6.5368	20.0069	1.76431e-40	1.52079e-38	81.6131	stable	1.52079e-38
AGA	0.801777	9.08312	7.21356	2.61073e-10	2.55282e-08	13.2532	stable	2.55282e-08		PRSS27	2.55501	6.05103	19.9966	1.85252e-40	1.59e-38	81.5643	up	1.59e-38
MLLT10	-1.02594	7.35723	-7.1924	2.86957e-10	2.79398e-08	13.1616	down	2.79398e-08		KCNK6	1.05605	7.77805	19.9924	1.88927e-40	1.61464e-38	81.5447	up	1.61464e-38
NOC2L	0.967217	3.72996	7.17741	3.06828e-10	2.9748e-08	13.0966	stable	2.9748e-08		CEP55	1.80292	6.62607	19.9777	2.02463e-40	1.72299e-38	81.4756	up	1.72299e-38
NTF3	-1.05607	3.68886	-7.17445	3.10915e-10	3.00171e-08	13.0838	down	3.00171e-08		CDCA5	1.05683	6.56524	19.9745	2.05597e-40	1.74229e-38	81.4602	up	1.74229e-38
CSTA	0.969374	14.0112	7.16164	3.2922e-10	3.16508e-08	13.0283	stable	3.16508e-08		RABIF	1.04092	8.49316	19.9443	2.37061e-40	2.00048e-38	81.3179	up	2.00048e-38
JUNB	-1.42492	8.43431	-7.15761	3.35191e-10	3.209e-08	13.0109	down	3.209e-08		OAS3	2.03241	8.22471	19.9361	2.46389e-40	2.07049e-38	81.2794	up	2.07049e-38
EHBP1	-1.33592	7.23144	-7.15356	3.41313e-10	3.25399e-08	12.9934	down	3.25399e-08		FGFBP1	1.84492	10.2296	19.9299	2.53769e-40	2.12362e-38	81.2499	up	2.12362e-38
SESN1	-1.26356	7.77274	-7.14552	3.53773e-10	3.35879e-08	12.9586	down	3.35879e-08		GAN	-1.7305	9.92703	-19.9	2.92301e-40	2.43592e-38	81.1087	down	2.43592e-38
NEDD4L	-1.3706	4.37192	-7.14282	3.58071e-10	3.38555e-08	12.9469	down	3.38555e-08		ANKRD50	-0.996232	10.0455	-19.8385	3.90901e-40	3.24416e-38	80.8182	stable	3.24416e-38
SLC16A10	1.65712	8.16869	7.13746	3.66738e-10	3.45322e-08	12.9237	up	3.45322e-08		JMJD7-PLA2G4B	1.47644	9.00381	19.8141	4.38927e-40	3.62774e-38	80.7024	up	3.62774e-38
SQSTM1	-0.819256	9.05931	-7.13147	3.76665e-10	3.52309e-08	12.8978	stable	3.52309e-08		TMEM43	-0.746402	10.1141	-19.8116	4.44035e-40	3.65491e-38	80.6909	stable	3.65491e-38
TMEM79	1.14509	9.69433	7.13113	3.77238e-10	3.52309e-08	12.8963	up	3.52309e-08		PSMB8	0.94126	9.91015	19.7875	4.97841e-40	4.08108e-38	80.5766	stable	4.08108e-38
MIB2	1.06294	5.75615	7.1271	3.84073e-10	3.57235e-08	12.8789	up	3.57235e-08		KATNB1	0.712467	8.99266	19.7664	5.50174e-40	4.49175e-38	80.4767	stable	4.49175e-38
MAP3K9	1.3352	6.28179	7.11848	3.99126e-10	3.69733e-08	12.8416	up	3.69733e-08		PSMA3	0.652131	10.9922	19.7416	6.18776e-40	5.03137e-38	80.3593	stable	5.03137e-38
CRTC3	-0.636137	8.6924	-7.1076	4.18965e-10	3.86546e-08	12.7946	stable	3.86546e-08		C12orf5	1.85559	7.81394	19.735	6.3868e-40	5.17228e-38	80.3277	up	5.17228e-38
SOX8	-1.74024	4.3955	-7.1044	4.24991e-10	3.90531e-08	12.7808	down	3.90531e-08		HERC6	2.80216	8.43685	19.7339	6.41857e-40	5.17713e-38	80.3227	up	5.17713e-38
FAM136A	0.709263	8.18262	7.10321	4.2725e-10	3.91036e-08	12.7756	stable	3.91036e-08		OAS2	3.16723	7.14728	19.722	6.79081e-40	5.45546e-38	80.2664	up	5.45546e-38
TNNC1	-0.712824	2.87095	-7.09288	4.47385e-10	4.07834e-08	12.731	stable	4.07834e-08		PRKCQ	1.4116	6.33615	19.6965	7.66694e-40	6.13478e-38	80.1451	up	6.13478e-38
PARP4	0.695632	7.94041	7.0885	4.56202e-10	4.1422e-08	12.7121	stable	4.1422e-08		PDSS1	1.27138	6.85712	19.6788	8.34133e-40	6.64791e-38	80.0609	up	6.64791e-38
VGLL4	-0.720119	8.9065	-7.08335	4.66779e-10	4.21721e-08	12.6898	stable	4.21721e-08		EIF6	0.891958	10.9613	19.6651	8.90334e-40	7.06777e-38	79.9957	stable	7.06777e-38
NAE1	0.399115	10.3135	7.0827	4.68149e-10	4.21721e-08	12.687	stable	4.21721e-08		PRSS3P2	1.12173	8.27464	19.6011	1.20705e-39	9.54428e-38	79.6916	up	9.54428e-38
PHF3	-0.635561	7.57426	-7.08013	4.73531e-10	4.24897e-08	12.6759	stable	4.24897e-08		ESRP2	1.03471	9.34673	19.5949	1.24365e-39	9.79511e-38	79.6618	up	9.79511e-38
ABCD3	1.85146	7.80783	7.07432	4.85935e-10	4.34323e-08	12.6509	up	4.34323e-08		RTP4	1.88005	6.78007	19.5842	1.30857e-39	1.02661e-37	79.6109	up	1.02661e-37
RPA3OS	-0.718805	6.57623	-7.06816	4.99457e-10	4.44672e-08	12.6242	stable	4.44672e-08		GNA15	1.38234	9.12462	19.5831	1.31506e-39	1.02769e-37	79.606	up	1.02769e-37
FNIP1	-0.589744	3.23148	-7.06678	5.02547e-10	4.45689e-08	12.6183	stable	4.45689e-08		SLC16A1	1.24903	8.67541	19.522	1.76012e-39	1.37017e-37	79.3147	up	1.37017e-37
LMAN2L	-0.910029	6.60143	-7.0553	5.28885e-10	4.67236e-08	12.5688	stable	4.67236e-08		NT5C3A	1.32732	10.562	19.5023	1.93366e-39	1.49945e-37	79.2207	up	1.49945e-37
SCFD1	0.377496	9.31254	7.05095	5.39223e-10	4.74537e-08	12.55	stable	4.74537e-08		TSTA3	0.932065	10.2394	19.4966	1.98751e-39	1.53528e-37	79.1933	stable	1.53528e-37
GTF3C6	1.01688	10.3663	7.04398	5.56229e-10	4.87627e-08	12.5199	up	4.87627e-08		AURKB	1.0667	6.33268	19.4924	2.02748e-39	1.56015e-37	79.1734	up	1.56015e-37
PDCD5	0.918127	7.51977	7.04151	5.62363e-10	4.91123e-08	12.5093	stable	4.91123e-08		TSFM	0.680411	8.64526	19.4353	2.66437e-39	2.04241e-37	78.9004	stable	2.04241e-37
ZNF667	-0.83521	3.49773	-7.03146	5.8809e-10	5.11638e-08	12.4659	stable	5.11638e-08		ARHGEF26	-1.28795	8.22288	-19.4298	2.73477e-39	2.08841e-37	78.8743	down	2.08841e-37
ZBTB48	-0.817678	4.55192	-7.02949	5.93262e-10	5.14183e-08	12.4574	stable	5.14183e-08		SOX7	1.20728	9.8977	19.4017	3.12933e-39	2.38066e-37	78.7397	up	2.38066e-37
OSMR	-1.63121	5.87848	-7.02643	6.01381e-10	5.19252e-08	12.4442	down	5.19252e-08		S100A16	0.695582	12.4112	19.392	3.27742e-39	2.48391e-37	78.6934	stable	2.48391e-37
TUBA3C	0.637557	7.09004	7.02471	6.06018e-10	5.2129e-08	12.4368	stable	5.2129e-08		PTPN21	-1.52994	8.62888	-19.3844	3.39917e-39	2.5665e-37	78.657	down	2.5665e-37
SRGAP1	-1.24709	3.70489	-7.02214	6.12979e-10	5.25302e-08	12.4257	down	5.25302e-08		IL4R	1.11588	8.71666	19.3696	3.64932e-39	2.74506e-37	78.586	up	2.74506e-37
ZMYM5	-1.09628	6.81155	-7.0177	6.252e-10	5.33776e-08	12.4066	down	5.33776e-08		ISG20	1.54013	7.2701	19.3427	4.15201e-39	3.11153e-37	78.4571	up	3.11153e-37
LOC100996412	1.38997	6.34433	7.01323	6.37735e-10	5.42454e-08	12.3873	up	5.42454e-08		ARPC5L	0.676093	11.1789	19.3063	4.9446e-39	3.69172e-37	78.2825	stable	3.69172e-37
MET	-1.01224	8.38676	-7.00887	6.50236e-10	5.51039e-08	12.3685	down	5.51039e-08		FLVCR2	1.2742	7.30274	19.2762	5.71422e-39	4.25053e-37	78.1379	up	4.25053e-37
RGS1	-2.58785	4.94965	-7.00372	6.65295e-10	5.6172e-08	12.3463	down	5.6172e-08		BOC	-0.979116	9.85826	-19.2712	5.85419e-39	4.32907e-37	78.1137	stable	4.32907e-37
BCL10	-1.856	3.35176	-6.99369	6.95609e-10	5.85156e-08	12.3032	down	5.85156e-08		CCNE1	1.36781	7.52214	19.2708	5.86291e-39	4.32907e-37	78.1123	up	4.32907e-37
PROSER2	-1.04171	4.90103	-6.98844	7.12035e-10	5.96779e-08	12.2805	down	5.96779e-08		SLC26A9	1.85563	6.715	19.2585	6.22009e-39	4.57598e-37	78.0532	up	4.57598e-37
TET1	-0.907672	2.67228	-6.98257	7.30824e-10	6.10291e-08	12.2553	stable	6.10291e-08		FRMD8	0.866531	9.80106	19.1901	8.64748e-39	6.33854e-37	77.7239	stable	6.33854e-37
CD58	0.818894	9.41575	6.97928	7.41579e-10	6.1605e-08	12.2411	stable	6.1605e-08		UHRF1	1.62276	7.23874	19.1795	9.09702e-39	6.6438e-37	77.6732	up	6.6438e-37
ATRN	0.811164	6.80214	6.97882	7.43105e-10	6.1605e-08	12.2391	stable	6.1605e-08		ABCA12	1.78433	9.18016	19.1254	1.18104e-38	8.58878e-37	77.4124	up	8.58878e-37
TTI1	-0.575377	7.08807	-6.97532	7.54755e-10	6.23449e-08	12.2241	stable	6.23449e-08		PRRG4	0.980919	10.683	19.1248	1.18457e-38	8.58878e-37	77.4094	stable	8.58878e-37
MIR29B2	1.50191	6.1025	6.969	7.76214e-10	6.38869e-08	12.1969	up	6.38869e-08		CHP2	-1.97619	9.51638	-19.0979	1.34882e-38	9.7445e-37	77.2796	down	9.7445e-37
FOSB	-3.21609	5.21664	-6.95608	8.22059e-10	6.74177e-08	12.1413	down	6.74177e-08		ASPM	1.67932	7.43926	19.0942	1.37299e-38	9.88358e-37	77.2619	up	9.88358e-37
TM2D3	-0.534064	9.0395	-6.9546	8.27455e-10	6.76178e-08	12.1349	stable	6.76178e-08		INA	1.21112	6.22456	19.0788	1.47908e-38	1.06092e-36	77.1875	up	1.06092e-36
ERI2	0.684621	7.29176	6.9509	8.41151e-10	6.84925e-08	12.119	stable	6.84925e-08		SLPI	1.10669	11.7688	19.0757	1.50127e-38	1.07301e-36	77.1726	up	1.07301e-36
MBD2	0.448196	10.9275	6.9495	8.46421e-10	6.86771e-08	12.113	stable	6.86771e-08		GBA	1.2881	8.41634	19.073	1.5213e-38	1.08347e-36	77.1594	up	1.08347e-36
RLF	-0.812229	7.00489	-6.94056	8.80641e-10	7.12012e-08	12.0746	stable	7.12012e-08		LAP3	0.754689	10.6664	19.0478	1.71793e-38	1.21918e-36	77.0379	stable	1.21918e-36
LOC90784	1.10984	4.53135	6.93612	8.9817e-10	7.23627e-08	12.0555	up	7.23627e-08		EMX2	-1.91146	7.29921	-19.0315	1.85883e-38	1.31453e-36	76.9591	down	1.31453e-36
SPRR2G	3.91441	11.1229	6.93375	9.07679e-10	7.28723e-08	12.0453	up	7.28723e-08		ETHE1	1.09081	9.14822	19.0092	2.07084e-38	1.45932e-36	76.8512	up	1.45932e-36
UFD1L	0.765886	10.6619	6.9327	9.11894e-10	7.29547e-08	12.0408	stable	7.29547e-08		PRC1	1.21799	8.42424	18.9872	2.30335e-38	1.6175e-36	76.7448	up	1.6175e-36
IMMP2L	-1.35564	3.29955	-6.93045	9.21029e-10	7.34288e-08	12.0311	down	7.34288e-08		CCL27	-2.9347	8.51493	-18.9805	2.37925e-38	1.66498e-36	76.7124	down	1.66498e-36
RBM45	0.69963	6.46364	6.92748	9.33262e-10	7.41457e-08	12.0183	stable	7.41457e-08		C12orf56	1.24278	5.63381	18.9591	2.63865e-38	1.84009e-36	76.609	up	1.84009e-36
RP4-773N10.4	0.64574	5.80501	6.92529	9.42377e-10	7.46109e-08	12.0089	stable	7.46109e-08		PPIF	1.48451	9.83564	18.9448	2.82804e-38	1.96534e-36	76.5397	up	1.96534e-36
AUH	-0.714843	7.82483	-6.92368	9.49133e-10	7.48866e-08	12.002	stable	7.48866e-08		IL4I1	1.05212	6.42452	18.9338	2.98409e-38	2.06664e-36	76.4861	up	2.06664e-36
MFN1	0.810761	8.39405	6.9223	9.54951e-10	7.50867e-08	11.9961	stable	7.50867e-08		KIF18B	1.08614	7.20106	18.9228	3.14647e-38	2.1716e-36	76.4331	up	2.1716e-36
DEFB4A	6.366	9.01639	6.92129	9.59202e-10	7.51627e-08	11.9918	up	7.51627e-08		GSTO1	0.661247	10.8954	18.9111	3.33029e-38	2.2906e-36	76.3764	stable	2.2906e-36
E2F8	1.68151	6.59695	6.91435	9.89211e-10	7.72496e-08	11.9619	up	7.72496e-08		UBE2L3	0.480145	11.1141	18.8862	3.75932e-38	2.57332e-36	76.2553	stable	2.57332e-36
HIST2H2BE	-1.54963	6.8591	-6.90893	1.01326e-09	7.88583e-08	11.9386	down	7.88583e-08		ZNF273	-1.56518	8.34628	-18.8857	3.76696e-38	2.57332e-36	76.2532	down	2.57332e-36
SNRPF	0.715037	9.59304	6.90194	1.04514e-09	8.10087e-08	11.9086	stable	8.10087e-08		PSMD12	0.761168	10.0073	18.8846	3.78873e-38	2.57942e-36	76.2475	stable	2.57942e-36
SLC25A38	-0.52762	6.04306	-6.90132	1.04797e-09	8.10087e-08	11.906	stable	8.10087e-08		CRY2	-0.991003	8.34884	-18.8774	3.92321e-38	2.66195e-36	76.2126	stable	2.66195e-36
MTIF2	0.562409	8.70499	6.90018	1.05331e-09	8.11475e-08	11.9011	stable	8.11475e-08		PGK1	0.466533	12.2937	18.8736	3.99601e-38	2.70222e-36	76.1942	stable	2.70222e-36
GPR4	-1.03113	3.91183	-6.89624	1.07182e-09	8.22967e-08	11.8842	down	8.22967e-08		S100A8	3.58819	12.7233	18.8715	4.03741e-38	2.72105e-36	76.1839	up	2.72105e-36
RABIF	0.661841	5.44568	6.89448	1.08022e-09	8.26643e-08	11.8766	stable	8.26643e-08		FOXM1	1.15473	6.07699	18.8691	4.08484e-38	2.74381e-36	76.1723	up	2.74381e-36
VEGFC	-1.37646	5.43661	-6.89004	1.1017e-09	8.40269e-08	11.8575	down	8.40269e-08		WLS	-0.77234	9.21334	-18.8539	4.39604e-38	2.943e-36	76.0989	stable	2.943e-36
DYNLL1	0.672924	13.0552	6.88803	1.11154e-09	8.44957e-08	11.8489	stable	8.44957e-08		GPRASP1	-1.46292	6.81695	-18.8529	4.41842e-38	2.94816e-36	76.0938	down	2.94816e-36
MORN2	0.859669	6.4154	6.88687	1.11726e-09	8.46489e-08	11.844	stable	8.46489e-08		TGM3	2.34013	9.81922	18.8448	4.59666e-38	3.05693e-36	76.0543	up	3.05693e-36
OCIAD2	0.78193	8.23065	6.88503	1.12639e-09	8.5059e-08	11.8361	stable	8.5059e-08		RNASEH2A	0.796517	8.08883	18.844	4.61428e-38	3.05852e-36	76.0505	stable	3.05852e-36
RER1	0.842453	9.16218	6.88377	1.13271e-09	8.5059e-08	11.8307	stable	8.5059e-08		CD83	0.991412	7.8251	18.8063	5.54146e-38	3.66037e-36	75.8675	stable	3.66037e-36
C19orf52	-0.450725	3.64675	-6.88325	1.13529e-09	8.5059e-08	11.8284	stable	8.5059e-08		PRSS2	1.23604	8.11282	18.8057	5.55872e-38	3.66037e-36	75.8644	up	3.66037e-36
ANKRD40	-0.492522	3.93187	-6.88281	1.13754e-09	8.5059e-08	11.8265	stable	8.5059e-08		GBAP1	1.25388	9.56385	18.792	5.94148e-38	3.89963e-36	75.7978	up	3.89963e-36
RFC3	0.866961	7.15475	6.87942	1.15474e-09	8.60636e-08	11.812	stable	8.60636e-08		AVEN	0.812338	7.8604	18.7895	6.014e-38	3.93437e-36	75.7857	stable	3.93437e-36
RBM24	-0.949002	3.26099	-6.87555	1.17468e-09	8.72659e-08	11.7954	stable	8.72659e-08		MYD88	0.882623	10.3891	18.7854	6.13414e-38	3.99994e-36	75.7659	stable	3.99994e-36
USP46	0.859198	6.58171	6.87262	1.19001e-09	8.81185e-08	11.7828	stable	8.81185e-08		SCD5	-1.51213	7.15062	-18.7597	6.9544e-38	4.52014e-36	75.6405	down	4.52014e-36
NRG1	-0.912166	3.24854	-6.86546	1.22831e-09	9.06613e-08	11.7521	stable	9.06613e-08		FAM43A	1.54791	9.52443	18.7573	7.03659e-38	4.5588e-36	75.6287	up	4.5588e-36
RRM2	2.42989	8.00786	6.86411	1.23571e-09	9.09139e-08	11.7463	up	9.09139e-08		ORMDL2	0.833933	9.77475	18.7448	7.47804e-38	4.82922e-36	75.5679	stable	4.82922e-36
PHC3	-0.932445	4.10133	-6.8627	1.24345e-09	9.11902e-08	11.7403	stable	9.11902e-08		ECE2	0.887421	6.95417	18.7338	7.88665e-38	5.07678e-36	75.5148	stable	5.07678e-36
SAMD8	-0.663408	7.07811	-6.85789	1.27017e-09	9.2852e-08	11.7197	stable	9.2852e-08		TMC5	1.61007	6.16677	18.7218	8.36156e-38	5.36529e-36	75.4563	up	5.36529e-36
UVSSA	0.587101	3.90979	6.85168	1.30556e-09	9.51352e-08	11.6931	stable	9.51352e-08		CCDC109B	0.801039	9.11265	18.7109	8.82004e-38	5.64146e-36	75.403	stable	5.64146e-36
RGS2	-0.904649	9.48871	-6.84582	1.33984e-09	9.73233e-08	11.6679	stable	9.73233e-08		SLAMF7	1.55776	6.13592	18.6879	9.86592e-38	6.29038e-36	75.291	up	6.29038e-36
MIR22	0.861773	8.65173	6.83793	1.38739e-09	1.00312e-07	11.6342	stable	1.00312e-07		APOL1	1.31146	7.82998	18.6857	9.97479e-38	6.33967e-36	75.28	up	6.33967e-36
CDK5R1	1.73373	5.08965	6.83755	1.38975e-09	1.00312e-07	11.6325	up	1.00312e-07		TMEM86A	1.39268	7.91833	18.649	1.19287e-37	7.5576e-36	75.1012	up	7.5576e-36
RMND1	0.990262	6.36356	6.82927	1.44157e-09	1.03725e-07	11.597	stable	1.03725e-07		PSMB3	0.547984	11.5703	18.64	1.24691e-37	7.87513e-36	75.0569	stable	7.87513e-36
TYW3	0.532638	7.26129	6.82724	1.45453e-09	1.0433e-07	11.5884	stable	1.0433e-07		SDR9C7	1.92494	9.09388	18.6067	1.46681e-37	9.23493e-36	74.8946	up	9.23493e-36
PRIM1	1.02364	6.41685	6.82342	1.47934e-09	1.05777e-07	11.572	up	1.05777e-07		ATP10B	1.65019	8.49933	18.5892	1.59822e-37	1.00308e-35	74.8088	up	1.00308e-35
NXN	-0.703824	9.97681	-6.8167	1.5239e-09	1.08624e-07	11.5432	stable	1.08624e-07		SOX5	-1.60118	7.54027	-18.5723	1.73612e-37	1.08624e-35	74.7261	down	1.08624e-35
SUV39H1	0.760126	4.64455	6.81194	1.55627e-09	1.10587e-07	11.5229	stable	1.10587e-07		ALDH7A1	0.788508	9.43044	18.5612	1.83319e-37	1.14341e-35	74.6718	stable	1.14341e-35
EIF5	1.26179	8.58887	6.81122	1.56121e-09	1.10594e-07	11.5198	up	1.10594e-07		2023-03-06	-0.709261	9.98815	-18.5505	1.93118e-37	1.2008e-35	74.6197	stable	1.2008e-35
ZBTB8OS	0.7464	8.58189	6.80325	1.6172e-09	1.14207e-07	11.4857	stable	1.14207e-07		NEK2	1.28719	6.81036	18.545	1.98394e-37	1.2298e-35	74.5928	up	1.2298e-35
PIGB	0.573521	6.43625	6.80133	1.63097e-09	1.14649e-07	11.4775	stable	1.14649e-07		CENPN	1.1524	7.58829	18.5372	2.0615e-37	1.27394e-35	74.5544	up	1.27394e-35
GALNT6	2.26114	6.15372	6.80098	1.63347e-09	1.14649e-07	11.476	up	1.14649e-07		MMP9	1.5433	8.46125	18.5356	2.0782e-37	1.28033e-35	74.5464	up	1.28033e-35
MIR6743	0.416287	8.02314	6.80008	1.63996e-09	1.14752e-07	11.4721	stable	1.14752e-07		TYMS	1.37992	8.92354	18.5341	2.09301e-37	1.2855e-35	74.5393	up	1.2855e-35
PLBD1	1.86689	9.48417	6.7899	1.71534e-09	1.19432e-07	11.4286	up	1.19432e-07		H2AFX	1.1021	8.84619	18.5238	2.20203e-37	1.34834e-35	74.4885	up	1.34834e-35
DNAJC5	0.645736	6.44227	6.78965	1.71728e-09	1.19432e-07	11.4275	stable	1.19432e-07		KIF4A	1.22746	6.2251	18.5219	2.22213e-37	1.3531e-35	74.4794	up	1.3531e-35
MIR6883	-2.27652	6.98632	-6.77654	1.81957e-09	1.26162e-07	11.3715	down	1.26162e-07		NCAPG	1.26249	5.84344	18.5218	2.22328e-37	1.3531e-35	74.4789	up	1.3531e-35
CERS5	-0.507457	7.55379	-6.77575	1.8259e-09	1.26219e-07	11.3681	stable	1.26219e-07		ACADL	-1.12782	5.88004	-18.5133	2.31785e-37	1.4064e-35	74.4373	down	1.4064e-35
SCARNA17	-1.16957	4.77287	-6.77368	1.84267e-09	1.26995e-07	11.3593	down	1.26995e-07		MAPK13	0.995673	10.0778	18.5036	2.4311e-37	1.46928e-35	74.3896	stable	1.46928e-35
PPP4R2	-0.662504	3.69117	-6.77236	1.85336e-09	1.27347e-07	11.3537	stable	1.27347e-07		FBXO45	1.37243	10.1881	18.5031	2.43612e-37	1.46928e-35	74.3876	up	1.46928e-35
DDIT4	-1.72609	9.21791	-6.76774	1.89157e-09	1.29534e-07	11.3339	down	1.29534e-07		EFNB2	-1.12111	10.1256	-18.447	3.20805e-37	1.92906e-35	74.1124	down	1.92906e-35
ELF2	-0.534966	7.50766	-6.76715	1.89651e-09	1.29534e-07	11.3314	stable	1.29534e-07		AHNAK2	-1.0117	11.5908	-18.419	3.68187e-37	2.20737e-35	73.9748	down	2.20737e-35
AK057657	0.625586	9.23651	6.76581	1.90771e-09	1.29912e-07	11.3257	stable	1.29912e-07		HYAL4	1.80544	6.0992	18.3902	4.24264e-37	2.53599e-35	73.8331	up	2.53599e-35
EXOSC8	0.475248	9.11309	6.75564	1.99521e-09	1.35467e-07	11.2822	stable	1.35467e-07		WNT2B	-1.758	7.03218	-18.3807	4.44504e-37	2.64196e-35	73.7865	down	2.64196e-35
CSTF2	0.860333	6.28199	6.74214	2.11756e-09	1.43349e-07	11.2246	stable	1.43349e-07		TWF1	0.766658	10.4306	18.3806	4.44625e-37	2.64196e-35	73.7862	stable	2.64196e-35
TBC1D14	0.755614	8.73024	6.73614	2.1743e-09	1.46669e-07	11.199	stable	1.46669e-07		RUVBL1	0.832263	8.20217	18.3721	4.63672e-37	2.74702e-35	73.7443	stable	2.74702e-35
PLCXD1	1.36604	8.34581	6.7356	2.17943e-09	1.46669e-07	11.1967	up	1.46669e-07		SRA1	0.786606	8.77502	18.3541	5.06717e-37	2.99321e-35	73.6556	stable	2.99321e-35
SMC2	1.29179	6.14886	6.73413	2.1936e-09	1.4719e-07	11.1904	up	1.4719e-07		SLC16A10	1.63887	9.08131	18.3502	5.16484e-37	3.04195e-35	73.6365	up	3.04195e-35
RGMA	-1.39889	6.45708	-6.73096	2.22444e-09	1.48823e-07	11.1769	down	1.48823e-07		DDAH1	-1.24012	9.30184	-18.3457	5.2811e-37	3.10133e-35	73.6142	down	3.10133e-35
GOLPH3	-0.315997	9.63223	-6.72896	2.24411e-09	1.49701e-07	11.1684	stable	1.49701e-07		EEF2K	-1.27091	10.3235	-18.3439	5.32654e-37	3.1189e-35	73.6057	down	3.1189e-35
FASTKD3	0.618659	8.15919	6.71884	2.34646e-09	1.56074e-07	11.1252	stable	1.56074e-07		POLE2	1.09829	7.03624	18.3381	5.48225e-37	3.20074e-35	73.5769	up	3.20074e-35
HSPA14	0.874075	8.12435	6.7097	2.44274e-09	1.62007e-07	11.0862	stable	1.62007e-07		PON2	0.910569	10.6118	18.3346	5.57751e-37	3.24692e-35	73.5597	stable	3.24692e-35
PSMC2	0.712971	8.77143	6.709	2.4503e-09	1.62038e-07	11.0832	stable	1.62038e-07		CNIH4	0.683317	11.3716	18.3157	6.12001e-37	3.55244e-35	73.4669	stable	3.55244e-35
CNOT4	-0.455472	7.42104	-6.70558	2.48746e-09	1.64022e-07	11.0687	stable	1.64022e-07		AMIGO3	0.857248	8.25686	18.3096	6.3075e-37	3.65072e-35	73.4367	stable	3.65072e-35
FOXK1	0.723262	8.03444	6.70321	2.51351e-09	1.65263e-07	11.0586	stable	1.65263e-07		AP2S1	0.749432	11.0311	18.2791	7.33116e-37	4.23101e-35	73.2864	stable	4.23101e-35
COMMD9	0.469375	7.77064	6.69671	2.58648e-09	1.69574e-07	11.0309	stable	1.69574e-07		GSTP1	0.813291	11.3576	18.2315	9.27001e-37	5.33464e-35	73.0519	stable	5.33464e-35
ZNF136	-0.886961	6.20428	-6.68421	2.73263e-09	1.78277e-07	10.9776	stable	1.78277e-07		C11orf48	0.786938	8.21832	18.2303	9.3254e-37	5.35118e-35	73.0459	stable	5.35118e-35
CEP170B	0.542738	8.3766	6.68403	2.73481e-09	1.78277e-07	10.9769	stable	1.78277e-07		STXBP6	-1.98461	6.78936	-18.2279	9.43824e-37	5.4005e-35	73.0339	down	5.4005e-35
SNF8	0.533343	8.21106	6.68306	2.74655e-09	1.78534e-07	10.9727	stable	1.78534e-07		YARS	0.7048	10.0708	18.2154	1.00394e-36	5.72816e-35	72.9722	stable	5.72816e-35
ZNF542P	-0.994568	4.41752	-6.68075	2.77454e-09	1.79842e-07	10.9629	stable	1.79842e-07		MRPL47	0.607688	10.5412	18.202	1.07284e-36	6.10394e-35	72.9058	stable	6.10394e-35
TTC39B	0.717649	7.35586	6.6801	2.78247e-09	1.79846e-07	10.9601	stable	1.79846e-07		COPS3	0.551234	9.53793	18.2004	1.08136e-36	6.13506e-35	72.8979	stable	6.13506e-35
NIT2	0.584884	9.27603	6.67818	2.80607e-09	1.80861e-07	10.952	stable	1.80861e-07		NHP2	0.527901	11.9279	18.1959	1.10539e-36	6.25369e-35	72.876	stable	6.25369e-35
FTSJ1	0.615166	8.92495	6.67536	2.84104e-09	1.82601e-07	10.94	stable	1.82601e-07		CYB5R4	0.965208	7.53072	18.1864	1.15855e-36	6.53606e-35	72.829	stable	6.53606e-35
NSG1	1.21768	9.92156	6.67078	2.89883e-09	1.85793e-07	10.9205	up	1.85793e-07		GALE	0.881035	7.13294	18.1844	1.17026e-36	6.58362e-35	72.819	stable	6.58362e-35
UAP1	-1.26789	8.36172	-6.66931	2.9176e-09	1.86317e-07	10.9142	down	1.86317e-07		PSME4	0.675111	9.0898	18.1649	1.28863e-36	7.22928e-35	72.7226	stable	7.22928e-35
TBX19	-0.366346	2.72747	-6.66887	2.9233e-09	1.86317e-07	10.9123	stable	1.86317e-07		SNX20	0.934218	6.85035	18.1462	1.4133e-36	7.90659e-35	72.6303	stable	7.90659e-35
LACTB2	0.736018	7.21942	6.66385	2.98853e-09	1.89946e-07	10.891	stable	1.89946e-07		ANG	-1.19861	7.21998	-18.1259	1.56311e-36	8.7204e-35	72.5296	down	8.7204e-35
SERTAD3	-0.803447	5.2541	-6.65131	3.15769e-09	2.00142e-07	10.8377	stable	2.00142e-07		RRP36	0.618132	9.21673	18.103	1.75062e-36	9.73946e-35	72.4164	stable	9.73946e-35
NAA20	0.596341	10.0904	6.65052	3.16867e-09	2.00283e-07	10.8343	stable	2.00283e-07		CLDN23	-1.69381	6.4435	-18.0863	1.90136e-36	1.05488e-34	72.3338	down	1.05488e-34
EBNA1BP2	0.840831	8.5632	6.64373	3.26461e-09	2.05778e-07	10.8054	stable	2.05778e-07		C1QBP	0.726222	10.8402	18.0758	2.00343e-36	1.10846e-34	72.2816	stable	1.10846e-34
ZNF141	-0.600385	2.77816	-6.63296	3.42271e-09	2.15151e-07	10.7596	stable	2.15151e-07		GATA3	-1.29649	11.7917	-18.0535	2.23777e-36	1.23471e-34	72.171	down	1.23471e-34
IL6	-2.52718	3.06203	-6.63027	3.46337e-09	2.16796e-07	10.7482	down	2.16796e-07		KLK10	2.00997	10.8934	18.0492	2.28562e-36	1.25765e-34	72.1499	up	1.25765e-34
ZNF329	-0.826601	5.80197	-6.62997	3.46783e-09	2.16796e-07	10.7469	stable	2.16796e-07		SLIRP	0.660392	11.0929	18.0432	2.35415e-36	1.29182e-34	72.1203	stable	1.29182e-34
ICT1	0.648005	7.94331	6.62838	3.49214e-09	2.17721e-07	10.7402	stable	2.17721e-07		FKBPL	0.906904	7.93071	18.012	2.7492e-36	1.50449e-34	71.9653	stable	1.50449e-34
CCDC66	-0.359421	3.20178	-6.62605	3.52806e-09	2.19363e-07	10.7303	stable	2.19363e-07		LMBRD1	-0.540562	10.9851	-17.9935	3.01336e-36	1.64457e-34	71.8736	stable	1.64457e-34
BCL7A	-0.791203	4.32	-6.62157	3.59812e-09	2.23113e-07	10.7112	stable	2.23113e-07		EIF2S2	0.487073	11.4409	17.973	3.33609e-36	1.81578e-34	71.7719	stable	1.81578e-34
SPSB1	-0.864792	5.63311	-6.62036	3.61728e-09	2.23695e-07	10.7061	stable	2.23695e-07		CIAPIN1	0.65762	9.46064	17.9684	3.41325e-36	1.85275e-34	71.749	stable	1.85275e-34
MIR6890	0.543873	11.4209	6.61869	3.64379e-09	2.24727e-07	10.699	stable	2.24727e-07		RDH16	0.813272	7.14988	17.9615	3.53389e-36	1.91306e-34	71.7143	stable	1.91306e-34
ZNF610	-0.42857	2.61115	-6.61704	3.67032e-09	2.25754e-07	10.692	stable	2.25754e-07		HR	1.34646	9.53176	17.958	3.59594e-36	1.94142e-34	71.6969	up	1.94142e-34
IRF2	-0.751752	6.54225	-6.60536	3.86316e-09	2.36979e-07	10.6424	stable	2.36979e-07		TMEM117	0.926321	9.04504	17.9431	3.87208e-36	2.0849e-34	71.623	stable	2.0849e-34
PPCS	0.40523	8.94271	6.60202	3.92012e-09	2.39368e-07	10.6283	stable	2.39368e-07		ATP6V1B2	0.704233	10.42	17.9349	4.03361e-36	2.16607e-34	71.5821	stable	2.16607e-34
SRSF4	-0.732873	9.4167	-6.60141	3.93062e-09	2.39368e-07	10.6257	stable	2.39368e-07		TIMELESS	0.954297	6.77048	17.9138	4.47927e-36	2.39898e-34	71.4774	stable	2.39898e-34
PHLDA1	-1.67527	6.52858	-6.60072	3.94245e-09	2.39368e-07	10.6228	down	2.39368e-07		DENND4C	-0.744782	10.3246	-17.9061	4.65541e-36	2.48668e-34	71.4388	stable	2.48668e-34
BPIFC	1.15609	9.77958	6.60027	3.95023e-09	2.39368e-07	10.6209	up	2.39368e-07		BUB1B	1.38711	7.12626	17.9051	4.67714e-36	2.49166e-34	71.4341	up	2.49166e-34
ZNF337	-0.518825	5.41793	-6.60003	3.95441e-09	2.39368e-07	10.6198	stable	2.39368e-07		FCHSD1	2.12938	7.86727	17.9029	4.72898e-36	2.51261e-34	71.4231	up	2.51261e-34
SNW1	-0.363217	10.2842	-6.59841	3.98256e-09	2.40436e-07	10.613	stable	2.40436e-07		TGFBI	-0.801216	11.8026	-17.878	5.35336e-36	2.83686e-34	71.2992	stable	2.83686e-34
RNASEH2A	1.05645	6.31022	6.59567	4.03073e-09	2.42703e-07	10.6013	up	2.42703e-07		PSMB10	0.998364	9.08535	17.8671	5.65183e-36	2.98714e-34	71.2449	stable	2.98714e-34
CENPN	1.79856	5.94143	6.59447	4.05209e-09	2.42756e-07	10.5962	up	2.42756e-07		IRAK2	1.44615	6.99354	17.8593	5.87669e-36	3.09784e-34	71.2059	up	3.09784e-34
ZWILCH	1.22613	6.81351	6.59442	4.05283e-09	2.42756e-07	10.596	up	2.42756e-07		REEP5	-0.57398	11.1091	-17.8581	5.91048e-36	3.10749e-34	71.2002	stable	3.10749e-34
PTRHD1	0.544252	9.25497	6.59023	4.12801e-09	2.46267e-07	10.5783	stable	2.46267e-07		CCDC167	0.736954	7.89295	17.8535	6.04878e-36	3.1719e-34	71.1771	stable	3.1719e-34
DLL1	-1.29376	7.50045	-6.58996	4.13297e-09	2.46267e-07	10.5771	down	2.46267e-07		SPC25	1.03881	4.9739	17.8215	7.09582e-36	3.70909e-34	71.0175	up	3.70909e-34
FCHSD1	2.48681	5.69037	6.57054	4.49974e-09	2.67425e-07	10.4948	up	2.67425e-07		CCDC19	0.832999	7.35435	17.8211	7.11013e-36	3.70909e-34	71.0155	stable	3.70909e-34
RP11-373D23.2	-1.8915	5.78247	-6.56774	4.55525e-09	2.69666e-07	10.4829	down	2.69666e-07		LOC102724257	2.57046	8.11638	17.7993	7.9256e-36	4.12378e-34	70.907	up	4.12378e-34
CCDC53	0.582651	8.93834	6.56745	4.56103e-09	2.69666e-07	10.4817	stable	2.69666e-07		C11orf52	-1.00919	6.74193	-17.7961	8.05232e-36	4.17888e-34	70.8911	down	4.17888e-34
KCNAB2	0.787058	5.41935	6.56683	4.57347e-09	2.69705e-07	10.4791	stable	2.69705e-07		WDR12	0.808495	8.81431	17.7867	8.43952e-36	4.36854e-34	70.8442	stable	4.36854e-34
ARHGAP32	0.90839	6.76891	6.56093	4.6932e-09	2.75665e-07	10.454	stable	2.75665e-07		DEFB103A	1.09334	5.75256	17.7687	9.23478e-36	4.7679e-34	70.7542	up	4.7679e-34
ODF2L	0.770959	5.57616	6.56066	4.69863e-09	2.75665e-07	10.4529	stable	2.75665e-07		BCL2A1	1.5263	5.46529	17.7596	9.66379e-36	4.9766e-34	70.7088	up	4.9766e-34
TYMS	1.93941	4.96969	6.55986	4.71514e-09	2.75926e-07	10.4495	up	2.75926e-07		SPAG5	0.884529	6.49773	17.7466	1.03137e-35	5.2977e-34	70.6437	stable	5.2977e-34
LOC102723864	1.44305	5.27183	6.55628	4.78965e-09	2.79571e-07	10.4344	up	2.79571e-07		ZNF593	0.854388	8.11005	17.7394	1.06905e-35	5.47723e-34	70.6079	stable	5.47723e-34
ALKBH1	-0.485616	7.5456	-6.55356	4.84684e-09	2.8219e-07	10.4229	stable	2.8219e-07		TMEM40	1.32413	10.2119	17.7144	1.21136e-35	6.19058e-34	70.4829	up	6.19058e-34
C1orf131	0.654076	7.34243	6.54781	4.9703e-09	2.88186e-07	10.3985	stable	2.88186e-07		PYGL	0.972714	9.1904	17.7116	1.22892e-35	6.26436e-34	70.4685	stable	6.26436e-34
WDR73	0.523632	7.79759	6.5476	4.97503e-09	2.88186e-07	10.3976	stable	2.88186e-07		KLK8	1.34956	10.754	17.7092	1.24322e-35	6.32122e-34	70.457	up	6.32122e-34
GPRC5A	-1.41181	2.72206	-6.54394	5.05532e-09	2.92098e-07	10.3821	down	2.92098e-07		ACPP	1.77015	9.86184	17.7045	1.27293e-35	6.45593e-34	70.4334	up	6.45593e-34
FBXO45	1.48911	9.37712	6.54061	5.12949e-09	2.95637e-07	10.368	up	2.95637e-07		OTUD1	-0.702254	9.73149	-17.6939	1.34236e-35	6.79091e-34	70.3803	stable	6.79091e-34
TMEM14A	0.776044	7.53533	6.53913	5.16276e-09	2.96807e-07	10.3618	stable	2.96807e-07		SHB	0.982588	8.17145	17.6657	1.54619e-35	7.80241e-34	70.239	stable	7.80241e-34
MTFR2	1.6404	5.25208	6.53532	5.24932e-09	3.01027e-07	10.3457	up	3.01027e-07		IPW	-1.52873	7.44501	-17.6578	1.60821e-35	8.09507e-34	70.1997	down	8.09507e-34
TK1	2.17006	6.24276	6.5343	5.2728e-09	3.01617e-07	10.3413	up	3.01617e-07		NABP1	1.29922	8.19696	17.6551	1.63018e-35	8.18515e-34	70.1861	up	8.18515e-34
ZNF436	-0.795694	7.81773	-6.53017	5.36892e-09	3.0635e-07	10.3239	stable	3.0635e-07		CSTA	0.724217	13.4974	17.6405	1.75409e-35	8.78535e-34	70.1129	stable	8.78535e-34
RP11-1094M14.11	0.601004	6.22704	6.52943	5.38641e-09	3.06583e-07	10.3207	stable	3.06583e-07		BCAR3	-1.02267	6.02684	-17.6251	1.89498e-35	9.46738e-34	70.0357	down	9.46738e-34
GINS1	1.3594	6.4525	6.52774	5.42624e-09	3.07632e-07	10.3136	up	3.07632e-07		TMEM54	1.21792	9.51317	17.6161	1.98241e-35	9.87961e-34	69.9906	up	9.87961e-34
TMEM189	0.570053	9.3683	6.52737	5.43513e-09	3.07632e-07	10.312	stable	3.07632e-07		ZWINT	1.34857	8.7399	17.6076	2.06885e-35	1.02849e-33	69.9479	up	1.02849e-33
TMEM54	1.57441	8.40208	6.52694	5.44517e-09	3.07632e-07	10.3102	up	3.07632e-07		ILF2	0.533726	10.4731	17.5977	2.1742e-35	1.07819e-33	69.8983	stable	1.07819e-33
DNAJC19	0.51086	6.94177	6.51817	5.65785e-09	3.18124e-07	10.2731	stable	3.18124e-07		H2AFY	0.430809	11.351	17.589	2.27103e-35	1.12247e-33	69.8547	stable	1.12247e-33
TXNDC17	1.07806	10.3815	6.51814	5.65868e-09	3.18124e-07	10.273	up	3.18124e-07		POLR2H	0.503004	9.24601	17.5887	2.27468e-35	1.12247e-33	69.8531	stable	1.12247e-33
ERO1LB	-0.625367	3.02943	-6.5173	5.67949e-09	3.18511e-07	10.2694	stable	3.18511e-07		ID1	1.24553	11.3312	17.5759	2.42573e-35	1.19408e-33	69.7888	up	1.19408e-33
MSTO1	0.894193	6.02396	6.51115	5.83412e-09	3.26383e-07	10.2434	stable	3.26383e-07		MIR21	0.527717	10.1101	17.5618	2.60292e-35	1.27817e-33	69.7184	stable	1.27817e-33
SLC25A15	0.841759	4.89335	6.50687	5.94424e-09	3.31375e-07	10.2254	stable	3.31375e-07		TPX2	1.37703	7.37021	17.5504	2.75729e-35	1.35067e-33	69.6608	up	1.35067e-33
QPCT	0.797745	10.5329	6.50656	5.95232e-09	3.31375e-07	10.224	stable	3.31375e-07		CTPS1	1.05109	7.48676	17.5256	3.12179e-35	1.5255e-33	69.5367	up	1.5255e-33
RP11-568N6.1	1.4021	4.91723	6.5001	6.12256e-09	3.40025e-07	10.1968	up	3.40025e-07		ZBTB4	-0.748451	9.87851	-17.5239	3.14932e-35	1.53522e-33	69.5279	stable	1.53522e-33
NCAPG2	0.93652	6.53221	6.49834	6.16965e-09	3.41811e-07	10.1893	stable	3.41811e-07		MRPS11	0.694501	9.28265	17.5091	3.39186e-35	1.64945e-33	69.4537	stable	1.64945e-33
C8orf59	0.824259	7.26129	6.4959	6.23592e-09	3.44344e-07	10.179	stable	3.44344e-07		AURKA	1.10523	7.04167	17.4893	3.74705e-35	1.81777e-33	69.3542	up	1.81777e-33
LOC100507217	-0.615575	11.4435	-6.49555	6.24548e-09	3.44344e-07	10.1775	stable	3.44344e-07		PGRMC2	-0.816774	10.7384	-17.4816	3.89644e-35	1.88569e-33	69.3151	stable	1.88569e-33
PYCARD	1.49631	9.93975	6.49037	6.38829e-09	3.51371e-07	10.1556	up	3.51371e-07		PTPN2	0.557065	9.26683	17.4763	4.00043e-35	1.93136e-33	69.2888	stable	1.93136e-33
SIN3A	-1.264	5.03494	-6.48944	6.41404e-09	3.51942e-07	10.1517	down	3.51942e-07		MCM10	1.12259	5.43208	17.4494	4.58132e-35	2.2065e-33	69.1533	up	2.2065e-33
MICA	-0.642173	6.72998	-6.48682	6.48799e-09	3.55147e-07	10.1407	stable	3.55147e-07		EHF	1.07951	11.6796	17.447	4.63789e-35	2.22841e-33	69.141	up	2.22841e-33
MEF2D	-0.584089	3.8998	-6.48166	6.63571e-09	3.62367e-07	10.1189	stable	3.62367e-07		TAP1	1.02314	9.44338	17.4385	4.83955e-35	2.31725e-33	69.0984	up	2.31725e-33
JMJD1C	-0.605478	8.96188	-6.47877	6.71979e-09	3.66084e-07	10.1067	stable	3.66084e-07		SFXN1	0.936771	7.37607	17.4383	4.84587e-35	2.31725e-33	69.0971	stable	2.31725e-33
S100A8	3.38077	12.7211	6.47153	6.93539e-09	3.76933e-07	10.0761	up	3.76933e-07		TMEM116	-1.34568	7.25225	-17.4339	4.95368e-35	2.36318e-33	69.0751	down	2.36318e-33
S1PR1	-1.25321	5.96209	-6.47038	6.97009e-09	3.77921e-07	10.0713	down	3.77921e-07		PPARD	1.02717	9.60702	17.4033	5.77978e-35	2.75074e-33	68.921	up	2.75074e-33
CYP27C1	1.20116	5.53953	6.46872	7.02088e-09	3.79775e-07	10.0643	up	3.79775e-07		INPP5A	-0.81695	9.60827	-17.4004	5.86341e-35	2.78394e-33	68.9066	stable	2.78394e-33
CRELD1	-0.968011	4.53793	-6.46358	7.17986e-09	3.87458e-07	10.0426	stable	3.87458e-07		LRG1	1.95431	8.07343	17.3908	6.15371e-35	2.91489e-33	68.8583	up	2.91489e-33
MIR636	0.840644	9.51108	6.4617	7.23893e-09	3.89727e-07	10.0347	stable	3.89727e-07		SRGAP2B	-1.13012	8.23003	-17.3833	6.39261e-35	3.02092e-33	68.8202	down	3.02092e-33
TIMM10	0.80405	9.15913	6.45154	7.56662e-09	4.06413e-07	9.99186	stable	4.06413e-07		ATL1	-0.990645	8.3614	-17.3534	7.43471e-35	3.50514e-33	68.6693	stable	3.50514e-33
CCDC28A	-0.571472	7.7395	-6.44762	7.6968e-09	4.1141e-07	9.97536	stable	4.1141e-07		CASP7	1.00347	9.04201	17.3439	7.79804e-35	3.66782e-33	68.6216	up	3.66782e-33
SULT2B1	1.23146	9.5048	6.44749	7.70113e-09	4.1141e-07	9.97481	up	4.1141e-07		ABCC1	0.710463	8.82256	17.3432	7.82512e-35	3.67196e-33	68.6181	stable	3.67196e-33
RPL26L1	0.749507	8.70327	6.44712	7.71361e-09	4.1141e-07	9.97325	stable	4.1141e-07		HK2	1.44414	9.36307	17.3412	7.90549e-35	3.70102e-33	68.6079	up	3.70102e-33
PELI2	-1.43993	5.35333	-6.44141	7.90782e-09	4.20788e-07	9.94919	down	4.20788e-07		DUOXA1	1.24429	8.39345	17.3193	8.83017e-35	4.12431e-33	68.4973	up	4.12431e-33
C7orf60	-0.621987	6.65011	-6.44037	7.94377e-09	4.2172e-07	9.9448	stable	4.2172e-07		GATC	0.43526	10.7403	17.3169	8.93618e-35	4.16414e-33	68.4854	stable	4.16414e-33
FBXW4P1	-0.787283	4.61744	-6.43971	7.96656e-09	4.21951e-07	9.94203	stable	4.21951e-07		BAK1	0.843963	6.73837	17.3069	9.39891e-35	4.36962e-33	68.4349	stable	4.36962e-33
UTP11L	0.74076	8.43378	6.43427	8.1576e-09	4.31072e-07	9.91911	stable	4.31072e-07		SMAGP	0.988902	9.25049	17.2937	1.00508e-34	4.66189e-33	68.3679	stable	4.66189e-33
UBE2T	1.52122	5.22388	6.43325	8.19383e-09	4.31989e-07	9.91482	up	4.31989e-07		ODF3B	1.0411	7.76603	17.2719	1.12228e-34	5.19351e-33	68.2577	up	5.19351e-33
TUBGCP5	0.819845	6.05778	6.43236	8.22571e-09	4.32672e-07	9.91106	stable	4.32672e-07		NMT1	0.555626	9.17353	17.2634	1.1714e-34	5.40835e-33	68.2148	stable	5.40835e-33
TRIM25	1.00726	5.39286	6.42805	8.38168e-09	4.39535e-07	9.89289	up	4.39535e-07		CLCA2	0.759304	11.9612	17.2577	1.2059e-34	5.55489e-33	68.1858	stable	5.55489e-33
FIGNL1	1.13601	4.69505	6.42736	8.40686e-09	4.39535e-07	9.88999	up	4.39535e-07		MRPS12	0.891845	9.4128	17.239	1.32519e-34	6.09044e-33	68.0915	stable	6.09044e-33
DBI	0.525167	13.4142	6.42717	8.41382e-09	4.39535e-07	9.88919	stable	4.39535e-07		USP54	-0.864163	8.01144	-17.2329	1.36684e-34	6.26748e-33	68.0606	stable	6.26748e-33
CCDC19	0.819957	3.37219	6.42388	8.53501e-09	4.44851e-07	9.87535	stable	4.44851e-07		IPPK	0.759158	8.45392	17.2154	1.49369e-34	6.83356e-33	67.9719	stable	6.83356e-33
ZBTB21	-0.886773	8.16987	-6.42037	8.66623e-09	4.50663e-07	9.8606	stable	4.50663e-07		HS3ST6	-2.0707	7.60958	-17.2148	1.49824e-34	6.8388e-33	67.9688	down	6.8388e-33
SCARB1	-0.786321	7.35991	-6.41936	8.70439e-09	4.51622e-07	9.85635	stable	4.51622e-07		ARG1	1.88762	11.726	17.2094	1.53926e-34	7.01011e-33	67.9418	up	7.01011e-33
TBC1D15	-0.709087	8.22558	-6.41504	8.86947e-09	4.59145e-07	9.83817	stable	4.59145e-07		TUBG1	0.911547	9.07191	17.2046	1.57741e-34	7.16757e-33	67.9174	stable	7.16757e-33
HRASLS	1.54905	6.05904	6.41363	8.92424e-09	4.60938e-07	9.83222	up	4.60938e-07		NR3C2	-1.52541	7.27121	-17.1839	1.75194e-34	7.94268e-33	67.8125	down	7.94268e-33
CLDN5	-1.40752	8.0268	-6.41023	9.05704e-09	4.66743e-07	9.81793	down	4.66743e-07		CCND1	-1.01957	9.33858	-17.1711	1.86972e-34	8.45752e-33	67.7474	down	8.45752e-33
ZSCAN18	-1.06582	6.05256	-6.40729	9.1736e-09	4.71688e-07	9.80556	down	4.71688e-07		C14orf132	-1.49896	9.1138	-17.1656	1.92225e-34	8.67562e-33	67.7197	down	8.67562e-33
IMPA2	0.883238	11.3042	6.40585	9.2314e-09	4.73596e-07	9.79948	stable	4.73596e-07		DTX3L	0.897916	9.19227	17.1618	1.96013e-34	8.82673e-33	67.7002	stable	8.82673e-33
NUDT1	0.786829	6.96964	6.40417	9.2989e-09	4.74977e-07	9.79244	stable	4.74977e-07		CXCR6	0.770893	5.75559	17.1498	2.08303e-34	9.35919e-33	67.6395	stable	9.35919e-33
SYK	0.985121	7.19441	6.40415	9.29984e-09	4.74977e-07	9.79234	stable	4.74977e-07		CDHR1	-1.66845	8.63067	-17.1488	2.09319e-34	9.38386e-33	67.6346	down	9.38386e-33
HIST1H2BC	-0.93105	4.52099	-6.40154	9.406e-09	4.78287e-07	9.78136	stable	4.78287e-07		TXNIP	-0.739281	12.7727	-17.0929	2.77997e-34	1.2435e-32	67.3509	stable	1.2435e-32
BIRC2	-0.487546	9.93939	-6.40153	9.40645e-09	4.78287e-07	9.78132	stable	4.78287e-07		FAM117A	-1.01026	8.62342	-17.0917	2.7978e-34	1.24869e-32	67.3446	down	1.24869e-32
HR	1.00535	7.80323	6.39869	9.5232e-09	4.82292e-07	9.76938	up	4.82292e-07		MRPL27	0.612972	10.3073	17.0909	2.80819e-34	1.25055e-32	67.3409	stable	1.25055e-32
PRKAR1A	-0.408812	11.7024	-6.39859	9.52739e-09	4.82292e-07	9.76896	stable	4.82292e-07		ALOX12B	2.115	9.85433	17.0902	2.81903e-34	1.2526e-32	67.337	up	1.2526e-32
DUT	1.01802	6.28696	6.39372	9.73117e-09	4.91521e-07	9.74849	up	4.91521e-07		ARPC1A	0.522312	10.7844	17.0891	2.83437e-34	1.25663e-32	67.3316	stable	1.25663e-32
UBL4A	0.62027	7.09218	6.39026	9.87849e-09	4.97863e-07	9.73396	stable	4.97863e-07		LMNB2	0.93249	7.11476	17.0869	2.86566e-34	1.26771e-32	67.3206	stable	1.26771e-32
DEK	0.343383	10.9577	6.38764	9.99166e-09	5.0246e-07	9.72294	stable	5.0246e-07		TIMM13	0.853784	10.0016	17.0841	2.90688e-34	1.27803e-32	67.3063	stable	1.27803e-32
MIRLET7BHG	0.90157	5.87445	6.3835	1.01726e-08	5.10438e-07	9.70558	stable	5.10438e-07		SLC25A5	0.502749	12.7557	17.0841	2.9076e-34	1.27803e-32	67.3061	stable	1.27803e-32
SNRPC	0.514633	7.69586	6.37944	1.03539e-08	5.18399e-07	9.68849	stable	5.18399e-07		CHAC1	1.71895	6.61922	17.084	2.90809e-34	1.27803e-32	67.3059	up	1.27803e-32
BOD1	-0.477351	8.67821	-6.37432	1.05865e-08	5.28884e-07	9.66701	stable	5.28884e-07		TMEM183A	0.484844	9.6438	17.0629	3.23717e-34	1.41955e-32	67.1988	stable	1.41955e-32
TAF7	-0.658671	9.51064	-6.36724	1.09168e-08	5.44197e-07	9.6373	stable	5.44197e-07		CDK5R1	1.52479	5.26114	17.0401	3.63591e-34	1.59093e-32	67.0826	up	1.59093e-32
FKBP1B	0.926949	7.34093	6.3568	1.14226e-08	5.68177e-07	9.59349	stable	5.68177e-07		LOC100288860	1.18386	8.24318	17.0339	3.75173e-34	1.63804e-32	67.0513	up	1.63804e-32
ACSF2	-0.951588	6.59056	-6.35446	1.15394e-08	5.7148e-07	9.58366	stable	5.7148e-07		ABHD17C	1.018	9.07578	17.0276	3.87544e-34	1.68838e-32	67.0189	up	1.68838e-32
ZDHHC21	0.933842	5.11176	6.35422	1.15514e-08	5.7148e-07	9.58265	stable	5.7148e-07		MRPL13	0.813611	9.79173	17.0013	4.4297e-34	1.92567e-32	66.8852	stable	1.92567e-32
SDC4	-1.12031	10.0411	-6.35397	1.1564e-08	5.7148e-07	9.5816	down	5.7148e-07		TRIP13	0.999179	6.66625	17	4.45919e-34	1.93431e-32	66.8786	stable	1.93431e-32
FERMT1	1.27483	9.47501	6.35146	1.16904e-08	5.761e-07	9.57109	up	5.761e-07		CENPW	1.07885	8.70381	16.9814	4.90122e-34	2.12147e-32	66.7841	up	2.12147e-32
PRC1	1.20368	7.72257	6.35089	1.17194e-08	5.761e-07	9.56869	up	5.761e-07		MRPL35	0.817633	8.38762	16.9646	5.33985e-34	2.30636e-32	66.6985	stable	2.30636e-32
WDR90	0.942575	5.42456	6.35062	1.1733e-08	5.761e-07	9.56757	stable	5.761e-07		GBP2	0.752856	9.89789	16.9619	5.41326e-34	2.33305e-32	66.6848	stable	2.33305e-32
REEP1	1.36679	7.03645	6.34834	1.18498e-08	5.80587e-07	9.55799	up	5.80587e-07		RORA	-1.20993	11.7251	-16.9529	5.66688e-34	2.43712e-32	66.639	down	2.43712e-32
MTCH2	0.800037	9.8295	6.34701	1.19182e-08	5.82694e-07	9.55242	stable	5.82694e-07		SCO2	1.22923	9.1934	16.9517	5.70294e-34	2.44739e-32	66.6327	up	2.44739e-32
DCAF8	0.750727	3.29003	6.33751	1.24192e-08	6.05895e-07	9.5126	stable	6.05895e-07		RNF149	0.711124	10.086	16.9459	5.8746e-34	2.51568e-32	66.603	stable	2.51568e-32
DDOST	0.498311	9.72392	6.33675	1.24602e-08	6.06601e-07	9.50942	stable	6.06601e-07		CENPF	1.07776	8.13016	16.9385	6.10072e-34	2.60695e-32	66.5653	up	2.60695e-32
RAB21	-0.632629	8.54567	-6.33592	1.25051e-08	6.07491e-07	9.50594	stable	6.07491e-07		MRPS15	0.573756	11.1147	16.935	6.2086e-34	2.64742e-32	66.5478	stable	2.64742e-32
EXOC6B	-0.754079	3.15985	-6.32642	1.30308e-08	6.3169e-07	9.46612	stable	6.3169e-07		NUDT15	0.818396	8.57937	16.9303	6.36141e-34	2.70683e-32	66.5235	stable	2.70683e-32
SMC4	1.16363	6.60281	6.31389	1.37577e-08	6.65516e-07	9.41364	up	6.65516e-07		CLPP	0.582883	8.68185	16.9277	6.44688e-34	2.7374e-32	66.5101	stable	2.7374e-32
DDX46	0.456032	9.92218	6.31314	1.38021e-08	6.66256e-07	9.41052	stable	6.66256e-07		DBI	0.480036	13.0406	16.9259	6.50623e-34	2.75677e-32	66.501	stable	2.75677e-32
FAM96A	0.627805	9.72501	6.30251	1.44518e-08	6.96153e-07	9.36604	stable	6.96153e-07		TOP1	0.881776	10.4593	16.9226	6.61471e-34	2.79684e-32	66.4844	stable	2.79684e-32
CCDC127	-0.574274	6.86965	-6.30137	1.45232e-08	6.98122e-07	9.36128	stable	6.98122e-07		ZFYVE21	-0.5367	10.5089	-16.917	6.8057e-34	2.87155e-32	66.456	stable	2.87155e-32
SETD9	1.01513	5.30314	6.29911	1.4666e-08	7.03505e-07	9.35182	up	7.03505e-07		GHITM	0.445858	11.5762	16.9138	6.91748e-34	2.91259e-32	66.4397	stable	2.91259e-32
KCTD15	0.717469	6.36028	6.28616	1.5511e-08	7.42486e-07	9.29766	stable	7.42486e-07		CRIPT	0.715062	8.76107	16.8902	7.8049e-34	3.27937e-32	66.319	stable	3.27937e-32
MAPK14	0.416682	8.52646	6.28413	1.56477e-08	7.47463e-07	9.28918	stable	7.47463e-07		GFOD2	0.772392	7.80285	16.857	9.24526e-34	3.87645e-32	66.1498	stable	3.87645e-32
MRPS21	0.530635	10.3504	6.28025	1.59127e-08	7.58541e-07	9.27295	stable	7.58541e-07		PCNA	0.790381	10.6155	16.8403	1.0071e-33	4.21388e-32	66.0642	stable	4.21388e-32
SP3	-0.574664	10.5348	-6.2765	1.61729e-08	7.69338e-07	9.25727	stable	7.69338e-07		TXNL1	0.399899	11.2096	16.8375	1.02136e-33	4.26465e-32	66.0502	stable	4.26465e-32
FOXO3	-0.665342	9.81666	-6.27487	1.6287e-08	7.73158e-07	9.25047	stable	7.73158e-07		TLE1	-0.693499	9.01292	-16.8181	1.12795e-33	4.69994e-32	65.951	stable	4.69994e-32
TMEM208	0.73541	7.69263	6.27404	1.63453e-08	7.7432e-07	9.24702	stable	7.7432e-07		ATP6V0D1	0.668339	10.9109	16.7831	1.34895e-33	5.60919e-32	65.7721	stable	5.60919e-32
DHRS3	-0.744445	7.06124	-6.2704	1.66046e-08	7.83459e-07	9.23181	stable	7.83459e-07		EIF2B2	0.741997	8.67644	16.7753	1.40441e-33	5.82773e-32	65.7318	stable	5.82773e-32
ATP6V0A4	-1.99268	4.65017	-6.27037	1.66067e-08	7.83459e-07	9.23168	down	7.83459e-07		CYP7B1	1.08524	5.16835	16.7725	1.42421e-33	5.8977e-32	65.7178	up	5.8977e-32
HSPB11	0.615271	7.64027	6.26535	1.69707e-08	7.98669e-07	9.21072	stable	7.98669e-07		LOC100506100	0.684225	6.56558	16.771	1.43511e-33	5.9306e-32	65.7102	stable	5.9306e-32
NDC80	1.74719	5.45585	6.26497	1.69989e-08	7.98669e-07	9.20912	up	7.98669e-07		RUVBL2	0.493542	10.3056	16.7689	1.45099e-33	5.98391e-32	65.6992	stable	5.98391e-32
LINC01004	0.967521	4.70783	6.26128	1.72718e-08	8.09129e-07	9.19372	stable	8.09129e-07		PHYHD1	-0.96198	7.59348	-16.7624	1.50026e-33	6.17442e-32	65.6658	stable	6.17442e-32
TSEN2	0.765392	5.81464	6.26101	1.72923e-08	8.09129e-07	9.19258	stable	8.09129e-07		SPTBN1	-0.755346	11.9838	-16.7555	1.55396e-33	6.38237e-32	65.6307	stable	6.38237e-32
CDKN1A	-1.13915	9.46665	-6.25899	1.74433e-08	8.14532e-07	9.18417	down	8.14532e-07		GOT2	0.762909	10.2881	16.7473	1.62058e-33	6.64241e-32	65.5887	stable	6.64241e-32
PPP3CC	-0.613867	5.4211	-6.25361	1.78535e-08	8.3199e-07	9.1617	stable	8.3199e-07		ULBP2	1.32335	6.66576	16.742	1.66561e-33	6.81306e-32	65.5613	up	6.81306e-32
SPDL1	0.693917	5.50947	6.24855	1.82476e-08	8.48627e-07	9.1406	stable	8.48627e-07		HAL	2.25896	10.8141	16.7341	1.73409e-33	7.07876e-32	65.521	up	7.07876e-32
MRFAP1	-0.296976	12.5687	-6.24527	1.85081e-08	8.58993e-07	9.1269	stable	8.58993e-07		TAF7	-0.615824	10.3494	-16.7264	1.80395e-33	7.34901e-32	65.4816	stable	7.34901e-32
CHAD	-0.74702	3.18749	-6.24059	1.88849e-08	8.73194e-07	9.10742	stable	8.73194e-07		ZSCAN18	-1.47409	8.47236	-16.6952	2.11641e-33	8.60444e-32	65.3219	down	8.60444e-32
MB	-1.38174	3.24942	-6.24053	1.88904e-08	8.73194e-07	9.10714	down	8.73194e-07		ADAMTSL3	-0.754923	5.15281	-16.6746	2.35208e-33	9.54328e-32	65.2163	stable	9.54328e-32
SLC35B1	0.750205	8.23433	6.23956	1.8969e-08	8.7506e-07	9.10312	stable	8.7506e-07		PSMB6	0.52332	10.7561	16.6713	2.39232e-33	9.68698e-32	65.1994	stable	9.68698e-32
IER3	-1.17185	9.48162	-6.23862	1.90468e-08	8.76882e-07	9.09917	down	8.76882e-07		HDAC1	0.708449	10.2306	16.6667	2.44964e-33	9.8991e-32	65.1757	stable	9.8991e-32
VEGFA	-1.14519	9.72093	-6.23679	1.9197e-08	8.82021e-07	9.09158	down	8.82021e-07		POLB	0.952247	9.96852	16.6621	2.5086e-33	1.0117e-31	65.1519	stable	1.0117e-31
MBD5	-0.688483	3.29249	-6.23235	1.95683e-08	8.97281e-07	9.07306	stable	8.97281e-07		SELT	0.603152	10.1482	16.6366	2.85987e-33	1.15106e-31	65.0209	stable	1.15106e-31
IRF2BP2	-0.864409	11.7317	-6.2309	1.96912e-08	9.01107e-07	9.06701	stable	9.01107e-07		NDUFA13	0.393492	11.4868	16.6352	2.87967e-33	1.15549e-31	65.014	stable	1.15549e-31
HELLS	1.40946	5.21438	6.22988	1.97781e-08	9.03278e-07	9.06275	up	9.03278e-07		CASP1	0.763754	10.0382	16.635	2.8824e-33	1.15549e-31	65.0131	stable	1.15549e-31
ZBED4	0.81553	4.90065	6.21945	2.06873e-08	9.42919e-07	9.01932	stable	9.42919e-07		DNASE1L3	1.48101	8.68535	16.628	2.98859e-33	1.19567e-31	64.9769	up	1.19567e-31
DOCK9	0.462787	10.3566	6.21618	2.0981e-08	9.54408e-07	9.00569	stable	9.54408e-07		PLA2G4D	0.714997	5.3595	16.5991	3.4673e-33	1.38444e-31	64.8284	stable	1.38444e-31
DNM3OS	1.89491	5.39326	6.21325	2.1248e-08	9.64634e-07	8.99347	up	9.64634e-07		EIF4E	0.820907	9.9809	16.5962	3.51803e-33	1.40191e-31	64.8139	stable	1.40191e-31
BLOC1S2	0.625146	9.74872	6.21127	2.143e-08	9.7097e-07	8.98523	stable	9.7097e-07		ALCAM	-1.03176	9.80945	-16.5945	3.54905e-33	1.41147e-31	64.8051	down	1.41147e-31
PSMB7	0.651451	10.9472	6.2084	2.16967e-08	9.81111e-07	8.97328	stable	9.81111e-07		MAML2	-1.26775	9.15399	-16.5827	3.77206e-33	1.4972e-31	64.7442	down	1.4972e-31
APOC1	-2.31468	5.80943	-6.20256	2.22495e-08	1.00412e-06	8.94897	down	1.00412e-06		LY6D	1.00845	12.1855	16.5799	3.82696e-33	1.51599e-31	64.7298	up	1.51599e-31
PIGW	0.823962	7.69409	6.2009	2.24086e-08	1.00931e-06	8.94208	stable	1.00931e-06		PSMA2	0.450424	11.5704	16.5776	3.87261e-33	1.53105e-31	64.7179	stable	1.53105e-31
CYP4F22	1.82203	7.23678	6.19954	2.25404e-08	1.01326e-06	8.93641	up	1.01326e-06		TMEM79	1.10111	10.1823	16.5729	3.96746e-33	1.56547e-31	64.6937	up	1.56547e-31
CIDEB	0.61562	7.1253	6.19651	2.2836e-08	1.02453e-06	8.92382	stable	1.02453e-06		PLK2	0.699583	9.89614	16.5668	4.09409e-33	1.61227e-31	64.6623	stable	1.61227e-31
STRAP	-0.906358	3.986	-6.19531	2.29543e-08	1.02782e-06	8.91883	stable	1.02782e-06		TRAPPC6A	-0.726986	9.10179	-16.5597	4.24639e-33	1.66897e-31	64.6258	stable	1.66897e-31
RNASE7	1.87938	6.25768	6.19228	2.32554e-08	1.03927e-06	8.90624	up	1.03927e-06		TPPP	-1.98971	7.82564	-16.5554	4.34142e-33	1.70299e-31	64.6037	down	1.70299e-31
NHP2	0.620379	10.9077	6.1882	2.36676e-08	1.05563e-06	8.88926	stable	1.05563e-06		KCNMB4	-1.025	7.41524	-16.542	4.65121e-33	1.82095e-31	64.5348	down	1.82095e-31
TTC33	-0.759282	6.13849	-6.1771	2.48258e-08	1.10514e-06	8.84309	stable	1.10514e-06		OSMR	0.75149	8.85766	16.5403	4.69214e-33	1.8334e-31	64.526	stable	1.8334e-31
MOXD1	1.23693	6.90892	6.17645	2.48946e-08	1.10559e-06	8.84042	up	1.10559e-06		LCK	1.38268	7.26972	16.5295	4.95906e-33	1.93394e-31	64.4707	up	1.93394e-31
ARG1	2.49403	11.241	6.1761	2.49327e-08	1.10559e-06	8.83894	up	1.10559e-06		GALNT6	1.83169	7.99557	16.5124	5.417e-33	2.10843e-31	64.3824	up	2.10843e-31
GGH	1.76828	9.75898	6.17293	2.52743e-08	1.11855e-06	8.82579	up	1.11855e-06		NLRX1	0.889464	9.49076	16.5116	5.43928e-33	2.11301e-31	64.3783	stable	2.11301e-31
ZNF300P1	-1.33837	4.99878	-6.17249	2.53227e-08	1.11855e-06	8.82395	down	1.11855e-06		DDX42	-0.435809	9.51036	-16.487	6.17415e-33	2.39385e-31	64.2517	stable	2.39385e-31
PRRG1	-0.884286	5.69733	-6.17162	2.54174e-08	1.12057e-06	8.82034	stable	1.12057e-06		BUB1	1.13727	5.37914	16.469	6.77367e-33	2.62124e-31	64.159	up	2.62124e-31
RNA45S5	-1.01038	5.63968	-6.16987	2.56095e-08	1.12687e-06	8.81306	down	1.12687e-06		HCCS	0.673829	9.17724	16.4666	6.8586e-33	2.649e-31	64.1466	stable	2.649e-31
LINC00592	1.35251	5.3879	6.16282	2.63972e-08	1.1593e-06	8.78379	up	1.1593e-06		MMP12	3.17726	6.03565	16.4604	7.0796e-33	2.72911e-31	64.1149	up	2.72911e-31
ZNF567	-0.82374	6.56173	-6.14915	2.79938e-08	1.22476e-06	8.72706	stable	1.22476e-06		TRBC1	1.17954	8.92741	16.4553	7.26788e-33	2.79632e-31	64.0886	up	2.79632e-31
CYSTM1	-1.0648	8.5505	-6.14866	2.80531e-08	1.22476e-06	8.72501	down	1.22476e-06		ELOVL7	1.09339	10.5567	16.4545	7.29992e-33	2.80328e-31	64.0842	up	2.80328e-31
CDC42EP4	-0.672805	8.27894	-6.14863	2.80564e-08	1.22476e-06	8.7249	stable	1.22476e-06		STOML2	0.58071	9.80151	16.4453	7.65355e-33	2.93347e-31	64.0369	stable	2.93347e-31
TWF1	0.63096	10.5538	6.14825	2.81019e-08	1.22476e-06	8.72333	stable	1.22476e-06		H2AFZ	0.514174	11.8686	16.4408	7.83514e-33	2.99735e-31	64.0135	stable	2.99735e-31
OXA1L	0.469513	9.8205	6.1463	2.83389e-08	1.23163e-06	8.71522	stable	1.23163e-06		PLSCR3	0.554634	10.5998	16.4221	8.62758e-33	3.29423e-31	63.9172	stable	3.29423e-31
PYROXD1	0.599169	8.49767	6.14607	2.83671e-08	1.23163e-06	8.71426	stable	1.23163e-06		COMTD1	0.74133	8.00725	16.4031	9.51566e-33	3.62642e-31	63.8193	stable	3.62642e-31
SDHAP1	-0.396881	9.21918	-6.14388	2.86346e-08	1.24089e-06	8.70519	stable	1.24089e-06		NRBF2	0.88873	8.47446	16.3948	9.93327e-33	3.77841e-31	63.7763	stable	3.77841e-31
ANAPC7	0.717721	5.84701	6.14188	2.88819e-08	1.24924e-06	8.69688	stable	1.24924e-06		UQCRQ	0.513173	11.7785	16.3898	1.01916e-32	3.86936e-31	63.7507	stable	3.86936e-31
FGF7	-1.25582	8.01734	-6.13871	2.92774e-08	1.26396e-06	8.68375	down	1.26396e-06		NCOA7	0.914311	10.5565	16.3801	1.0715e-32	4.06038e-31	63.7006	stable	4.06038e-31
ASPM	1.97698	6.78808	6.1372	2.9467e-08	1.26974e-06	8.67751	up	1.26974e-06		ATP1B3	0.494265	12.7614	16.3669	1.14727e-32	4.33933e-31	63.6323	stable	4.33933e-31
FBXW9	0.635903	4.76259	6.13596	2.96244e-08	1.27413e-06	8.67236	stable	1.27413e-06		TRIM69	1.09288	8.68151	16.3591	1.19431e-32	4.50875e-31	63.5921	up	4.50875e-31
XPOT	0.441252	9.41771	6.13467	2.97894e-08	1.27841e-06	8.667	stable	1.27841e-06		EPN2	-0.640744	8.44582	-16.3556	1.21618e-32	4.58269e-31	63.574	stable	4.58269e-31
C7	-1.94809	6.24846	-6.13431	2.98358e-08	1.27841e-06	8.66549	down	1.27841e-06		WDR4	1.36961	7.72008	16.353	1.23276e-32	4.63646e-31	63.5605	up	4.63646e-31
MEIS2	-0.898926	7.54629	-6.13141	3.02092e-08	1.292e-06	8.65348	stable	1.292e-06		GART	0.775679	8.41289	16.3526	1.23532e-32	4.63743e-31	63.5584	stable	4.63743e-31
ZNF367	0.909605	5.71172	6.12982	3.04162e-08	1.29842e-06	8.64688	stable	1.29842e-06		NIPAL4	1.06457	9.41315	16.3407	1.31357e-32	4.92196e-31	63.497	up	4.92196e-31
BCAR3	-1.44075	6.60438	-6.12897	3.05262e-08	1.30069e-06	8.6434	down	1.30069e-06		SPTLC2	0.924376	8.62722	16.3381	1.3312e-32	4.97875e-31	63.4837	stable	4.97875e-31
LRIG1	-0.869063	7.5936	-6.12349	3.12522e-08	1.32915e-06	8.62069	stable	1.32915e-06		KIAA1467	-0.878355	7.97314	-16.3312	1.37965e-32	5.15036e-31	63.4479	stable	5.15036e-31
IRS1	-1.03132	7.66443	-6.11921	3.1832e-08	1.35129e-06	8.60294	down	1.35129e-06		AFAP1L2	1.33425	6.83974	16.3252	1.4236e-32	5.30456e-31	63.4166	up	5.30456e-31
CDKN3	2.08914	6.01159	6.11564	3.23227e-08	1.36958e-06	8.58816	up	1.36958e-06		PLGRKT	0.796652	9.50733	16.3103	1.53703e-32	5.71661e-31	63.3399	stable	5.71661e-31
IDNK	0.644512	5.45498	6.1124	3.27745e-08	1.38616e-06	8.57475	stable	1.38616e-06		COX6B1	0.403059	11.3331	16.3089	1.54829e-32	5.74785e-31	63.3327	stable	5.74785e-31
HIST1H2AE	-1.24669	3.23726	-6.11148	3.2904e-08	1.38907e-06	8.57094	down	1.38907e-06		FAM189A2	-1.34164	7.2624	-16.3081	1.55535e-32	5.76341e-31	63.3281	down	5.76341e-31
CBR3	1.07733	8.4351	6.1079	3.34129e-08	1.40796e-06	8.55612	up	1.40796e-06		IFRD2	0.807612	8.67282	16.3067	1.56594e-32	5.79195e-31	63.3213	stable	5.79195e-31
EML6	1.37521	4.24948	6.10492	3.38427e-08	1.42345e-06	8.54377	up	1.42345e-06		EPN3	1.3891	8.65967	16.2928	1.68272e-32	6.21245e-31	63.2494	up	6.21245e-31
MYBPC1	-1.37762	3.15813	-6.10112	3.43985e-08	1.44417e-06	8.52804	down	1.44417e-06		RABGAP1L	-0.864829	9.05008	-16.2914	1.69504e-32	6.24644e-31	63.2421	stable	6.24644e-31
UCHL3	1.14924	10.3715	6.09917	3.46871e-08	1.45362e-06	8.51997	up	1.45362e-06		SPRY2	-1.06089	8.10664	-16.2888	1.71815e-32	6.32002e-31	63.2286	down	6.32002e-31
TUBB6	1.20793	11.3009	6.09802	3.48573e-08	1.45808e-06	8.51524	up	1.45808e-06		PLLP	-1.31706	8.90114	-16.2841	1.76032e-32	6.46331e-31	63.2044	down	6.46331e-31
PEG3	-1.34816	5.32077	-6.09305	3.56072e-08	1.48673e-06	8.49468	down	1.48673e-06		PTTG3P	0.59351	5.40103	16.2718	1.87627e-32	6.87644e-31	63.1406	stable	6.87644e-31
KIF11	1.36115	6.31517	6.09194	3.57772e-08	1.49111e-06	8.49008	up	1.49111e-06		WDR53	0.903731	7.81098	16.2707	1.88685e-32	6.89261e-31	63.135	stable	6.89261e-31
FRG1	0.357488	8.96646	6.08572	3.6742e-08	1.52577e-06	8.46438	stable	1.52577e-06		KLK6	3.19168	8.87145	16.2707	1.88754e-32	6.89261e-31	63.1346	up	6.89261e-31
ZNF143	-0.542449	6.91605	-6.08572	3.67422e-08	1.52577e-06	8.46438	stable	1.52577e-06		TTK	1.62848	6.09794	16.2695	1.89946e-32	6.92356e-31	63.1283	up	6.92356e-31
CLDN8	-2.3777	6.26399	-6.08218	3.73039e-08	1.54629e-06	8.44973	down	1.54629e-06		NOP10	0.514345	11.3208	16.2442	2.16465e-32	7.87589e-31	62.9977	stable	7.87589e-31
VRK1	0.686178	7.77466	6.08139	3.74298e-08	1.5487e-06	8.44647	stable	1.5487e-06		SFN	0.294857	14.0157	16.226	2.37936e-32	8.64143e-31	62.9031	stable	8.64143e-31
ENOX1	-0.441458	2.97244	-6.08086	3.75147e-08	1.54941e-06	8.44429	stable	1.54941e-06		EMX2OS	-1.02603	7.98496	-16.2211	2.44066e-32	8.84804e-31	62.8777	down	8.84804e-31
NLRX1	1.75758	6.23067	6.07821	3.79429e-08	1.56427e-06	8.43332	up	1.56427e-06		MFN1	0.968046	9.09082	16.2165	2.49921e-32	9.04398e-31	62.854	stable	9.04398e-31
C19orf33	1.14274	10.89	6.07505	3.84595e-08	1.58272e-06	8.42026	up	1.58272e-06		HSPA4L	1.12336	8.11537	16.2152	2.51676e-32	9.09111e-31	62.847	up	9.09111e-31
PRELID1	0.928735	10.1076	6.07248	3.88839e-08	1.59731e-06	8.40967	stable	1.59731e-06		RCOR3	-0.74217	9.04917	-16.2058	2.64151e-32	9.5246e-31	62.7987	stable	9.5246e-31
PSMD11	0.778882	6.9318	6.07205	3.8956e-08	1.59741e-06	8.40788	stable	1.59741e-06		AQP9	-1.69376	7.5122	-16.1972	2.76175e-32	9.94032e-31	62.7542	down	9.94032e-31
KIF4A	1.51721	4.70564	6.07133	3.90766e-08	1.59948e-06	8.40489	up	1.59948e-06		MRPS16	0.739048	9.20155	16.1951	2.79214e-32	1.00317e-30	62.7432	stable	1.00317e-30
C14orf142	0.767669	7.58005	6.06466	4.02058e-08	1.64277e-06	8.37738	stable	1.64277e-06		RPA3	0.636247	9.50436	16.1749	3.10207e-32	1.11166e-30	62.638	stable	1.11166e-30
MRPL51	0.613501	10.9226	6.06402	4.0316e-08	1.64355e-06	8.37474	stable	1.64355e-06		HSD11B1	-2.31891	8.29626	-16.1747	3.10515e-32	1.11166e-30	62.637	down	1.11166e-30
UROS	1.013	4.08262	6.06372	4.03686e-08	1.64355e-06	8.37348	up	1.64355e-06		PSMD2	0.457742	10.3262	16.172	3.14798e-32	1.12498e-30	62.6233	stable	1.12498e-30
APPBP2	-0.480015	7.35429	-6.06062	4.09074e-08	1.66253e-06	8.36068	stable	1.66253e-06		AHCY	0.733996	9.56127	16.1702	3.1777e-32	1.13359e-30	62.6139	stable	1.13359e-30
CNOT2	-0.515096	8.68595	-6.05902	4.1188e-08	1.67096e-06	8.35408	stable	1.67096e-06		SEC61G	0.430994	10.5114	16.1683	3.20947e-32	1.14289e-30	62.604	stable	1.14289e-30
NAPRT	0.922509	8.1571	6.05857	4.12678e-08	1.67124e-06	8.35221	stable	1.67124e-06		CKAP4	0.676205	11.6292	16.1616	3.32263e-32	1.18109e-30	62.5694	stable	1.18109e-30
AK2	0.848983	6.73885	6.05439	4.201e-08	1.69829e-06	8.335	stable	1.69829e-06		CENPM	0.811411	6.59419	16.1611	3.33161e-32	1.18219e-30	62.5667	stable	1.18219e-30
CFDP1	-0.725216	7.73103	-6.05354	4.21639e-08	1.7015e-06	8.33147	stable	1.7015e-06		SYT8	-1.208	7.28681	-16.1531	3.47377e-32	1.23046e-30	62.5249	down	1.23046e-30
COX7B	0.645894	11.7789	6.05302	4.22566e-08	1.70224e-06	8.32935	stable	1.70224e-06		SNRPF	0.538052	10.1792	16.1504	3.52192e-32	1.24532e-30	62.5111	stable	1.24532e-30
SERPINB4	6.24402	8.6533	6.04828	4.31219e-08	1.73405e-06	8.30977	up	1.73405e-06		RABGGTA	0.910987	7.8219	16.1356	3.80372e-32	1.3426e-30	62.4342	stable	1.3426e-30
FABP5	1.58203	13.6857	6.04626	4.34953e-08	1.74599e-06	8.30145	up	1.74599e-06		ADCY2	-1.09815	7.9285	-16.1346	3.82288e-32	1.34699e-30	62.4292	down	1.34699e-30
DHRS1	0.864487	10.0099	6.04192	4.43085e-08	1.77353e-06	8.28356	stable	1.77353e-06		RALGPS2	1.07919	9.01217	16.1332	3.8521e-32	1.35472e-30	62.4216	up	1.35472e-30
PSKH1	0.385798	5.84258	6.04178	4.43364e-08	1.77353e-06	8.28295	stable	1.77353e-06		ZWILCH	0.807396	8.12197	16.1328	3.85829e-32	1.35472e-30	62.4199	stable	1.35472e-30
ALDH2	0.616994	11.974	6.04029	4.46185e-08	1.7817e-06	8.27683	stable	1.7817e-06		MRPS7	0.621746	8.79253	16.1317	3.88201e-32	1.36067e-30	62.4138	stable	1.36067e-30
ZNF320	-0.953405	5.16448	-6.03559	4.55237e-08	1.81468e-06	8.25744	stable	1.81468e-06		CD2	1.36391	7.78768	16.127	3.9773e-32	1.39164e-30	62.3896	up	1.39164e-30
PCDH7	1.38549	7.25698	6.02963	4.66965e-08	1.8582e-06	8.23288	up	1.8582e-06		DPH1	0.692044	8.93182	16.1217	4.08832e-32	1.428e-30	62.3621	stable	1.428e-30
CLEC1A	-0.963751	3.8067	-6.02908	4.6805e-08	1.85928e-06	8.23064	stable	1.85928e-06		ASCC3	0.828521	8.94732	16.1146	4.2429e-32	1.47942e-30	62.325	stable	1.47942e-30
ZDHHC6	0.426123	7.95846	6.02787	4.70473e-08	1.86567e-06	8.22565	stable	1.86567e-06		SUB1	0.524341	11.6633	16.1132	4.27322e-32	1.48741e-30	62.3178	stable	1.48741e-30
NOL7	0.472847	10.4832	6.02638	4.73477e-08	1.87425e-06	8.21951	stable	1.87425e-06		AEN	0.735699	6.90097	16.1094	4.35922e-32	1.51471e-30	62.2979	stable	1.51471e-30
GPS2	0.457014	8.48244	6.02599	4.74276e-08	1.87425e-06	8.21788	stable	1.87425e-06		EIF2S1	0.766911	10.3223	16.1002	4.57291e-32	1.58622e-30	62.2501	stable	1.58622e-30
S100A9	4.63652	10.9014	6.01924	4.88121e-08	1.92253e-06	8.1901	up	1.92253e-06		CASC5	0.975819	5.58272	16.0871	4.89515e-32	1.69507e-30	62.182	stable	1.69507e-30
GNE	-1.09314	6.34385	-6.01922	4.88173e-08	1.92253e-06	8.19	down	1.92253e-06		TACC3	0.905705	7.089	16.0794	5.0952e-32	1.76131e-30	62.142	stable	1.76131e-30
HIATL1	0.626953	9.26306	6.01502	4.9699e-08	1.95389e-06	8.17272	stable	1.95389e-06		GRPEL1	0.741277	9.45244	16.0729	5.27008e-32	1.81863e-30	62.1083	stable	1.81863e-30
PIK3R2	0.838792	7.77138	6.00659	5.15167e-08	2.01858e-06	8.13804	stable	2.01858e-06		PRKCH	0.615638	9.31198	16.0637	5.52775e-32	1.90428e-30	62.0605	stable	1.90428e-30
EMC4	0.736524	10.6274	6.00622	5.15988e-08	2.01858e-06	8.1365	stable	2.01858e-06		EPB41L4B	-0.795004	10.0683	-16.061	5.60504e-32	1.9276e-30	62.0467	stable	1.9276e-30
TMC4	-1.26741	3.97635	-6.00617	5.16091e-08	2.01858e-06	8.13631	down	2.01858e-06		TSR1	0.751619	8.57147	16.058	5.69517e-32	1.95524e-30	62.0307	stable	1.95524e-30
CKMT2	-0.750389	3.80279	-6.00264	5.23906e-08	2.04458e-06	8.1218	stable	2.04458e-06		KIAA1244	-1.35011	7.76749	-16.0491	5.96414e-32	2.04409e-30	61.9846	down	2.04409e-30
LRRC1	-1.03218	5.3965	-6.00237	5.24527e-08	2.04458e-06	8.12066	down	2.04458e-06		IFI6	2.3063	9.38603	16.0473	6.02154e-32	2.06025e-30	61.975	up	2.06025e-30
SCNM1	0.508555	7.49035	6.00153	5.26402e-08	2.0484e-06	8.11722	stable	2.0484e-06		LRP8	1.19858	6.75107	16.0456	6.07239e-32	2.07301e-30	61.9666	up	2.07301e-30
RHOU	-1.03592	6.98545	-6.00107	5.27423e-08	2.04889e-06	8.11535	down	2.04889e-06		LACTB	0.62116	9.02534	16.0454	6.07949e-32	2.07301e-30	61.9654	stable	2.07301e-30
AVPI1	-1.00012	8.02206	-5.99931	5.31409e-08	2.06087e-06	8.10808	down	2.06087e-06		MRRF	0.624099	7.69957	16.033	6.4855e-32	2.20771e-30	61.9008	stable	2.20771e-30
SFRP1	-2.03639	5.50263	-5.99754	5.35412e-08	2.07289e-06	8.10084	down	2.07289e-06		MAD2L1	1.56119	7.89883	16.0317	6.53079e-32	2.21936e-30	61.8939	up	2.21936e-30
SPG20	-0.615404	8.3509	-5.99535	5.40444e-08	2.08883e-06	8.0918	stable	2.08883e-06		MAP4	-0.555983	11.1736	-16.0298	6.59367e-32	2.23695e-30	61.8843	stable	2.23695e-30
DACT1	-1.22814	2.69449	-5.99435	5.42759e-08	2.09424e-06	8.08768	down	2.09424e-06		BTBD10	0.440113	8.7123	16.0089	7.35227e-32	2.4901e-30	61.7754	stable	2.4901e-30
CENPU	1.25195	8.7899	5.99285	5.46227e-08	2.10408e-06	8.08153	up	2.10408e-06		BZW1	0.695189	11.1754	16.0018	7.62932e-32	2.57958e-30	61.7385	stable	2.57958e-30
BHLHE40	-1.8417	6.50524	-5.98737	5.59114e-08	2.1501e-06	8.05902	down	2.1501e-06		SHMT2	0.58977	9.84258	15.9967	7.8337e-32	2.64424e-30	61.712	stable	2.64424e-30
PRR3	-0.221807	2.26109	-5.98663	5.60873e-08	2.15325e-06	8.05599	stable	2.15325e-06		VSNL1	1.24082	9.97163	15.9939	7.94997e-32	2.67898e-30	61.6973	up	2.67898e-30
C1orf43	0.984452	4.24444	5.98519	5.64322e-08	2.16146e-06	8.05007	stable	2.16146e-06		MX1	2.15588	10.0979	15.9897	8.12529e-32	2.73347e-30	61.6755	up	2.73347e-30
WEE1	-1.12688	8.43963	-5.98495	5.64902e-08	2.16146e-06	8.04908	down	2.16146e-06		PSMD11	0.670814	10.2674	15.9863	8.27222e-32	2.77825e-30	61.6576	stable	2.77825e-30
ALS2CL	0.752352	7.37569	5.98226	5.71424e-08	2.18276e-06	8.038	stable	2.18276e-06		GINS2	1.16675	7.10224	15.9714	8.9418e-32	2.99811e-30	61.5798	up	2.99811e-30
ISOC1	-0.648541	9.13189	-5.9818	5.72536e-08	2.18337e-06	8.03612	stable	2.18337e-06		TACO1	0.462581	7.68091	15.9693	9.03986e-32	3.02594e-30	61.5689	stable	3.02594e-30
PMS2	-0.58297	5.77086	-5.97913	5.79074e-08	2.20462e-06	8.02517	stable	2.20462e-06		LOC101928100	1.66535	6.56186	15.9605	9.46526e-32	3.16307e-30	61.5229	up	3.16307e-30
PRSS3P2	1.29856	7.31861	5.97599	5.86874e-08	2.23061e-06	8.01225	up	2.23061e-06		CCL22	1.15561	7.0723	15.9587	9.55075e-32	3.18261e-30	61.5139	up	3.18261e-30
ITGAE	0.545209	9.16148	5.97426	5.9119e-08	2.24329e-06	8.00518	stable	2.24329e-06		VCP	0.634875	10.4165	15.9586	9.55543e-32	3.18261e-30	61.5134	stable	3.18261e-30
ELF1	-0.653485	8.25075	-5.96896	6.04691e-08	2.29072e-06	7.98339	stable	2.29072e-06		FKBP1A-SDCBP2	1.03712	9.00605	15.9401	1.05261e-31	3.5001e-30	61.4167	up	3.5001e-30
UBXN2A	0.671974	7.71128	5.96435	6.16655e-08	2.33181e-06	7.96448	stable	2.33181e-06		SNRPD1	0.738477	10.1302	15.9238	1.14622e-31	3.80508e-30	61.3316	stable	3.80508e-30
TADA2B	-0.47372	4.76802	-5.964	6.17577e-08	2.33181e-06	7.96304	stable	2.33181e-06		SRRD	0.59507	8.34424	15.9143	1.20441e-31	3.99166e-30	61.2821	stable	3.99166e-30
LARP6	-1.41587	4.87338	-5.95942	6.297e-08	2.36979e-06	7.94428	down	2.36979e-06		CTC-429P9.3	-0.616425	8.07395	-15.9109	1.22602e-31	4.05658e-30	61.2643	stable	4.05658e-30
MAFF	-1.11267	6.44377	-5.95942	6.29706e-08	2.36979e-06	7.94427	down	2.36979e-06		ATP6V1F	0.398624	10.8465	15.9086	1.24093e-31	4.09915e-30	61.2522	stable	4.09915e-30
TMEM41A	-0.507787	7.32009	-5.9587	6.3163e-08	2.37312e-06	7.94132	stable	2.37312e-06		RAD51	0.793451	6.75834	15.9058	1.25914e-31	4.15248e-30	61.2376	stable	4.15248e-30
MRPL39	0.690748	8.86649	5.95825	6.32837e-08	2.37376e-06	7.93948	stable	2.37376e-06		RP4-635E18.8	-1.13384	7.86177	-15.9011	1.29036e-31	4.24845e-30	61.2132	down	4.24845e-30
LCMT1	0.451893	8.60476	5.95751	6.34854e-08	2.37743e-06	7.93641	stable	2.37743e-06		CXCL2	1.95051	5.75303	15.8889	1.37493e-31	4.5195e-30	61.1497	up	4.5195e-30
SH3BP5	-1.32073	7.65185	-5.9548	6.42186e-08	2.40096e-06	7.92533	down	2.40096e-06		VEZF1	-0.760437	9.15757	-15.8631	1.57353e-31	5.16384e-30	61.0149	stable	5.16384e-30
OIP5	1.4249	4.0568	5.95078	6.53264e-08	2.43839e-06	7.90882	up	2.43839e-06		EXOSC4	0.593975	8.82202	15.8592	1.60583e-31	5.26127e-30	60.9945	stable	5.26127e-30
LIMS1	-0.670812	3.99314	-5.94991	6.5569e-08	2.44346e-06	7.90524	stable	2.44346e-06		KCTD5	0.686619	8.97992	15.8563	1.6305e-31	5.33339e-30	60.9793	stable	5.33339e-30
MYEOV	-0.966037	3.69392	-5.94512	6.69145e-08	2.48954e-06	7.88564	stable	2.48954e-06		CRABP2	1.62373	11.0576	15.8501	1.6845e-31	5.50107e-30	60.9467	up	5.50107e-30
GPN1	0.267478	7.86781	5.94402	6.72287e-08	2.49718e-06	7.88112	stable	2.49718e-06		FAIM3	0.797361	6.19012	15.8495	1.68985e-31	5.50958e-30	60.9436	stable	5.50958e-30
GPRC5C	-0.613	6.53813	-5.94113	6.80597e-08	2.52394e-06	7.86927	stable	2.52394e-06		PDGFC	-1.07358	10.074	-15.8492	1.6927e-31	5.50991e-30	60.9419	down	5.50991e-30
DPY30	0.674687	7.41214	5.94069	6.81856e-08	2.52452e-06	7.86749	stable	2.52452e-06		PSMC3	0.590926	10.6864	15.848	1.7031e-31	5.5348e-30	60.9358	stable	5.5348e-30
DTL	1.37883	6.18601	5.94004	6.83734e-08	2.52739e-06	7.86483	up	2.52739e-06		KANK1	-0.536118	9.72199	-15.8347	1.82594e-31	5.92443e-30	60.8661	stable	5.92443e-30
INA	1.8477	4.73765	5.93491	6.98811e-08	2.57895e-06	7.84378	up	2.57895e-06		TIMM50	0.567848	8.89918	15.8336	1.83599e-31	5.94741e-30	60.8607	stable	5.94741e-30
FAIM	0.709197	7.62886	5.93393	7.01713e-08	2.58549e-06	7.83979	stable	2.58549e-06		CRYAB	-1.15879	10.6357	-15.8321	1.85028e-31	5.98405e-30	60.8529	down	5.98405e-30
ALG11	-0.496838	7.29295	-5.93336	7.03417e-08	2.5876e-06	7.83744	stable	2.5876e-06		UTP11L	0.557633	9.64557	15.8302	1.86914e-31	6.03533e-30	60.8428	stable	6.03533e-30
MCUR1	0.56131	10.1431	5.93088	7.10869e-08	2.61082e-06	7.82728	stable	2.61082e-06		TMEM167B	-0.614729	10.1899	-15.8228	1.94304e-31	6.26387e-30	60.804	stable	6.26387e-30
CENPW	1.24901	7.28665	5.92547	7.27367e-08	2.66713e-06	7.80514	up	2.66713e-06		LSM2	0.512292	8.69334	15.8222	1.94853e-31	6.27153e-30	60.8012	stable	6.27153e-30
RSBN1L	-0.545489	6.94009	-5.92446	7.30493e-08	2.67431e-06	7.801	stable	2.67431e-06		NOP16	0.942093	9.8475	15.8203	1.9687e-31	6.3263e-30	60.7909	stable	6.3263e-30
YTHDC1	-0.615784	10.2885	-5.92376	7.32665e-08	2.67724e-06	7.79814	stable	2.67724e-06		EIF4A1	0.58872	12.9208	15.8183	1.98917e-31	6.37639e-30	60.7806	stable	6.37639e-30
KCNK5	-1.69931	5.4419	-5.92345	7.33634e-08	2.67724e-06	7.79686	down	2.67724e-06		RP3-406P24.1	0.837891	8.15967	15.8182	1.99064e-31	6.37639e-30	60.7798	stable	6.37639e-30
RP11-468E2.5	0.793924	4.21683	5.92303	7.34917e-08	2.67765e-06	7.79518	stable	2.67765e-06		ATF6	-0.581794	9.70227	-15.8161	2.01217e-31	6.4351e-30	60.7691	stable	6.4351e-30
CENPH	0.928204	5.56487	5.91764	7.51928e-08	2.73527e-06	7.7731	stable	2.73527e-06		MTCH2	0.630006	11.0468	15.8076	2.10414e-31	6.71854e-30	60.7244	stable	6.71854e-30
ZNF185	0.838778	9.55613	5.91492	7.60656e-08	2.76161e-06	7.76196	stable	2.76161e-06		CXCL13	2.57825	5.3753	15.7931	2.2701e-31	7.23693e-30	60.6485	up	7.23693e-30
RFX5	0.729412	7.8356	5.91463	7.61581e-08	2.76161e-06	7.76079	stable	2.76161e-06		CHAC2	1.57694	6.07081	15.7861	2.35391e-31	7.49224e-30	60.6123	up	7.49224e-30
RPA3	0.807276	8.27871	5.91218	7.6952e-08	2.78598e-06	7.75078	stable	2.78598e-06		SASH3	0.849829	6.96756	15.7782	2.45357e-31	7.79708e-30	60.5708	stable	7.79708e-30
MLH3	-0.982449	5.32386	-5.90981	7.77295e-08	2.80968e-06	7.74108	stable	2.80968e-06		CCT3	0.564354	10.7304	15.7685	2.58144e-31	8.19045e-30	60.52	stable	8.19045e-30
SNX27	-1.21761	6.06671	-5.90553	7.91527e-08	2.85661e-06	7.72358	down	2.85661e-06		TACC2	-0.862523	9.90844	-15.7636	2.64881e-31	8.39097e-30	60.4943	stable	8.39097e-30
KIAA0930	0.70163	7.00741	5.90453	7.94879e-08	2.86419e-06	7.7195	stable	2.86419e-06		MRPL46	0.559264	8.97644	15.7607	2.68917e-31	8.5054e-30	60.4792	stable	8.5054e-30
SRP72	0.562222	10.9797	5.90328	7.99109e-08	2.87491e-06	7.71438	stable	2.87491e-06		MCTS1	0.748594	9.74704	15.7572	2.73917e-31	8.64993e-30	60.4608	stable	8.64993e-30
MIR205	0.8747	7.99395	5.89697	8.20744e-08	2.94811e-06	7.68861	stable	2.94811e-06		FAM83A	1.1363	8.14358	15.7558	2.75951e-31	8.70048e-30	60.4534	up	8.70048e-30
ARHGAP44	-0.583083	4.43318	-5.8961	8.2378e-08	2.95437e-06	7.68505	stable	2.95437e-06		RTN3	-0.514655	11.3067	-15.7458	2.90713e-31	9.15154e-30	60.4013	stable	9.15154e-30
G2E3	-1.17759	5.85362	-5.89552	8.25799e-08	2.95698e-06	7.68269	down	2.95698e-06		SLCO3A1	-0.813223	8.35789	-15.7354	3.0699e-31	9.6488e-30	60.3468	stable	9.6488e-30
UBR1	-0.552959	8.40577	-5.89472	8.28628e-08	2.96014e-06	7.67939	stable	2.96014e-06		C17orf96	0.738822	6.8485	15.7219	3.29657e-31	1.03451e-29	60.2756	stable	1.03451e-29
POLR2I	0.611104	9.20403	5.89453	8.2927e-08	2.96014e-06	7.67864	stable	2.96014e-06		MID2	-0.737811	8.28429	-15.7188	3.35027e-31	1.04972e-29	60.2595	stable	1.04972e-29
AP006222.2	0.71891	4.95757	5.88861	8.50336e-08	3.03061e-06	7.65444	stable	3.03061e-06		IFIH1	1.47789	7.7463	15.7148	3.41999e-31	1.06989e-29	60.2389	up	1.06989e-29
KIAA1586	-0.45777	4.25871	-5.88773	8.5351e-08	3.0372e-06	7.65085	stable	3.0372e-06		POMP	0.360515	11.694	15.7133	3.44715e-31	1.07671e-29	60.231	stable	1.07671e-29
NDUFB3	0.471962	9.81327	5.88649	8.57996e-08	3.04842e-06	7.64579	stable	3.04842e-06		ACOT7	0.810457	8.82395	15.7117	3.47762e-31	1.08454e-29	60.2222	stable	1.08454e-29
IER2	-1.04662	10.7941	-5.88573	8.60765e-08	3.05351e-06	7.64268	down	3.05351e-06		RPL22L1	0.815284	10.6164	15.6858	3.98371e-31	1.24045e-29	60.0864	stable	1.24045e-29
IL6ST	-1.51888	7.67495	-5.88534	8.6219e-08	3.05383e-06	7.64109	down	3.05383e-06		GPD1L	-0.814971	9.0256	-15.6844	4.01129e-31	1.2471e-29	60.0795	stable	1.2471e-29
GDPD3	1.96783	7.2381	5.88011	8.8145e-08	3.11723e-06	7.61978	up	3.11723e-06		MTURN	-1.18851	8.34374	-15.6835	4.03216e-31	1.25165e-29	60.0743	down	1.25165e-29
TRNAU1AP	0.742545	6.19099	5.87755	8.91049e-08	3.14631e-06	7.60933	stable	3.14631e-06		LETMD1	-0.618741	9.27976	-15.6787	4.13478e-31	1.28153e-29	60.0492	stable	1.28153e-29
SOX9	-1.65677	8.52817	-5.87413	9.0404e-08	3.18726e-06	7.59537	down	3.18726e-06		PPIA	0.224797	13.6705	15.6759	4.1955e-31	1.29685e-29	60.0346	stable	1.29685e-29
MCM8	0.655353	7.2037	5.87373	9.05594e-08	3.18783e-06	7.59371	stable	3.18783e-06		LINC00086	-0.904312	7.17786	-15.6758	4.19713e-31	1.29685e-29	60.0342	stable	1.29685e-29
RAB20	-1.15682	4.5893	-5.87029	9.18854e-08	3.22954e-06	7.57969	down	3.22954e-06		KIF14	0.991503	6.14456	15.6609	4.53912e-31	1.40036e-29	59.9559	stable	1.40036e-29
MRPL47	0.774241	9.61785	5.86945	9.22121e-08	3.23605e-06	7.57627	stable	3.23605e-06		SPIN1	-0.443496	10.5535	-15.6595	4.57137e-31	1.40815e-29	59.9488	stable	1.40815e-29
WDR60	-0.705925	3.74391	-5.86755	9.29547e-08	3.25711e-06	7.56853	stable	3.25711e-06		PSMC4	0.727728	9.55227	15.6581	4.60642e-31	1.41677e-29	59.9412	stable	1.41677e-29
MMP7	-1.94578	6.18117	-5.86709	9.31384e-08	3.25856e-06	7.56663	down	3.25856e-06		SSSCA1	0.561325	8.67863	15.6574	4.62263e-31	1.41959e-29	59.9377	stable	1.41959e-29
CHST14	-0.585354	5.15103	-5.86263	9.49096e-08	3.31546e-06	7.54846	stable	3.31546e-06		PRKCQ-AS1	0.702972	4.95526	15.6507	4.7889e-31	1.4684e-29	59.9024	stable	1.4684e-29
TSHZ3	-1.26	3.75217	-5.86159	9.5327e-08	3.32497e-06	7.54422	down	3.32497e-06		CCL18	2.63524	8.78877	15.6491	4.82977e-31	1.47867e-29	59.8939	up	1.47867e-29
ORMDL2	1.04253	9.1481	5.85916	9.63128e-08	3.35423e-06	7.5343	up	3.35423e-06		GLI2	-0.580109	7.28297	-15.6393	5.08482e-31	1.55439e-29	59.8424	stable	1.55439e-29
HIST1H4E	-0.500197	2.3663	-5.8581	9.67454e-08	3.36418e-06	7.52998	stable	3.36418e-06		LRRC17	-1.6815	7.30134	-15.6388	5.09798e-31	1.55605e-29	59.8398	down	1.55605e-29
TIMM21	0.481156	9.22853	5.85555	9.77915e-08	3.3954e-06	7.51961	stable	3.3954e-06		RAB27A	0.669831	9.10697	15.6358	5.17924e-31	1.57845e-29	59.824	stable	1.57845e-29
PDE9A	-1.49463	4.10989	-5.85282	9.89252e-08	3.42646e-06	7.50849	down	3.42646e-06		BLNK	1.06153	8.5953	15.6286	5.37847e-31	1.63668e-29	59.7863	up	1.63668e-29
HEY1	-0.944029	5.3712	-5.85268	9.89856e-08	3.42646e-06	7.5079	stable	3.42646e-06		PPIL1	0.999787	8.00678	15.6213	5.58718e-31	1.69762e-29	59.7483	stable	1.69762e-29
AL590762.11	0.352544	5.83808	5.85177	9.93671e-08	3.43447e-06	7.50419	stable	3.43447e-06		SLMO2	0.703292	9.31395	15.6141	5.80335e-31	1.76064e-29	59.7103	stable	1.76064e-29
MREG	1.1527	9.77989	5.84911	1.0049e-07	3.46803e-06	7.49336	up	3.46803e-06		STK17A	0.955183	8.56167	15.6044	6.10893e-31	1.85055e-29	59.659	stable	1.85055e-29
URGCP	-0.429982	6.85997	-5.8478	1.01045e-07	3.48194e-06	7.48804	stable	3.48194e-06		DUSP23	0.515839	9.17212	15.6019	6.18911e-31	1.87202e-29	59.646	stable	1.87202e-29
LRR1	1.10207	6.46336	5.84101	1.03984e-07	3.57402e-06	7.46039	up	3.57402e-06		RHOBTB3	-1.35247	8.98475	-15.5998	6.25546e-31	1.88924e-29	59.6353	down	1.88924e-29
LOC100129518	-1.46706	2.87569	-5.84091	1.04029e-07	3.57402e-06	7.45997	down	3.57402e-06		ISG15	2.44272	9.27083	15.5927	6.49611e-31	1.95638e-29	59.5976	up	1.95638e-29
KIAA0753	-0.511106	5.62927	-5.84025	1.04317e-07	3.57851e-06	7.45731	stable	3.57851e-06		GPX2	1.5107	7.91663	15.5926	6.49724e-31	1.95638e-29	59.5974	up	1.95638e-29
LOC389834	1.39021	8.13311	5.82744	1.10111e-07	3.77165e-06	7.40518	up	3.77165e-06		LRRC8B	1.08754	9.17874	15.5913	6.54431e-31	1.9676e-29	59.5902	up	1.9676e-29
C11orf68	-0.586479	6.96116	-5.82102	1.13134e-07	3.86938e-06	7.37907	stable	3.86938e-06		TEX101	0.680205	6.11009	15.5879	6.66091e-31	1.99967e-29	59.5726	stable	1.99967e-29
SNRNP35	0.48839	7.96998	5.81553	1.15778e-07	3.95392e-06	7.35679	stable	3.95392e-06		PSMD6	0.414762	11.0808	15.5816	6.88434e-31	2.06366e-29	59.5396	stable	2.06366e-29
KNTC1	0.804714	6.1552	5.80981	1.18603e-07	4.04434e-06	7.33355	stable	4.04434e-06		HSPA14	0.829653	8.80108	15.5787	6.99063e-31	2.0924e-29	59.5243	stable	2.0924e-29
THUMPD3-AS1	1.40064	4.50545	5.80804	1.19492e-07	4.06859e-06	7.32635	up	4.06859e-06		PRLR	-1.20426	6.16592	-15.5627	7.60618e-31	2.27325e-29	59.4399	down	2.27325e-29
TSEN15	0.577832	8.02958	5.80577	1.2064e-07	4.10158e-06	7.31713	stable	4.10158e-06		TEAD1	-0.554953	10.5698	-15.5554	7.90333e-31	2.35855e-29	59.4016	stable	2.35855e-29
SYBU	-1.37218	6.31939	-5.80452	1.21279e-07	4.1172e-06	7.31203	down	4.1172e-06		SNRPD3	0.469025	11.0027	15.5414	8.50563e-31	2.53123e-29	59.3282	stable	2.53123e-29
TECR	1.00949	5.23348	5.80305	1.22032e-07	4.13663e-06	7.30607	up	4.13663e-06		ZNF704	-0.898782	8.63342	-15.5414	8.50717e-31	2.53123e-29	59.328	stable	2.53123e-29
NMI	1.15624	8.91554	5.79666	1.25356e-07	4.24299e-06	7.28016	up	4.24299e-06		ZNF493	-0.963655	7.19767	-15.54	8.57201e-31	2.54478e-29	59.3204	stable	2.54478e-29
NDUFC2	0.492882	10.7743	5.79515	1.26158e-07	4.25842e-06	7.27401	stable	4.25842e-06		PIAS1	-0.884956	8.84404	-15.5398	8.57806e-31	2.54478e-29	59.3197	stable	2.54478e-29
PMEPA1	-0.865427	4.57951	-5.79508	1.26195e-07	4.25842e-06	7.27373	stable	4.25842e-06		GK	1.21024	7.25084	15.5392	8.6063e-31	2.54939e-29	59.3164	up	2.54939e-29
ERCC6	-0.480906	2.43688	-5.79475	1.2637e-07	4.25842e-06	7.27239	stable	4.25842e-06		ANKH	-0.632766	9.99316	-15.5298	9.04061e-31	2.6741e-29	59.2672	stable	2.6741e-29
CCDC8	-0.561607	5.45398	-5.7944	1.26556e-07	4.25842e-06	7.27098	stable	4.25842e-06		SMOX	1.20182	7.76358	15.5293	9.06891e-31	2.67853e-29	59.2641	up	2.67853e-29
UPF2	-0.589752	7.91599	-5.79231	1.27673e-07	4.28969e-06	7.26251	stable	4.28969e-06		GLI3	-0.677848	8.76549	-15.5166	9.69477e-31	2.85918e-29	59.1974	stable	2.85918e-29
RP11-38P22.2	0.821304	8.12077	5.79053	1.28632e-07	4.31559e-06	7.25529	stable	4.31559e-06		HMGB3P1	0.615232	6.79935	15.509	1.00919e-30	2.97194e-29	59.1573	stable	2.97194e-29
ALMS1	-0.480779	6.48451	-5.78998	1.28932e-07	4.3193e-06	7.25305	stable	4.3193e-06		ZNF34	-0.632471	6.09715	-15.5073	1.01797e-30	2.99339e-29	59.1486	stable	2.99339e-29
ABHD10	-0.699427	6.89737	-5.78858	1.29695e-07	4.33505e-06	7.24736	stable	4.33505e-06		SYBU	-1.13625	7.84234	-15.5037	1.03747e-30	3.04629e-29	59.1296	down	3.04629e-29
MRTO4	0.863444	7.92682	5.78842	1.29781e-07	4.33505e-06	7.24672	stable	4.33505e-06		SRGAP2C	-1.21136	8.9459	-15.4722	1.22481e-30	3.5911e-29	58.9637	down	3.5911e-29
ZNF33B	-0.753421	3.70402	-5.78348	1.32507e-07	4.41965e-06	7.22668	stable	4.41965e-06		PPP4C	0.626642	10.1397	15.4689	1.24639e-30	3.64906e-29	58.9463	stable	3.64906e-29
ANKRD49	0.379943	8.27293	5.78056	1.34141e-07	4.46766e-06	7.21486	stable	4.46766e-06		BDH1	1.10621	8.38185	15.4602	1.30466e-30	3.81407e-29	58.9006	up	3.81407e-29
TBC1D19	-0.463909	2.13732	-5.77844	1.35345e-07	4.50023e-06	7.20625	stable	4.50023e-06		APOBEC3B	1.5579	6.18411	15.4598	1.30754e-30	3.81544e-29	58.8984	up	3.81544e-29
RBX1	0.648408	10.4529	5.77814	1.35512e-07	4.50023e-06	7.20506	stable	4.50023e-06		TCEA3	-0.796591	8.8165	-15.4596	1.30892e-30	3.81544e-29	58.8973	stable	3.81544e-29
BTBD6	0.479723	8.65261	5.77235	1.38856e-07	4.6046e-06	7.18156	stable	4.6046e-06		ADRB2	-1.21399	7.42807	-15.4585	1.31665e-30	3.83241e-29	58.8915	down	3.83241e-29
HSPA1A	-0.73	12.067	-5.77152	1.39337e-07	4.61384e-06	7.17823	stable	4.61384e-06		NDUFA7	0.610642	9.01824	15.4571	1.32614e-30	3.85446e-29	58.8843	stable	3.85446e-29
APOM	0.563624	4.52877	5.77088	1.39712e-07	4.61958e-06	7.17564	stable	4.61958e-06		GK3P	1.30482	6.06062	15.4529	1.35622e-30	3.93616e-29	58.8619	up	3.93616e-29
ADRM1	0.483731	8.03221	5.77015	1.40145e-07	4.62437e-06	7.17265	stable	4.62437e-06		GNL3	0.56854	9.95246	15.4478	1.39336e-30	4.03813e-29	58.8349	stable	4.03813e-29
SDHB	0.608649	9.42603	5.76992	1.40278e-07	4.62437e-06	7.17174	stable	4.62437e-06		VRK2	0.806178	8.5885	15.4444	1.41806e-30	4.10379e-29	58.8173	stable	4.10379e-29
SRSF11	0.78631	8.11884	5.76961	1.40463e-07	4.62437e-06	7.17047	stable	4.62437e-06		CDCA8	0.71754	6.71645	15.4384	1.46384e-30	4.23018e-29	58.7855	stable	4.23018e-29
ITSN2	0.502788	10.2334	5.769	1.40824e-07	4.6296e-06	7.168	stable	4.6296e-06		AFF1	-0.662896	10.7116	-15.4338	1.50022e-30	4.32908e-29	58.761	stable	4.32908e-29
LINC00663	-0.731349	4.34795	-5.76356	1.44078e-07	4.72977e-06	7.14598	stable	4.72977e-06		LOC100506548	-1.15109	8.60244	-15.4292	1.53703e-30	4.42895e-29	58.7368	down	4.42895e-29
KCNJ8	-1.11663	4.0557	-5.76282	1.44524e-07	4.7376e-06	7.143	down	4.7376e-06		ATP5G1	0.452367	10.2471	15.4192	1.62034e-30	4.6623e-29	58.684	stable	4.6623e-29
POP5	0.677012	9.10984	5.76231	1.44836e-07	4.74106e-06	7.14092	stable	4.74106e-06		PAFAH1B3	0.672563	7.52409	15.4171	1.6382e-30	4.70695e-29	58.6731	stable	4.70695e-29
TMEM263	-0.751932	7.67149	-5.76092	1.45684e-07	4.762e-06	7.13529	stable	4.762e-06		CXCL10	2.79731	7.35887	15.4021	1.77315e-30	5.08743e-29	58.5939	up	5.08743e-29
CRTC2	-0.576762	5.25078	-5.76001	1.4624e-07	4.77334e-06	7.13162	stable	4.77334e-06		CSF2RA	0.746324	6.36248	15.3958	1.83289e-30	5.25131e-29	58.5608	stable	5.25131e-29
P4HA1	-1.18535	7.02243	-5.75911	1.46796e-07	4.78468e-06	7.12796	down	4.78468e-06		AXIN2	-0.90118	8.90576	-15.3952	1.83873e-30	5.26055e-29	58.5576	stable	5.26055e-29
DYRK1A	-0.478933	9.9592	-5.75815	1.47389e-07	4.79453e-06	7.12408	stable	4.79453e-06		GSTA3	-1.23537	7.6639	-15.3947	1.84354e-30	5.26304e-29	58.555	down	5.26304e-29
SLC1A4	0.694063	8.12395	5.75794	1.47518e-07	4.79453e-06	7.12324	stable	4.79453e-06		MEIS1	-0.929659	7.61479	-15.3946	1.84484e-30	5.26304e-29	58.5543	stable	5.26304e-29
GGCT	1.10068	11.0375	5.75412	1.49902e-07	4.8651e-06	7.10779	up	4.8651e-06		TRIP12	0.393446	10.3966	15.3934	1.85593e-30	5.28717e-29	58.5483	stable	5.28717e-29
PIK3R3	-1.29931	6.7907	-5.75122	1.51739e-07	4.91777e-06	7.09604	down	4.91777e-06		FLNB	-0.499499	10.015	-15.3852	1.93855e-30	5.5147e-29	58.5048	stable	5.5147e-29
TRIP13	1.57745	4.81597	5.74642	1.54829e-07	5.01082e-06	7.07661	up	5.01082e-06		DNAJC5	0.741713	8.59664	15.381	1.9818e-30	5.62537e-29	58.4827	stable	5.62537e-29
STK17B	-1.18936	4.73217	-5.74364	1.56642e-07	5.06231e-06	7.0654	down	5.06231e-06		SNAP29	0.747988	8.37899	15.3809	1.98305e-30	5.62537e-29	58.4821	stable	5.62537e-29
CYP27A1	-0.503826	5.54717	-5.74283	1.57179e-07	5.07251e-06	7.0621	stable	5.07251e-06		CCNA2	1.38213	7.31245	15.3732	2.06532e-30	5.85047e-29	58.4415	up	5.85047e-29
SMPD3	1.41787	5.52129	5.74119	1.58264e-07	5.10034e-06	7.05547	up	5.10034e-06		EZH2	1.05969	7.21472	15.3683	2.11993e-30	5.99672e-29	58.4154	up	5.99672e-29
NUP37	0.643049	8.09633	5.7401	1.5899e-07	5.11653e-06	7.05106	stable	5.11653e-06		RP11-548H18.2	1.13801	6.36249	15.3627	2.18367e-30	6.16834e-29	58.3858	up	6.16834e-29
BC047484	0.318144	6.84243	5.73901	1.59719e-07	5.12685e-06	7.04665	stable	5.12685e-06		ZNF677	-1.30269	7.40274	-15.3591	2.22538e-30	6.27733e-29	58.3669	down	6.27733e-29
MRPL35	0.775614	7.06947	5.73895	1.59759e-07	5.12685e-06	7.04641	stable	5.12685e-06		FAM96A	0.581496	9.91838	15.3577	2.24197e-30	6.31524e-29	58.3594	stable	6.31524e-29
SOCS3	-1.5028	4.87779	-5.73838	1.6014e-07	5.1319e-06	7.04411	down	5.1319e-06		IDO1	1.22069	6.44926	15.3474	2.36723e-30	6.65874e-29	58.3051	up	6.65874e-29
LOC101928143	-0.350337	6.7641	-5.73579	1.61887e-07	5.18062e-06	7.03366	stable	5.18062e-06		LOC101060363	0.201996	13.7247	15.3455	2.39034e-30	6.71434e-29	58.2954	stable	6.71434e-29
GPRIN2	1.0603	4.24083	5.73488	1.62506e-07	5.19314e-06	7.02998	up	5.19314e-06		AURKAIP1	0.465706	10.4692	15.3385	2.4807e-30	6.95844e-29	58.2583	stable	6.95844e-29
HMGN2	0.394258	12.3796	5.7345	1.62768e-07	5.19428e-06	7.02843	stable	5.19428e-06		FXYD6	-0.997455	7.93655	-15.3299	2.59648e-30	7.27305e-29	58.2127	stable	7.27305e-29
TMEM2	-0.896901	4.77821	-5.73136	1.64921e-07	5.24529e-06	7.01577	stable	5.24529e-06		CDCA3	0.927529	6.89619	15.3221	2.7052e-30	7.56703e-29	58.1717	stable	7.56703e-29
RP11-248J18.3	0.660904	5.17161	5.73123	1.6501e-07	5.24529e-06	7.01525	stable	5.24529e-06		DIAPH3	0.856305	7.18845	15.2902	3.2034e-30	8.94815e-29	58.0028	stable	8.94815e-29
ZXDA	-0.797243	3.08866	-5.73117	1.65054e-07	5.24529e-06	7.01498	stable	5.24529e-06		FAM134B	-1.15697	8.43983	-15.2897	3.21099e-30	8.95688e-29	58.0004	down	8.95688e-29
AL833181	1.50946	7.27373	5.73014	1.65771e-07	5.26009e-06	7.01081	up	5.26009e-06		TTC1	0.383495	9.60186	15.2835	3.31961e-30	9.24703e-29	57.9671	stable	9.24703e-29
LYPLAL1	0.466336	9.24614	5.72983	1.6598e-07	5.26009e-06	7.0096	stable	5.26009e-06		FZD5	1.10263	7.24537	15.2683	3.59751e-30	1.00072e-28	57.8868	up	1.00072e-28
PLIN2	-1.29636	10.003	-5.7295	1.66212e-07	5.26015e-06	7.00825	down	5.26015e-06		ANGPTL4	1.08116	7.70067	15.2674	3.61427e-30	1.004e-28	57.8821	up	1.004e-28
AKAP1	-0.656203	8.1542	-5.72817	1.67142e-07	5.2823e-06	7.00287	stable	5.2823e-06		HJURP	0.811664	6.17385	15.231	4.38298e-30	1.21585e-28	57.6894	stable	1.21585e-28
GZF1	-0.609971	6.39949	-5.72778	1.67416e-07	5.28365e-06	7.00129	stable	5.28365e-06		ZDHHC11	-1.92004	6.78682	-15.229	4.42879e-30	1.22687e-28	57.679	down	1.22687e-28
USP54	-0.796818	7.34758	-5.72733	1.6773e-07	5.28627e-06	6.99949	stable	5.28627e-06		NRN1	-1.22063	8.98807	-15.2223	4.58942e-30	1.26961e-28	57.6434	down	1.26961e-28
C1orf233	0.723198	6.3306	5.72514	1.69278e-07	5.31959e-06	6.99064	stable	5.31959e-06		CEMIP	1.14933	6.17447	15.211	4.87267e-30	1.34612e-28	57.5835	up	1.34612e-28
USP24	0.505856	7.57841	5.72509	1.6931e-07	5.31959e-06	6.99045	stable	5.31959e-06		MCM6	0.685604	9.63388	15.1989	5.1941e-30	1.43294e-28	57.5197	stable	1.43294e-28
AP3M2	0.87982	5.01149	5.72485	1.69485e-07	5.31959e-06	6.98946	stable	5.31959e-06		TOP2A	1.63379	8.3053	15.198	5.21913e-30	1.43649e-28	57.5149	up	1.43649e-28
IL1R1	-0.548617	9.94538	-5.72354	1.70414e-07	5.34143e-06	6.98419	stable	5.34143e-06		LINC00173	-0.814373	6.3506	-15.198	5.22127e-30	1.43649e-28	57.5145	stable	1.43649e-28
MRPS9	0.385597	7.58404	5.71751	1.74775e-07	5.47061e-06	6.95985	stable	5.47061e-06		FUT1	0.775324	6.8413	15.1894	5.4631e-30	1.49963e-28	57.4692	stable	1.49963e-28
SMIM5	1.07049	7.53559	5.7163	1.75665e-07	5.48928e-06	6.95495	up	5.48928e-06		IL12RB2	0.694838	5.08117	15.1893	5.46568e-30	1.49963e-28	57.4688	stable	1.49963e-28
ZNF148	-0.641357	8.63527	-5.71605	1.75851e-07	5.48928e-06	6.95393	stable	5.48928e-06		COX7B	0.490449	12.3405	15.1856	5.57408e-30	1.52728e-28	57.4491	stable	1.52728e-28
ALDH7A1	0.636182	8.95398	5.71403	1.7734e-07	5.52823e-06	6.9458	stable	5.52823e-06		LDLR	1.25071	9.68916	15.1764	5.85476e-30	1.602e-28	57.4	up	1.602e-28
KLF10	-0.627805	10.8905	-5.71196	1.78888e-07	5.5689e-06	6.93743	stable	5.5689e-06		OAS1	2.10647	7.91154	15.1745	5.91287e-30	1.6157e-28	57.3902	up	1.6157e-28
SLC44A5	1.316	4.2266	5.7086	1.81422e-07	5.64011e-06	6.92388	up	5.64011e-06		LOC100131564	-1.17503	7.9383	-15.1736	5.94089e-30	1.62115e-28	57.3854	down	1.62115e-28
RSPO3	-1.33509	4.48252	-5.70818	1.8174e-07	5.64231e-06	6.92219	down	5.64231e-06		PHB	0.630995	9.85865	15.1639	6.25662e-30	1.70499e-28	57.3337	stable	1.70499e-28
DNAJB14	-0.596129	8.88461	-5.70543	1.83845e-07	5.69995e-06	6.91109	stable	5.69995e-06		FAM228B	-0.873676	7.40184	-15.1558	6.52851e-30	1.77667e-28	57.2912	stable	1.77667e-28
NUP50	0.511264	8.59448	5.69935	1.88577e-07	5.83875e-06	6.88661	stable	5.83875e-06		CD53	0.876503	9.37187	15.1515	6.67998e-30	1.81543e-28	57.2682	stable	1.81543e-28
AMMECR1L	-0.468055	8.30103	-5.69874	1.89056e-07	5.84567e-06	6.88416	stable	5.84567e-06		TCEB1	0.464488	10.9858	15.1511	6.69543e-30	1.81718e-28	57.2659	stable	1.81718e-28
ISY1	0.378606	5.69373	5.69632	1.90986e-07	5.89738e-06	6.87438	stable	5.89738e-06		SRXN1	0.932008	8.98127	15.1479	6.80787e-30	1.8452e-28	57.2493	stable	1.8452e-28
H2AFZ	0.648637	11.2634	5.69476	1.92231e-07	5.92781e-06	6.86812	stable	5.92781e-06		STRA13	0.511309	9.98982	15.1469	6.84663e-30	1.8532e-28	57.2436	stable	1.8532e-28
UNC93A	1.8869	6.69206	5.69288	1.93746e-07	5.96651e-06	6.86056	up	5.96651e-06		RGS14	0.597109	7.45165	15.1374	7.19959e-30	1.94612e-28	57.1934	stable	1.94612e-28
APITD1	1.25627	5.39817	5.69212	1.94364e-07	5.97747e-06	6.85749	up	5.97747e-06		PLCXD1	1.15959	9.49448	15.1007	8.75012e-30	2.36206e-28	56.9984	up	2.36206e-28
MAD2L1	1.68113	5.40056	5.6907	1.95522e-07	5.99608e-06	6.85177	up	5.99608e-06		CTNND1	-0.633676	10.6718	-15.0997	8.79406e-30	2.37074e-28	56.9934	stable	2.37074e-28
MCM5	0.861583	5.37502	5.69046	1.95724e-07	5.99608e-06	6.85077	stable	5.99608e-06		IL36A	1.95415	6.16625	15.089	9.3094e-30	2.5063e-28	56.9365	up	2.5063e-28
UQCRQ	0.526844	11.1044	5.69042	1.95755e-07	5.99608e-06	6.85062	stable	5.99608e-06		HSPE1-MOB4	0.626518	10.7574	15.0876	9.37934e-30	2.52175e-28	56.929	stable	2.52175e-28
CACYBP	0.442541	9.72037	5.6893	1.96669e-07	6.0089e-06	6.84613	stable	6.0089e-06		TDP1	0.757109	8.13579	15.0866	9.43178e-30	2.53246e-28	56.9235	stable	2.53246e-28
MLLT3	-1.0429	4.41235	-5.68927	1.96699e-07	6.0089e-06	6.84599	down	6.0089e-06		CMC2	0.599657	8.91241	15.0842	9.55139e-30	2.56115e-28	56.9109	stable	2.56115e-28
EPC2	-0.45402	7.54551	-5.68773	1.97968e-07	6.0396e-06	6.83979	stable	6.0396e-06		CHPT1	-0.972164	9.24482	-15.0764	9.95348e-30	2.66541e-28	56.8696	stable	2.66541e-28
ZNF667-AS1	-1.78169	5.69247	-5.6864	1.99071e-07	6.06517e-06	6.83444	down	6.06517e-06		HOXC6	-1.11276	9.86578	-15.0744	1.0064e-29	2.69142e-28	56.8586	down	2.69142e-28
ZCCHC2	-0.759273	7.47922	-5.68539	1.99909e-07	6.07778e-06	6.83039	stable	6.07778e-06		ATL3	-0.384278	11.2763	-15.0714	1.02255e-29	2.73097e-28	56.8427	stable	2.73097e-28
NKRF	-0.507475	6.94014	-5.68527	2.00016e-07	6.07778e-06	6.82988	stable	6.07778e-06		NUP37	0.619124	9.18662	15.0607	1.08231e-29	2.88675e-28	56.7859	stable	2.88675e-28
NUP107	0.437496	8.41918	5.68213	2.02656e-07	6.14982e-06	6.81725	stable	6.14982e-06		NOP2	0.759014	8.39687	15.0564	1.10702e-29	2.94872e-28	56.7634	stable	2.94872e-28
PHC2	-0.664098	8.11043	-5.68104	2.03582e-07	6.1695e-06	6.81285	stable	6.1695e-06		FUT2	1.74585	7.67737	15.0561	1.10909e-29	2.95031e-28	56.7615	up	2.95031e-28
LRP6	-0.647451	5.54847	-5.68073	2.03843e-07	6.1695e-06	6.81162	stable	6.1695e-06		MRPL36	0.64069	10.3644	15.0492	1.15071e-29	3.05698e-28	56.7247	stable	3.05698e-28
PDZD11	0.539122	9.15451	5.68013	2.04359e-07	6.17695e-06	6.80918	stable	6.17695e-06		CLPX	0.948939	9.4616	15.0469	1.16447e-29	3.08945e-28	56.7128	stable	3.08945e-28
MAVS	0.578859	7.7286	5.67978	2.04657e-07	6.17777e-06	6.80778	stable	6.17777e-06		TGFBR3	-1.04353	10.7277	-15.0397	1.21025e-29	3.20669e-28	56.6743	down	3.20669e-28
NDUFC1	0.399222	11.5586	5.67609	2.07829e-07	6.26527e-06	6.79296	stable	6.26527e-06		GATM	-0.910943	10.3808	-15.0287	1.28269e-29	3.39415e-28	56.6162	stable	3.39415e-28
TUBB4B	0.706944	11.6164	5.67478	2.08972e-07	6.29142e-06	6.78768	stable	6.29142e-06		FLJ23867	0.790617	7.6256	15.0284	1.28488e-29	3.39546e-28	56.6145	stable	3.39546e-28
NCKAP5	-0.433817	3.71894	-5.67179	2.11596e-07	6.36207e-06	6.77566	stable	6.36207e-06		HMGB3	0.809797	7.92475	15.0194	1.34774e-29	3.55689e-28	56.5667	stable	3.55689e-28
GJA4	-0.565523	5.30754	-5.67004	2.13151e-07	6.40041e-06	6.76861	stable	6.40041e-06		KIF11	1.20664	6.64001	15.0155	1.3764e-29	3.62444e-28	56.5457	up	3.62444e-28
ALG14	0.832027	7.93836	5.6659	2.1687e-07	6.50353e-06	6.75195	stable	6.50353e-06		CMAHP	-1.57546	6.64253	-15.0154	1.37694e-29	3.62444e-28	56.5453	down	3.62444e-28
ZNF34	-0.78351	5.33645	-5.66496	2.17716e-07	6.52037e-06	6.7482	stable	6.52037e-06		CCT2	0.485762	11.2988	15.0079	1.43353e-29	3.76845e-28	56.505	stable	3.76845e-28
SNAPC5	0.688006	7.12305	5.66429	2.18327e-07	6.53011e-06	6.7455	stable	6.53011e-06		SSFA2	-0.626807	11.0987	-15.0024	1.476e-29	3.87503e-28	56.4759	stable	3.87503e-28
RUFY3	-1.07542	4.82741	-5.66344	2.19108e-07	6.54491e-06	6.74206	down	6.54491e-06		USP30	-0.815454	7.8092	-15.0006	1.49008e-29	3.90689e-28	56.4664	stable	3.90689e-28
ABCB10	0.513428	7.62705	5.66216	2.20279e-07	6.57132e-06	6.73692	stable	6.57132e-06		SOCS3	1.60693	6.5159	14.9986	1.50565e-29	3.94258e-28	56.456	up	3.94258e-28
TRMT5	0.428038	10.7312	5.66075	2.21582e-07	6.60158e-06	6.73124	stable	6.60158e-06		USMG5	0.362717	12.7297	14.9945	1.53932e-29	4.02547e-28	56.4339	stable	4.02547e-28
GPNMB	-1.0256	7.95571	-5.65969	2.22562e-07	6.62215e-06	6.72699	down	6.62215e-06		IER2	0.59688	10.9589	14.9911	1.56706e-29	4.0927e-28	56.416	stable	4.0927e-28
ARMCX3	-1.00214	7.81228	-5.65761	2.24499e-07	6.66732e-06	6.71865	down	6.66732e-06		UTRN	-0.697769	9.8645	-14.9881	1.59232e-29	4.15327e-28	56.4	stable	4.15327e-28
POLR3G	1.39979	5.76604	5.6572	2.24886e-07	6.66732e-06	6.71699	up	6.66732e-06		TRIM22	1.20098	10.4293	14.9783	1.67794e-29	4.37092e-28	56.3477	up	4.37092e-28
HSD11B1	-2.12653	6.91101	-5.65713	2.24954e-07	6.66732e-06	6.7167	down	6.66732e-06		PANX1	0.830952	9.19306	14.9759	1.69901e-29	4.42007e-28	56.3352	stable	4.42007e-28
MRPL21	0.726903	7.88735	5.65356	2.28321e-07	6.75837e-06	6.70239	stable	6.75837e-06		ARMCX5-GPRASP2	-0.805737	8.35903	-14.9752	1.70615e-29	4.43289e-28	56.331	stable	4.43289e-28
SNORA72	-0.758843	4.09857	-5.65206	2.29761e-07	6.7922e-06	6.69633	stable	6.7922e-06		CGNL1	-1.30515	9.65915	-14.9749	1.70875e-29	4.43392e-28	56.3295	down	4.43392e-28
TMEM213	-1.64931	4.7356	-5.65149	2.30303e-07	6.79944e-06	6.69406	down	6.79944e-06		LANCL2	0.749695	8.52646	14.9746	1.71125e-29	4.43469e-28	56.3281	stable	4.43469e-28
ZBTB20	-1.06864	8.79114	-5.6511	2.30675e-07	6.80165e-06	6.69251	down	6.80165e-06		CDC6	0.854156	5.03989	14.9588	1.86153e-29	4.81791e-28	56.2439	stable	4.81791e-28
KLHL15	-0.571608	6.5878	-5.64976	2.31968e-07	6.82522e-06	6.68713	stable	6.82522e-06		KIF2A	1.00691	7.82512	14.9427	2.02857e-29	5.24347e-28	56.158	up	5.24347e-28
MCM3	0.59798	8.22622	5.64966	2.32071e-07	6.82522e-06	6.6867	stable	6.82522e-06		WFDC12	2.10661	9.929	14.942	2.03613e-29	5.25625e-28	56.1543	up	5.25625e-28
FAM162A	0.80093	12.078	5.64895	2.3276e-07	6.83669e-06	6.68384	stable	6.83669e-06		LOC102725271	-1.30495	7.50114	-14.9289	2.18305e-29	5.6283e-28	56.0847	down	5.6283e-28
SMC5	-1.11429	6.74426	-5.64493	2.36684e-07	6.94303e-06	6.66774	down	6.94303e-06		ENAH	0.660132	10.8043	14.9151	2.34924e-29	6.04485e-28	56.0114	stable	6.04485e-28
COQ3	0.570913	6.46143	5.63993	2.41676e-07	7.08041e-06	6.64764	stable	7.08041e-06		PET112	0.794525	8.10783	14.915	2.35064e-29	6.04485e-28	56.0108	stable	6.04485e-28
MYO5A	1.06999	7.52552	5.63945	2.42152e-07	7.08526e-06	6.64575	up	7.08526e-06		MRPL11	0.500542	8.81848	14.9112	2.39917e-29	6.16176e-28	55.9903	stable	6.16176e-28
GLTSCR1	-0.440994	6.46716	-5.63912	2.42491e-07	7.08549e-06	6.6444	stable	7.08549e-06		CHRNA9	1.98483	6.17516	14.91	2.41436e-29	6.19285e-28	55.984	up	6.19285e-28
MIR210HG	1.02861	6.57622	5.63883	2.42779e-07	7.08549e-06	6.64326	up	7.08549e-06		PINX1	0.576229	7.10353	14.8958	2.60512e-29	6.67363e-28	55.908	stable	6.67363e-28
KHDRBS3	-0.821446	6.059	-5.63551	2.46162e-07	7.17507e-06	6.62993	stable	7.17507e-06		CAV2	-0.720138	10.8	-14.8911	2.67039e-29	6.83211e-28	55.8833	stable	6.83211e-28
NR3C2	-1.56605	5.96092	-5.63519	2.46497e-07	7.17569e-06	6.62862	down	7.17569e-06		PHYH	-0.948464	9.35335	-14.8879	2.71643e-29	6.94108e-28	55.8662	stable	6.94108e-28
LDB2	-1.34335	6.96143	-5.63396	2.47759e-07	7.19452e-06	6.6237	down	7.19452e-06		TOMM22	0.571613	9.74427	14.8822	2.80082e-29	7.14761e-28	55.8356	stable	7.14761e-28
ENDOU	1.45179	7.68021	5.63395	2.47772e-07	7.19452e-06	6.62365	up	7.19452e-06		ARHGEF28	-0.807883	8.78056	-14.8817	2.80838e-29	7.15771e-28	55.8329	stable	7.15771e-28
PPRC1	-0.69674	7.75666	-5.63362	2.48105e-07	7.19504e-06	6.62236	stable	7.19504e-06		MRPL52	0.714642	9.19923	14.8814	2.81191e-29	7.15771e-28	55.8317	stable	7.15771e-28
LOC101926907	-0.948757	3.58012	-5.6302	2.51665e-07	7.28906e-06	6.60864	stable	7.28906e-06		MSMB	-2.38265	6.58977	-14.8775	2.87137e-29	7.29981e-28	55.8108	down	7.29981e-28
C15orf39	-0.748632	4.97386	-5.62816	2.5382e-07	7.34114e-06	6.60043	stable	7.34114e-06		ZPR1	0.638773	7.74808	14.872	2.95746e-29	7.50919e-28	55.7813	stable	7.50919e-28
BCOR	-0.592239	6.2408	-5.62778	2.54213e-07	7.34114e-06	6.59894	stable	7.34114e-06		ZNF274	-0.621078	8.28076	-14.867	3.03665e-29	7.70053e-28	55.7548	stable	7.70053e-28
PSMB6	0.750963	10.0594	5.62737	2.54647e-07	7.34114e-06	6.5973	stable	7.34114e-06		CENPE	0.873444	5.90688	14.8588	3.17266e-29	8.03528e-28	55.7111	stable	8.03528e-28
SEC11C	0.716415	8.43823	5.62728	2.54747e-07	7.34114e-06	6.59692	stable	7.34114e-06		NDUFA9	0.530894	10.5092	14.8583	3.18083e-29	8.04582e-28	55.7085	stable	8.04582e-28
SPRR2B	3.88984	11.4328	5.62668	2.5538e-07	7.35013e-06	6.59453	up	7.35013e-06		MCF2L	-0.672853	8.14424	-14.8556	3.22695e-29	8.15222e-28	55.6941	stable	8.15222e-28
LOC101928676	0.497807	9.3333	5.61614	2.66829e-07	7.66768e-06	6.5523	stable	7.66768e-06		KLF8	-0.995021	7.09116	-14.854	3.25596e-29	8.21516e-28	55.6852	stable	8.21516e-28
RAD1	0.633955	6.37457	5.61591	2.67084e-07	7.66768e-06	6.55138	stable	7.66768e-06		SPPL2A	0.448832	10.1914	14.8504	3.31788e-29	8.3609e-28	55.6663	stable	8.3609e-28
HIST1H2AC	-1.33	7.30062	-5.61424	2.68956e-07	7.71175e-06	6.54466	down	7.71175e-06		PARPBP	0.763218	4.93103	14.8483	3.35627e-29	8.44704e-28	55.6548	stable	8.44704e-28
S100A2	1.47941	12.8228	5.61191	2.71568e-07	7.77674e-06	6.53535	up	7.77674e-06		CYP2J2	-0.99645	6.90218	-14.8468	3.38218e-29	8.5016e-28	55.6471	stable	8.5016e-28
RRAGD	-1.04702	6.76245	-5.61162	2.71902e-07	7.77674e-06	6.53417	down	7.77674e-06		KCNK10	0.908049	6.06543	14.8345	3.61229e-29	9.06867e-28	55.5814	stable	9.06867e-28
AURKB	1.42509	5.16479	5.60656	2.77678e-07	7.93203e-06	6.51393	up	7.93203e-06		TRIM35	-0.638692	7.70959	-14.8297	3.70665e-29	9.29392e-28	55.5556	stable	9.29392e-28
CTTNBP2NL	-0.516242	9.87283	-5.60517	2.79284e-07	7.96795e-06	6.50838	stable	7.96795e-06		ARHGEF7	-0.645366	9.76122	-14.8168	3.97089e-29	9.94405e-28	55.4868	stable	9.94405e-28
SLC22A5	-0.865321	4.12101	-5.60108	2.84073e-07	8.09449e-06	6.49201	stable	8.09449e-06		LRRC59	0.762271	9.83586	14.8148	4.01338e-29	1.00379e-27	55.4761	stable	1.00379e-27
CCNB1	2.08057	6.83232	5.59361	2.93034e-07	8.33388e-06	6.46211	up	8.33388e-06		PRDM1	1.27818	9.3121	14.8052	4.22493e-29	1.05539e-27	55.4248	up	1.05539e-27
CYSRT1	1.64581	7.99802	5.59347	2.93203e-07	8.33388e-06	6.46156	up	8.33388e-06		TRIM15	0.514096	6.69643	14.8008	4.32499e-29	1.07905e-27	55.4014	stable	1.07905e-27
NGRN	-0.361507	10.3841	-5.59245	2.94442e-07	8.35872e-06	6.4575	stable	8.35872e-06		EDIL3	-1.1079	9.34687	-14.7951	4.45942e-29	1.1112e-27	55.3708	down	1.1112e-27
CWC15	0.449861	9.7953	5.59082	2.96448e-07	8.40524e-06	6.45096	stable	8.40524e-06		SPRR1A	1.91887	12.3499	14.7799	4.83599e-29	1.20355e-27	55.2898	up	1.20355e-27
ARL5A	0.684609	11.6365	5.58292	3.06332e-07	8.67472e-06	6.41939	stable	8.67472e-06		MRPL17	0.565469	9.13047	14.7769	4.91546e-29	1.22181e-27	55.2735	stable	1.22181e-27
TEAD2	-0.814577	2.63603	-5.58178	3.07777e-07	8.70488e-06	6.41486	stable	8.70488e-06		CD3D	0.975551	8.19709	14.7672	5.17694e-29	1.28521e-27	55.2217	stable	1.28521e-27
FAM206A	0.531735	8.68348	5.58092	3.0888e-07	8.72529e-06	6.41141	stable	8.72529e-06		NDUFB10	0.427863	11.0251	14.7589	5.41044e-29	1.34152e-27	55.1776	stable	1.34152e-27
ABR	0.44299	7.72897	5.57981	3.10303e-07	8.75466e-06	6.40699	stable	8.75466e-06		DTYMK	0.717911	8.38625	14.7585	5.42323e-29	1.34304e-27	55.1753	stable	1.34304e-27
ADAM1A	0.962287	5.12266	5.57902	3.11325e-07	8.77269e-06	6.40383	stable	8.77269e-06		DIDO1	-0.730015	8.88145	-14.7552	5.51878e-29	1.36501e-27	55.1578	stable	1.36501e-27
SLC18B1	0.812877	7.83022	5.57525	3.16228e-07	8.8999e-06	6.38878	stable	8.8999e-06		KLRB1	1.33826	6.09414	14.7479	5.74074e-29	1.41817e-27	55.1184	up	1.41817e-27
RYBP	-0.722481	8.72523	-5.57317	3.18974e-07	8.96614e-06	6.38046	stable	8.96614e-06		SURF2	0.547761	7.58273	14.7425	5.90829e-29	1.45777e-27	55.0896	stable	1.45777e-27
HAL	2.30513	9.97477	5.56965	3.23661e-07	9.08674e-06	6.36642	up	9.08674e-06		GPT2	1.3526	8.53884	14.7422	5.91642e-29	1.45798e-27	55.0883	up	1.45798e-27
TWIST1	-1.28428	9.40237	-5.56371	3.31729e-07	9.30182e-06	6.34272	down	9.30182e-06		DYNLT1	0.406029	11.2684	14.7351	6.14544e-29	1.51256e-27	55.0503	stable	1.51256e-27
RAB8B	-0.736557	4.46949	-5.56319	3.32447e-07	9.30725e-06	6.34064	stable	9.30725e-06		HSBP1	0.447344	10.7052	14.7302	6.31043e-29	1.55127e-27	55.0238	stable	1.55127e-27
FXYD6	-1.47029	4.65038	-5.56298	3.32736e-07	9.30725e-06	6.33981	down	9.30725e-06		KIT	-0.826219	10.0801	-14.7263	6.44395e-29	1.58215e-27	55.0029	stable	1.58215e-27
SPRR1B	2.22269	12.2565	5.56138	3.34945e-07	9.35759e-06	6.33344	up	9.35759e-06		HM13	0.574727	8.56046	14.7208	6.63558e-29	1.62721e-27	54.9736	stable	1.62721e-27
RP11-97C16.1	0.698717	6.63696	5.56082	3.35723e-07	9.3679e-06	6.33121	stable	9.3679e-06		LTB	1.03997	7.86158	14.719	6.70125e-29	1.64008e-27	54.9638	up	1.64008e-27
NAAA	0.637399	7.44233	5.55978	3.3718e-07	9.39709e-06	6.32704	stable	9.39709e-06		DDIAS	0.711773	6.05524	14.7189	6.70438e-29	1.64008e-27	54.9633	stable	1.64008e-27
FAM210A	-0.783859	6.20613	-5.55768	3.40128e-07	9.46773e-06	6.31866	stable	9.46773e-06		ANP32A	-0.602493	10.0643	-14.7134	6.90385e-29	1.68682e-27	54.934	stable	1.68682e-27
STRA13	0.741619	8.25512	5.5554	3.43349e-07	9.54578e-06	6.30959	stable	9.54578e-06		C14orf119	0.500952	10.0673	14.7117	6.96575e-29	1.69988e-27	54.9251	stable	1.69988e-27
ADAP2	1.64047	7.68866	5.55427	3.44969e-07	9.57916e-06	6.30506	up	9.57916e-06		NUP50-AS1	0.69555	6.11402	14.7091	7.06231e-29	1.72135e-27	54.9113	stable	1.72135e-27
GRASP	-0.519197	5.46992	-5.55212	3.48056e-07	9.65318e-06	6.29648	stable	9.65318e-06		LAMTOR2	0.393391	9.05964	14.7004	7.40184e-29	1.80192e-27	54.8644	stable	1.80192e-27
SLC35B4	0.850633	6.18704	5.55054	3.50332e-07	9.70455e-06	6.29021	stable	9.70455e-06		CDCA2	0.865789	6.65015	14.6935	7.67765e-29	1.8668e-27	54.8278	stable	1.8668e-27
IREB2	-0.44007	3.059	-5.5482	3.5374e-07	9.78708e-06	6.2809	stable	9.78708e-06		LOXL4	-0.977453	7.45667	-14.6926	7.71479e-29	1.87356e-27	54.823	stable	1.87356e-27
RNF145	-0.553171	10.4397	-5.54464	3.59e-07	9.92062e-06	6.26669	stable	9.92062e-06		ATP6V1G1	0.489317	12.2249	14.6745	8.50443e-29	2.06284e-27	54.7256	stable	2.06284e-27
EIF1B	-0.440549	10.2503	-5.54423	3.59609e-07	9.92546e-06	6.26506	stable	9.92546e-06		TOMM5	0.633046	10.7158	14.6663	8.88552e-29	2.15267e-27	54.6818	stable	2.15267e-27
ENSA	0.439366	11.5817	5.53631	3.7158e-07	1.02435e-05	6.23355	stable	1.02435e-05		FAM160A1	0.755333	7.9478	14.6612	9.13043e-29	2.20934e-27	54.6547	stable	2.20934e-27
DPH2	0.451706	7.20074	5.53148	3.79078e-07	1.04376e-05	6.21433	stable	1.04376e-05		TPM1	-1.08241	11.0918	-14.6576	9.30907e-29	2.24986e-27	54.6353	down	2.24986e-27
DPP3	0.810164	6.56696	5.5306	3.80463e-07	1.04632e-05	6.21082	stable	1.04632e-05		SAAL1	0.60441	7.78851	14.645	9.9589e-29	2.40402e-27	54.5679	stable	2.40402e-27
WDR53	0.864323	6.08937	5.53009	3.81268e-07	1.04727e-05	6.20878	stable	1.04727e-05		GLTSCR2	-0.487097	13.4204	-14.644	1.00147e-28	2.4146e-27	54.5623	stable	2.4146e-27
TRERF1	-0.35822	3.18835	-5.5276	3.8521e-07	1.05683e-05	6.19889	stable	1.05683e-05		GATAD2B	-0.813792	7.6234	-14.6395	1.02573e-28	2.47012e-27	54.5383	stable	2.47012e-27
POLR2J	0.941578	8.56652	5.52446	3.9024e-07	1.06935e-05	6.1864	stable	1.06935e-05		GADD45GIP1	0.615834	8.21946	14.637	1.03925e-28	2.49967e-27	54.5253	stable	2.49967e-27
CEACAM19	0.752445	4.42971	5.52346	3.9187e-07	1.07253e-05	6.18239	stable	1.07253e-05		ADPRHL2	0.510339	9.33112	14.6359	1.04544e-28	2.51156e-27	54.5193	stable	2.51156e-27
CYP2E1	1.53768	5.22502	5.52298	3.92645e-07	1.07337e-05	6.18049	up	1.07337e-05		ZNF766	-0.66628	7.8644	-14.6276	1.09324e-28	2.62326e-27	54.4746	stable	2.62326e-27
PBK	1.88503	6.01695	5.52138	3.95247e-07	1.07919e-05	6.17414	up	1.07919e-05		ASAP2	-0.895539	8.93594	-14.6253	1.10694e-28	2.65297e-27	54.4622	stable	2.65297e-27
PTPMT1	0.656704	6.56094	5.51822	4.00438e-07	1.09206e-05	6.16158	stable	1.09206e-05		PELI2	-1.11365	8.06985	-14.6232	1.11958e-28	2.68005e-27	54.4509	down	2.68005e-27
RAPGEF4	0.853444	7.46575	5.51743	4.01743e-07	1.09424e-05	6.15845	stable	1.09424e-05		NFIA	-0.720515	10.4593	-14.615	1.16955e-28	2.79633e-27	54.4072	stable	2.79633e-27
NMU	1.34118	9.82691	5.51716	4.02192e-07	1.09424e-05	6.15738	up	1.09424e-05		MCC	-0.869101	9.23009	-14.6069	1.22181e-28	2.91782e-27	54.3635	stable	2.91782e-27
PXYLP1	-0.589246	6.76027	-5.51642	4.03435e-07	1.09632e-05	6.15441	stable	1.09632e-05		PPP2CA	0.440911	11.3745	14.6003	1.26562e-28	3.01886e-27	54.3283	stable	3.01886e-27
FAM126B	-0.486289	8.55029	-5.51151	4.11689e-07	1.11742e-05	6.13493	stable	1.11742e-05		PCSK9	0.730599	6.32924	14.5978	1.28253e-28	3.05557e-27	54.3151	stable	3.05557e-27
FBXO34	-0.514029	7.61807	-5.50897	4.1604e-07	1.12789e-05	6.12481	stable	1.12789e-05		FAM83D	1.43078	7.85066	14.5926	1.31924e-28	3.1393e-27	54.2869	up	3.1393e-27
TMX4	-0.797977	6.78555	-5.50831	4.17166e-07	1.12903e-05	6.12221	stable	1.12903e-05		NAA38	0.429767	9.59918	14.5902	1.336e-28	3.1754e-27	54.2742	stable	3.1754e-27
MELK	1.55167	7.38357	5.5081	4.17533e-07	1.12903e-05	6.12136	up	1.12903e-05		IRAK1	0.537635	10.0737	14.5892	1.34298e-28	3.18823e-27	54.269	stable	3.18823e-27
GJA9-MYCBP	0.655961	8.27428	5.50786	4.17938e-07	1.12903e-05	6.12043	stable	1.12903e-05		MXRA7	-0.871604	11.7835	-14.5864	1.3638e-28	3.23382e-27	54.2537	stable	3.23382e-27
ARRDC3	-0.680696	9.6882	-5.50536	4.22281e-07	1.13871e-05	6.11049	stable	1.13871e-05		GBP5	0.837698	5.72559	14.576	1.44198e-28	3.41518e-27	54.198	stable	3.41518e-27
LIN37	0.490803	7.5088	5.50512	4.22699e-07	1.13871e-05	6.10953	stable	1.13871e-05		ATIC	0.565149	9.44099	14.5719	1.47413e-28	3.48721e-27	54.1759	stable	3.48721e-27
PDCD4	-1.70865	4.34881	-5.50486	4.23156e-07	1.13871e-05	6.1085	down	1.13871e-05		MEF2A	-0.689874	9.86203	-14.5647	1.53248e-28	3.62099e-27	54.1371	stable	3.62099e-27
SOCS2	-1.21687	4.19945	-5.50465	4.23513e-07	1.13871e-05	6.10768	down	1.13871e-05		PSMA4	0.387942	10.8864	14.5618	1.55636e-28	3.67308e-27	54.1217	stable	3.67308e-27
ARMCX6	-0.536994	8.94171	-5.50287	4.26642e-07	1.14577e-05	6.1006	stable	1.14577e-05		ADIRF	-0.917214	11.0012	-14.561	1.56288e-28	3.68415e-27	54.1175	stable	3.68415e-27
SH2B2	-0.572143	6.33276	-5.50122	4.29563e-07	1.15196e-05	6.09404	stable	1.15196e-05		SSNA1	0.535021	7.95922	14.5457	1.69659e-28	3.99466e-27	54.0355	stable	3.99466e-27
C4orf33	0.695037	5.64637	5.50087	4.3018e-07	1.15196e-05	6.09266	stable	1.15196e-05		SP110	0.692101	8.80954	14.5426	1.72522e-28	4.0573e-27	54.0187	stable	4.0573e-27
UMPS	0.456814	7.41508	5.50048	4.30878e-07	1.15196e-05	6.0911	stable	1.15196e-05		POLE4	0.64042	8.41647	14.54	1.74904e-28	4.10851e-27	54.005	stable	4.10851e-27
TP53AIP1	0.931225	6.42874	5.50043	4.30959e-07	1.15196e-05	6.09092	stable	1.15196e-05		RP11-757F18.5	-1.03184	5.54383	-14.5385	1.76329e-28	4.13294e-27	53.9969	down	4.13294e-27
SDCBP	-0.598531	11.2644	-5.5	4.31718e-07	1.15264e-05	6.08922	stable	1.15264e-05		SLC22A15	-0.89972	6.5433	-14.5385	1.76356e-28	4.13294e-27	53.9968	stable	4.13294e-27
ZDHHC12	0.532894	5.64563	5.49767	4.35897e-07	1.16244e-05	6.07996	stable	1.16244e-05		NFAT5	-0.511244	10.2441	-14.5378	1.77057e-28	4.14453e-27	53.9928	stable	4.14453e-27
ENC1	-1.19674	4.59535	-5.4956	4.39626e-07	1.17102e-05	6.07176	down	1.17102e-05		WDR72	-2.07188	7.2743	-14.5354	1.79317e-28	4.19256e-27	53.9801	down	4.19256e-27
KRT77	-2.60834	9.45262	-5.49372	4.43048e-07	1.17843e-05	6.0643	down	1.17843e-05		CORO2B	-1.25563	6.25533	-14.5217	1.93054e-28	4.50848e-27	53.9064	down	4.50848e-27
ZNF189	-0.689216	7.45634	-5.49325	4.43911e-07	1.17843e-05	6.06243	stable	1.17843e-05		JUNB	0.92341	9.2027	14.5214	1.9336e-28	4.51039e-27	53.9048	stable	4.51039e-27
UBE2E1	0.328723	11.4696	5.49323	4.43954e-07	1.17843e-05	6.06234	stable	1.17843e-05		RPS6KB2	0.919918	8.06736	14.517	1.97999e-28	4.61323e-27	53.8811	stable	4.61323e-27
CDK14	-1.07711	5.87097	-5.49172	4.46731e-07	1.18443e-05	6.05634	down	1.18443e-05		UGT1A1	1.36357	8.31051	14.5138	2.01383e-28	4.68665e-27	53.8642	up	4.68665e-27
CCDC90B	0.782412	5.89504	5.49028	4.49379e-07	1.18965e-05	6.05066	stable	1.18965e-05		CXCL1	2.51414	5.65567	14.5052	2.1091e-28	4.90268e-27	53.818	up	4.90268e-27
THAP3	-0.375822	3.29251	-5.48982	4.50245e-07	1.18965e-05	6.0488	stable	1.18965e-05		MCM2	0.800594	8.80525	14.4953	2.22494e-28	5.16597e-27	53.7645	stable	5.16597e-27
ICMT	0.61454	8.08296	5.48948	4.50861e-07	1.18965e-05	6.04749	stable	1.18965e-05		FHL1	-1.00176	12.2579	-14.4882	2.31136e-28	5.36043e-27	53.7265	down	5.36043e-27
FANCI	1.05185	6.30165	5.48927	4.51255e-07	1.18965e-05	6.04665	up	1.18965e-05		LINC01137	0.964861	7.04449	14.4859	2.3398e-28	5.42013e-27	53.7142	stable	5.42013e-27
ZNF571	-1.03333	4.19961	-5.48925	4.51299e-07	1.18965e-05	6.04656	down	1.18965e-05		VKORC1L1	-0.857365	8.59993	-14.4735	2.50164e-28	5.78835e-27	53.6474	stable	5.78835e-27
CHEK1	1.22325	4.18276	5.48857	4.52554e-07	1.19038e-05	6.04388	up	1.19038e-05		RDH12	1.05597	9.57302	14.4725	2.51524e-28	5.81312e-27	53.642	up	5.81312e-27
PDE8A	0.786695	5.71088	5.48854	4.52616e-07	1.19038e-05	6.04375	stable	1.19038e-05		LONRF1	-0.85602	9.82997	-14.4643	2.62786e-28	6.06643e-27	53.5982	stable	6.06643e-27
RAB4A	0.397341	9.33729	5.48462	4.60001e-07	1.20841e-05	6.02819	stable	1.20841e-05		GINS1	1.05751	7.12747	14.4638	2.63443e-28	6.07462e-27	53.5957	up	6.07462e-27
RHPN2	-2.32555	5.67702	-5.48378	4.61588e-07	1.21119e-05	6.02487	down	1.21119e-05		BTG3	0.61531	10.7079	14.4616	2.66595e-28	6.14024e-27	53.5838	stable	6.14024e-27
RPP38	0.591373	7.73446	5.48334	4.62418e-07	1.21198e-05	6.02315	stable	1.21198e-05		INSIG2	-0.816112	8.40292	-14.4511	2.82121e-28	6.4904e-27	53.5273	stable	6.4904e-27
MST4	0.542418	7.92185	5.48164	4.6568e-07	1.21913e-05	6.01638	stable	1.21913e-05		PARP12	0.842047	8.34411	14.4499	2.83957e-28	6.52517e-27	53.5208	stable	6.52517e-27
RPA1	0.356981	10.0828	5.47973	4.69359e-07	1.22736e-05	6.00882	stable	1.22736e-05		RAB3GAP1	-0.480061	10.9153	-14.4346	3.08307e-28	7.07662e-27	53.4386	stable	7.07662e-27
LOC100996747	1.02738	13.3018	5.47627	4.76091e-07	1.24354e-05	5.99512	up	1.24354e-05		SQLE	1.01693	10.3862	14.4232	3.27858e-28	7.51679e-27	53.3771	up	7.51679e-27
RP11-271C24.3	-0.745422	7.99704	-5.47552	4.77563e-07	1.24597e-05	5.99215	stable	1.24597e-05		RGPD3	-0.60454	9.3678	-14.4207	3.32313e-28	7.61023e-27	53.3636	stable	7.61023e-27
MRPL3	0.501495	11.0015	5.47012	4.88294e-07	1.27251e-05	5.97078	stable	1.27251e-05		CSTF2	0.568272	7.98115	14.4203	3.33051e-28	7.61844e-27	53.3614	stable	7.61844e-27
ENPP5	-1.37682	4.09745	-5.46906	4.90438e-07	1.27665e-05	5.96656	down	1.27665e-05		HEBP1	-0.641464	9.89856	-14.4186	3.36155e-28	7.68071e-27	53.3521	stable	7.68071e-27
2023-03-02	-0.89236	4.26229	-5.4681	4.92388e-07	1.28026e-05	5.96275	stable	1.28026e-05		P4HTM	-0.745969	8.15753	-14.4121	3.4796e-28	7.9414e-27	53.3176	stable	7.9414e-27
MTF1	0.668731	7.47039	5.46703	4.94544e-07	1.28441e-05	5.95855	stable	1.28441e-05		TOMM20	-0.359947	11.9814	-14.4102	3.51689e-28	8.0174e-27	53.307	stable	8.0174e-27
ESAM	-0.966443	5.74064	-5.466	4.96661e-07	1.28845e-05	5.95444	stable	1.28845e-05		HMBS	0.584616	8.38501	14.4015	3.68491e-28	8.38628e-27	53.2604	stable	8.38628e-27
FOXO6	-0.405395	5.23579	-5.46015	5.08744e-07	1.3183e-05	5.93132	stable	1.3183e-05		S100A14	0.64689	11.4003	14.4014	3.68706e-28	8.38628e-27	53.2598	stable	8.38628e-27
CTD-2619J13.13	1.05412	7.77764	5.45749	5.14344e-07	1.3313e-05	5.92079	up	1.3313e-05		YIPF1	0.467622	8.78449	14.395	3.81687e-28	8.67172e-27	53.2252	stable	8.67172e-27
MINOS1-NBL1	-0.617919	9.01826	-5.45572	5.18107e-07	1.33864e-05	5.91378	stable	1.33864e-05		GBP6	1.68961	5.67629	14.3919	3.87931e-28	8.80362e-27	53.209	up	8.80362e-27
SHCBP1	1.27286	6.07306	5.45561	5.18349e-07	1.33864e-05	5.91334	up	1.33864e-05		HNRNPC	0.383126	11.5591	14.3901	3.91761e-28	8.87179e-27	53.1992	stable	8.87179e-27
SPRED2	-0.746155	6.52368	-5.45517	5.19278e-07	1.33931e-05	5.91162	stable	1.33931e-05		SERPINA1	1.38008	7.19335	14.3901	3.91818e-28	8.87179e-27	53.199	up	8.87179e-27
RPS6KB2	0.988724	6.9914	5.45494	5.19779e-07	1.33931e-05	5.91069	stable	1.33931e-05		CDC25B	0.894887	8.77427	14.3897	3.92636e-28	8.88029e-27	53.1969	stable	8.88029e-27
ESR1	-0.949342	3.59019	-5.45399	5.21817e-07	1.34265e-05	5.90693	stable	1.34265e-05		APRT	0.527603	10.0484	14.3867	3.9903e-28	9.01476e-27	53.1808	stable	9.01476e-27
CWH43	0.938731	9.5985	5.45378	5.22248e-07	1.34265e-05	5.90613	stable	1.34265e-05		PAIP2B	-0.932453	7.86104	-14.384	4.04974e-28	9.13876e-27	53.166	stable	9.13876e-27
WDR7	-0.388981	6.58587	-5.45305	5.2383e-07	1.3452e-05	5.90322	stable	1.3452e-05		SKA3	0.594785	6.23487	14.3768	4.20821e-28	9.4857e-27	53.1277	stable	9.4857e-27
PSMC1	0.426091	10.6075	5.45135	5.27495e-07	1.3531e-05	5.89652	stable	1.3531e-05		SMPD3	1.1763	7.97192	14.3735	4.28475e-28	9.6474e-27	53.1097	up	9.6474e-27
TCFL5	0.561517	8.05391	5.45007	5.30276e-07	1.3587e-05	5.89146	stable	1.3587e-05		CARD14	0.804436	7.06906	14.3717	4.32614e-28	9.7297e-27	53.1	stable	9.7297e-27
TBC1D13	0.527711	4.67152	5.44677	5.37525e-07	1.37574e-05	5.87841	stable	1.37574e-05		ENTPD7	0.902571	6.98322	14.3677	4.41975e-28	9.92911e-27	53.0786	stable	9.92911e-27
TMEM132C	-1.0049	5.09842	-5.44397	5.43742e-07	1.3901e-05	5.86735	down	1.3901e-05		GBP1	1.61991	9.86453	14.3665	4.44957e-28	9.98494e-27	53.0719	up	9.98494e-27
LOC101060363	0.299408	14.0063	5.44273	5.46517e-07	1.39563e-05	5.86245	stable	1.39563e-05		CST7	0.957493	7.51137	14.3557	4.71577e-28	1.05705e-26	53.0139	stable	1.05705e-26
BORA	1.01715	4.86557	5.44184	5.48531e-07	1.39873e-05	5.85892	up	1.39873e-05		SCEL	-1.39845	11.0816	-14.3538	4.76337e-28	1.06653e-26	53.0038	down	1.06653e-26
MB21D2	-0.623391	6.93538	-5.44165	5.48953e-07	1.39873e-05	5.85818	stable	1.39873e-05		KPTN	0.60113	6.70337	14.3504	4.85227e-28	1.08522e-26	52.9854	stable	1.08522e-26
PANK4	-0.468681	6.1023	-5.44102	5.5037e-07	1.40078e-05	5.8557	stable	1.40078e-05		DUSP11	0.386336	9.53248	14.3502	4.85831e-28	1.08536e-26	52.9841	stable	1.08536e-26
BTBD7	0.643601	6.66235	5.44042	5.51726e-07	1.40267e-05	5.85333	stable	1.40267e-05		ERCC6L	0.560598	5.35729	14.346	4.96882e-28	1.10865e-26	52.9616	stable	1.10865e-26
DHRS4	0.607668	8.36442	5.43845	5.56215e-07	1.41227e-05	5.84554	stable	1.41227e-05		SPIN4	1.14365	7.38492	14.3458	4.9736e-28	1.10865e-26	52.9607	up	1.10865e-26
ZNF84	-0.641952	6.97008	-5.43788	5.57528e-07	1.41227e-05	5.84327	stable	1.41227e-05		DEPDC1B	1.1606	4.85108	14.3418	5.08345e-28	1.13188e-26	52.9388	up	1.13188e-26
TIPIN	0.787969	6.19144	5.43774	5.57842e-07	1.41227e-05	5.84273	stable	1.41227e-05		POLR2F	0.470687	8.86238	14.3383	5.17931e-28	1.15195e-26	52.9202	stable	1.15195e-26
PCSK7	0.498786	6.49072	5.43768	5.57972e-07	1.41227e-05	5.84251	stable	1.41227e-05		PLSCR1	1.15616	9.92635	14.3319	5.36274e-28	1.19143e-26	52.8854	up	1.19143e-26
DUS4L	0.637717	6.5537	5.43633	5.61082e-07	1.41847e-05	5.83717	stable	1.41847e-05		CHCHD1	0.556084	10.0672	14.3274	5.49442e-28	1.21934e-26	52.8612	stable	1.21934e-26
MICALL1	1.07722	8.16982	5.43608	5.61661e-07	1.41847e-05	5.83617	up	1.41847e-05		OLFML2A	-0.749239	9.62214	-14.3257	5.54367e-28	1.22891e-26	52.8522	stable	1.22891e-26
LOC284014	0.444109	4.29554	5.43451	5.65287e-07	1.42606e-05	5.82999	stable	1.42606e-05		TTC22	1.09385	9.3325	14.3203	5.70733e-28	1.26379e-26	52.8232	up	1.26379e-26
SNRPE	0.29642	11.7593	5.43254	5.69885e-07	1.43607e-05	5.8222	stable	1.43607e-05		PGM5	-1.2264	8.54887	-14.3167	5.81921e-28	1.28715e-26	52.8038	down	1.28715e-26
HPS6	0.432316	6.23869	5.43116	5.7313e-07	1.44266e-05	5.81674	stable	1.44266e-05		RP11-999E24.3	-0.937471	5.4861	-14.3157	5.85272e-28	1.29313e-26	52.798	stable	1.29313e-26
TFEB	-0.440921	5.07893	-5.4303	5.75143e-07	1.44614e-05	5.81337	stable	1.44614e-05		NOTCH2	-0.33713	11.7653	-14.3126	5.95021e-28	1.31323e-26	52.7815	stable	1.31323e-26
TPX2	1.6258	5.91091	5.42808	5.80406e-07	1.45677e-05	5.80461	up	1.45677e-05		LOC101926951	-1.06837	5.23021	-14.3114	5.98752e-28	1.32001e-26	52.7753	down	1.32001e-26
NDUFAB1	0.460528	11.2442	5.42798	5.80643e-07	1.45677e-05	5.80422	stable	1.45677e-05		PCBP1-AS1	-0.687591	6.35108	-14.3076	6.11174e-28	1.34592e-26	52.7548	stable	1.34592e-26
ZFAND5	-0.479333	10.7552	-5.42138	5.96581e-07	1.49368e-05	5.77819	stable	1.49368e-05		LYSMD2	0.647685	8.93603	14.3067	6.14069e-28	1.35082e-26	52.75	stable	1.35082e-26
NFAT5	-1.41668	7.6291	-5.42135	5.96662e-07	1.49368e-05	5.77805	down	1.49368e-05		ZNF107	-1.02257	6.18972	-14.3039	6.2367e-28	1.37044e-26	52.7345	down	1.37044e-26
AC007292.3	0.501845	3.9749	5.42023	5.99418e-07	1.49894e-05	5.77363	stable	1.49894e-05		LGALS3BP	1.29256	9.57009	14.2965	6.48927e-28	1.42438e-26	52.6949	up	1.42438e-26
LOC93622	-0.641822	7.06952	-5.41956	6.01054e-07	1.50139e-05	5.771	stable	1.50139e-05		SLC35B1	0.486437	9.56367	14.2845	6.9255e-28	1.51847e-26	52.6298	stable	1.51847e-26
GJA9	0.92252	7.60014	5.41624	6.09308e-07	1.52035e-05	5.75789	stable	1.52035e-05		NETO2	1.44859	6.34007	14.2812	7.04756e-28	1.54355e-26	52.6124	up	1.54355e-26
LYNX1	1.87533	10.3431	5.41546	6.1125e-07	1.52353e-05	5.75483	up	1.52353e-05		ZNF559	-1.08208	7.60928	-14.279	7.13214e-28	1.56037e-26	52.6005	down	1.56037e-26
MSH2	0.692258	7.53844	5.41458	6.13454e-07	1.52736e-05	5.75137	stable	1.52736e-05		EPC1	-0.54398	9.7481	-14.2768	7.21913e-28	1.57768e-26	52.5884	stable	1.57768e-26
LACTB	1.11304	5.49533	5.41328	6.16728e-07	1.53229e-05	5.74626	up	1.53229e-05		CXCL16	0.734111	8.31277	14.2746	7.30379e-28	1.59445e-26	52.5767	stable	1.59445e-26
RP11-127B20.2	0.930266	6.35768	5.41326	6.16774e-07	1.53229e-05	5.74619	stable	1.53229e-05		BIK	0.94713	7.35453	14.2734	7.35171e-28	1.60317e-26	52.5702	stable	1.60317e-26
CDCA5	1.19565	5.20121	5.41246	6.18809e-07	1.53568e-05	5.74302	up	1.53568e-05		GZMA	1.3939	6.70509	14.2684	7.55245e-28	1.64516e-26	52.5432	up	1.64516e-26
CKMT1A	1.20064	9.8792	5.4113	6.21755e-07	1.54132e-05	5.73845	up	1.54132e-05		TIMM10	0.76339	10.1913	14.267	7.60942e-28	1.65577e-26	52.5357	stable	1.65577e-26
C15orf52	0.767777	6.35038	5.40869	6.28455e-07	1.55624e-05	5.72815	stable	1.55624e-05		RNF38	-0.677419	9.6184	-14.2653	7.67903e-28	1.66911e-26	52.5266	stable	1.66911e-26
PET100	0.679401	10.3428	5.40706	6.32658e-07	1.56345e-05	5.72175	stable	1.56345e-05		EIF3J	0.558418	9.63734	14.2599	7.90505e-28	1.71638e-26	52.4977	stable	1.71638e-26
TAC1	-1.02397	3.13086	-5.40703	6.32732e-07	1.56345e-05	5.72163	down	1.56345e-05		PHLDA2	1.29351	8.55706	14.2577	7.99966e-28	1.73505e-26	52.4858	up	1.73505e-26
COPA	-0.598521	4.19292	-5.40558	6.36512e-07	1.57109e-05	5.71591	stable	1.57109e-05		C1QTNF7	-1.63235	6.33656	-14.2537	8.1753e-28	1.77123e-26	52.4641	down	1.77123e-26
C1QTNF1	-0.69796	5.73828	-5.40506	6.37876e-07	1.57134e-05	5.71385	stable	1.57134e-05		PUM2	-0.470629	10.233	-14.2467	8.49121e-28	1.83769e-26	52.4262	stable	1.83769e-26
LZTS2	-0.571653	6.32618	-5.40501	6.37987e-07	1.57134e-05	5.71368	stable	1.57134e-05		ELL2	0.992945	9.77187	14.2349	9.04886e-28	1.95627e-26	52.3626	stable	1.95627e-26
SNRPD3	0.508025	10.6524	5.40389	6.40931e-07	1.5769e-05	5.70926	stable	1.5769e-05		CSTB	0.771165	12.8381	14.2275	9.41769e-28	2.03382e-26	52.3227	stable	2.03382e-26
ATP5F1	0.462638	12.642	5.40052	6.49831e-07	1.59708e-05	5.696	stable	1.59708e-05		HOXC9	-0.845459	7.02227	-14.2262	9.48695e-28	2.04657e-26	52.3154	stable	2.04657e-26
DSTNP2	0.324717	6.03833	5.39977	6.51839e-07	1.60029e-05	5.69304	stable	1.60029e-05		IRF8	1.06732	8.93509	14.2171	9.96204e-28	2.14676e-26	52.2665	up	2.14676e-26
PXMP4	1.11085	6.36911	5.39868	6.54765e-07	1.60575e-05	5.68873	up	1.60575e-05		ZNF665	-0.674925	9.17961	-14.2135	1.01606e-27	2.1872e-26	52.2468	stable	2.1872e-26
REL	-1.02414	3.88235	-5.39728	6.58507e-07	1.6132e-05	5.68325	down	1.6132e-05		CTSB	0.647974	11.9023	14.2115	1.02672e-27	2.20778e-26	52.2364	stable	2.20778e-26
NUBP1	0.641473	6.84547	5.39533	6.63794e-07	1.62406e-05	5.67557	stable	1.62406e-05		TSPYL5	-1.12011	8.10761	-14.2068	1.05312e-27	2.26213e-26	52.211	down	2.26213e-26
SNHG11	0.584271	5.98509	5.39512	6.64358e-07	1.62406e-05	5.67475	stable	1.62406e-05		RAB31	0.79415	10.0338	14.2024	1.07853e-27	2.31423e-26	52.1872	stable	2.31423e-26
IVL	1.91563	10.2094	5.39475	6.65367e-07	1.62479e-05	5.67329	up	1.62479e-05		GLTSCR1L	-0.557897	8.8482	-14.1973	1.10889e-27	2.37685e-26	52.1595	stable	2.37685e-26
SNX11	0.393208	6.66362	5.39402	6.67376e-07	1.62796e-05	5.6704	stable	1.62796e-05		BBS2	-0.902588	7.53312	-14.1894	1.15716e-27	2.47765e-26	52.1169	stable	2.47765e-26
C10orf10	-1.76656	5.37019	-5.39293	6.7035e-07	1.63347e-05	5.66612	down	1.63347e-05		LOC101928927	0.645551	7.96096	14.189	1.15988e-27	2.48083e-26	52.1145	stable	2.48083e-26
RNF169	-0.440673	7.38093	-5.39127	6.74931e-07	1.64223e-05	5.65958	stable	1.64223e-05		SPRY1	-0.631962	9.45105	-14.1829	1.1984e-27	2.56049e-26	52.0819	stable	2.56049e-26
YKT6	0.946815	6.31251	5.39103	6.75593e-07	1.64223e-05	5.65863	stable	1.64223e-05		CMPK2	2.15564	8.85092	14.1816	1.20695e-27	2.57603e-26	52.0748	up	2.57603e-26
CDC20	1.74449	6.10012	5.39076	6.76318e-07	1.64223e-05	5.6576	up	1.64223e-05		WFS1	-0.736271	8.06724	-14.1783	1.22868e-27	2.61961e-26	52.057	stable	2.61961e-26
NSMAF	0.990829	5.78088	5.39045	6.7718e-07	1.64223e-05	5.65638	stable	1.64223e-05		IFI27L2	0.659562	8.74151	14.1763	1.24197e-27	2.64516e-26	52.0462	stable	2.64516e-26
RGCC	-0.911479	8.97787	-5.39032	6.77534e-07	1.64223e-05	5.65588	stable	1.64223e-05		EIF4E3	-0.565203	8.7195	-14.1698	1.28653e-27	2.73715e-26	52.011	stable	2.73715e-26
DENR	0.365369	10.36	5.38982	6.78928e-07	1.64387e-05	5.6539	stable	1.64387e-05		ACTR3C	0.700329	5.41556	14.168	1.29935e-27	2.7615e-26	52.0011	stable	2.7615e-26
FAM104B	0.462837	7.21469	5.38906	6.81061e-07	1.64729e-05	5.65089	stable	1.64729e-05		DPAGT1	0.72791	7.75171	14.1671	1.30551e-27	2.77166e-26	51.9964	stable	2.77166e-26
RGP1	0.427805	6.86801	5.38793	6.84198e-07	1.65245e-05	5.64647	stable	1.65245e-05		GREM2	-1.54644	6.30966	-14.1603	1.35471e-27	2.87132e-26	51.9594	down	2.87132e-26
PPIA	0.295716	13.9691	5.38778	6.84638e-07	1.65245e-05	5.64585	stable	1.65245e-05		SH3GLB1	-0.493989	10.6103	-14.1601	1.35597e-27	2.87132e-26	51.9585	stable	2.87132e-26
PRLR	-0.13048	2.59621	-5.38659	6.8798e-07	1.65876e-05	5.64117	stable	1.65876e-05		COQ2	0.671743	7.92185	14.16	1.35674e-27	2.87132e-26	51.9579	stable	2.87132e-26
CDCA2	1.18401	5.2945	5.3858	6.90187e-07	1.66233e-05	5.6381	up	1.66233e-05		LAMTOR4	-0.692887	9.76698	-14.1594	1.36133e-27	2.87739e-26	51.9545	stable	2.87739e-26
GSTZ1	0.657497	6.78398	5.38414	6.94892e-07	1.67191e-05	5.63157	stable	1.67191e-05		PATZ1	-0.608755	7.28446	-14.1592	1.36248e-27	2.87739e-26	51.9537	stable	2.87739e-26
DANCR	0.840267	8.50321	5.38325	6.97437e-07	1.67627e-05	5.62805	stable	1.67627e-05		POSTN	-1.39045	12.064	-14.1586	1.36722e-27	2.88437e-26	51.9502	down	2.88437e-26
SPCS1	0.439147	11.4157	5.37986	7.07176e-07	1.69789e-05	5.61473	stable	1.69789e-05		RANBP1	0.681283	10.6781	14.1558	1.38799e-27	2.92412e-26	51.9351	stable	2.92412e-26
UBE2E3	0.431192	10.5191	5.37859	7.10845e-07	1.70487e-05	5.60975	stable	1.70487e-05		MRPL37	0.613506	9.25418	14.1557	1.38897e-27	2.92412e-26	51.9344	stable	2.92412e-26
C11orf96	-1.77366	9.43033	-5.37834	7.11572e-07	1.70487e-05	5.60877	down	1.70487e-05		SHCBP1	1.12565	5.55285	14.1477	1.44977e-27	3.04892e-26	51.8916	up	3.04892e-26
PRR15L	-1.52071	3.99293	-5.37431	7.23392e-07	1.73005e-05	5.59294	down	1.73005e-05		CTDSPL	-0.594803	9.83369	-14.1473	1.45339e-27	3.05333e-26	51.8891	stable	3.05333e-26
LOC220729	0.891922	6.40806	5.37424	7.23595e-07	1.73005e-05	5.59267	stable	1.73005e-05		UFD1L	0.417023	10.8112	14.1462	1.46185e-27	3.06791e-26	51.8833	stable	3.06791e-26
CHAC2	1.54934	5.43645	5.37362	7.25439e-07	1.73265e-05	5.59023	up	1.73265e-05		IL20	1.10908	5.36674	14.1452	1.47005e-27	3.08189e-26	51.8777	up	3.08189e-26
RP3-406P24.1	0.868937	6.39209	5.37241	7.29019e-07	1.73938e-05	5.58549	stable	1.73938e-05		TXNRD1	0.642501	9.16764	14.1437	1.48139e-27	3.1012e-26	51.8701	stable	3.1012e-26
COX7BP1	0.4873	9.79552	5.36754	7.43695e-07	1.77255e-05	5.56634	stable	1.77255e-05		CCNE2	1.25018	6.19852	14.1436	1.48235e-27	3.1012e-26	51.8694	up	3.1012e-26
CLK4	1.20329	3.6916	5.36704	7.45198e-07	1.77396e-05	5.5644	up	1.77396e-05		PEG3	-1.29894	6.19946	-14.1358	1.54628e-27	3.23159e-26	51.8272	down	3.23159e-26
PVR	-0.436738	2.63044	-5.36683	7.45837e-07	1.77396e-05	5.56358	stable	1.77396e-05		GNG5	0.387756	11.8201	14.1326	1.57354e-27	3.28513e-26	51.8098	stable	3.28513e-26
ARHGEF18	0.46731	7.8165	5.36556	7.4972e-07	1.78134e-05	5.55859	stable	1.78134e-05		SPSB3	-0.505487	10.2381	-14.1257	1.63313e-27	3.40601e-26	51.7726	stable	3.40601e-26
SPRR1A	2.54871	11.5287	5.36161	7.6192e-07	1.80845e-05	5.54308	up	1.80845e-05		P2RX5	0.548085	10.607	14.1185	1.69858e-27	3.53883e-26	51.7334	stable	3.53883e-26
WDPCP	-0.445563	4.15358	-5.35808	7.72962e-07	1.83229e-05	5.52926	stable	1.83229e-05		SKA1	0.370109	4.43662	14.1095	1.78258e-27	3.70999e-26	51.6851	stable	3.70999e-26
THOP1	0.659541	5.39014	5.35789	7.73566e-07	1.83229e-05	5.5285	stable	1.83229e-05		UBE2D3	0.289514	11.7887	14.1012	1.86457e-27	3.87661e-26	51.6402	stable	3.87661e-26
TNFRSF1A	-0.519441	8.54766	-5.35642	7.78236e-07	1.84145e-05	5.52272	stable	1.84145e-05		CCT7	0.45097	10.7359	14.1004	1.87296e-27	3.89003e-26	51.6357	stable	3.89003e-26
S100A14	0.821634	10.622	5.35431	7.84951e-07	1.85542e-05	5.51447	stable	1.85542e-05		LRR1	0.911484	7.93535	14.0919	1.9611e-27	4.06887e-26	51.5898	stable	4.06887e-26
VAC14	0.722508	4.35669	5.35256	7.90579e-07	1.86679e-05	5.5076	stable	1.86679e-05		STAT3	0.834756	11.5833	14.0851	2.03515e-27	4.21816e-26	51.5527	stable	4.21816e-26
SCGB1D2	-4.0443	8.33834	-5.34995	7.99061e-07	1.88488e-05	5.49735	down	1.88488e-05		TUBA1A	-0.590522	12.4702	-14.0848	2.0387e-27	4.22116e-26	51.551	stable	4.22116e-26
WFDC3	-2.00115	4.64256	-5.34924	8.01378e-07	1.8884e-05	5.49457	down	1.8884e-05		HCAR3	1.05405	9.84919	14.0798	2.09411e-27	4.33141e-26	51.5242	up	4.33141e-26
ARL4C	-0.822098	7.02435	-5.34768	8.06483e-07	1.89847e-05	5.48847	stable	1.89847e-05		SOX6	-1.27049	7.19781	-14.0703	2.2048e-27	4.55567e-26	51.4727	down	4.55567e-26
ZBTB11	-0.463725	8.65965	-5.34645	8.10528e-07	1.90408e-05	5.48366	stable	1.90408e-05		TBL1XR1	-0.359952	11.2877	-14.0552	2.39257e-27	4.93857e-26	51.3911	stable	4.93857e-26
ZAK	-0.806339	5.85849	-5.34645	8.10531e-07	1.90408e-05	5.48366	stable	1.90408e-05		CBX7	-0.851573	8.50865	-14.0548	2.39733e-27	4.94333e-26	51.3891	stable	4.94333e-26
LGALS3	-1.14505	5.46414	-5.3452	8.14675e-07	1.91185e-05	5.47876	down	1.91185e-05		TMEM208	0.472009	9.22286	14.0532	2.4182e-27	4.98124e-26	51.3804	stable	4.98124e-26
ELOVL7	1.05863	10.7433	5.34375	8.19502e-07	1.92007e-05	5.47308	up	1.92007e-05		UQCRH	0.466777	11.9891	14.0497	2.46514e-27	5.07273e-26	51.3612	stable	5.07273e-26
MYCBP2	0.724895	9.51879	5.34365	8.19856e-07	1.92007e-05	5.47267	stable	1.92007e-05		PCYOX1	-0.484169	10.6082	-14.0453	2.52429e-27	5.18913e-26	51.3375	stable	5.18913e-26
WDFY2	1.05308	5.57757	5.34041	8.30737e-07	1.94357e-05	5.46	up	1.94357e-05		AK055981	-0.904876	8.2924	-14.0409	2.5852e-27	5.30486e-26	51.3137	stable	5.30486e-26
ATMIN	0.389391	8.23014	5.33917	8.34958e-07	1.94971e-05	5.45513	stable	1.94971e-05		MAP1B	-1.10712	10.2922	-14.0409	2.58587e-27	5.30486e-26	51.3134	down	5.30486e-26
MIEF1	0.445071	7.41728	5.33914	8.35065e-07	1.94971e-05	5.45501	stable	1.94971e-05		NAA10	0.515381	8.25761	14.0343	2.67996e-27	5.49227e-26	51.2777	stable	5.49227e-26
POLR2F	0.481901	8.56627	5.33818	8.38327e-07	1.95533e-05	5.45127	stable	1.95533e-05		SPOCK2	0.748402	7.25995	14.0328	2.70135e-27	5.53046e-26	51.2698	stable	5.53046e-26
ADRBK1	0.819384	6.09694	5.3378	8.39632e-07	1.95638e-05	5.44977	stable	1.95638e-05		NUDT22	0.584993	8.60464	14.0315	2.72091e-27	5.56485e-26	51.2626	stable	5.56485e-26
SRPR	0.878749	7.45766	5.33665	8.43588e-07	1.96359e-05	5.44526	stable	1.96359e-05		C14orf28	-1.00489	7.28525	-14.0235	2.8413e-27	5.80515e-26	51.2193	down	5.80515e-26
TCHP	0.646283	8.21373	5.33615	8.45297e-07	1.96557e-05	5.44331	stable	1.96557e-05		LOC728392	-0.723295	7.72515	-14.0179	2.92872e-27	5.97768e-26	51.189	stable	5.97768e-26
SNORA76C	0.717789	8.11351	5.33179	8.60447e-07	1.99877e-05	5.42625	stable	1.99877e-05		FAM49B	0.572045	8.93896	14.0106	3.0478e-27	6.21442e-26	51.1492	stable	6.21442e-26
PSMD14	0.576275	10.394	5.33151	8.61421e-07	1.999e-05	5.42516	stable	1.999e-05		FANCI	1.06195	7.54927	14.0063	3.11856e-27	6.35225e-26	51.1263	up	6.35225e-26
PARP2	0.578572	6.90156	5.33056	8.6478e-07	2.00477e-05	5.42142	stable	2.00477e-05		IMPDH1	0.452878	7.78801	14.0056	3.13047e-27	6.36393e-26	51.1225	stable	6.36393e-26
RTKN	-0.803132	6.6441	-5.32819	8.7317e-07	2.02217e-05	5.41215	stable	2.02217e-05		MCM5	0.855761	8.6977	14.0056	3.13063e-27	6.36393e-26	51.1224	stable	6.36393e-26
TTC1	0.475453	8.64041	5.32412	8.87752e-07	2.05386e-05	5.39624	stable	2.05386e-05		UBALD2	0.696025	8.8793	14.004	3.15729e-27	6.41164e-26	51.1139	stable	6.41164e-26
CRIM1	-1.04607	9.88904	-5.32188	8.95881e-07	2.069e-05	5.38749	down	2.069e-05		GGCT	0.772773	11.4897	14.0021	3.19034e-27	6.47221e-26	51.1035	stable	6.47221e-26
OGN	-1.82193	4.318	-5.32182	8.96105e-07	2.069e-05	5.38725	down	2.069e-05		AASS	1.27717	5.91033	13.9898	3.41067e-27	6.9122e-26	51.0368	up	6.9122e-26
LGALSL	0.793453	8.53805	5.3213	8.97996e-07	2.07055e-05	5.38522	stable	2.07055e-05		GSN	-0.705281	12.4689	-13.9837	3.52629e-27	7.13931e-26	51.0035	stable	7.13931e-26
CCBL2	0.374417	9.92679	5.32092	8.99386e-07	2.07055e-05	5.38374	stable	2.07055e-05		STAC	-0.712554	7.15645	-13.9818	3.56291e-27	7.20619e-26	50.9932	stable	7.20619e-26
SLC12A7	-0.716887	7.28042	-5.32089	8.9949e-07	2.07055e-05	5.38363	stable	2.07055e-05		SMYD2	0.506999	9.24604	13.9797	3.60247e-27	7.27888e-26	50.9821	stable	7.27888e-26
GABRP	-2.197	5.36119	-5.31967	9.03976e-07	2.07878e-05	5.37885	down	2.07878e-05		HUS1	0.6208	7.82861	13.9766	3.66358e-27	7.39491e-26	50.9653	stable	7.39491e-26
CXADR	1.57005	7.61334	5.31865	9.07742e-07	2.08535e-05	5.37485	up	2.08535e-05		CXCL9	2.56424	7.86303	13.9708	3.78171e-27	7.62569e-26	50.9336	up	7.62569e-26
SLC43A1	-0.750506	6.09949	-5.31688	9.14286e-07	2.09821e-05	5.36795	stable	2.09821e-05		CWH43	0.98128	9.9449	13.9665	3.87125e-27	7.79842e-26	50.9102	stable	7.79842e-26
ESRRG	-1.529	5.04484	-5.31664	9.15176e-07	2.09821e-05	5.36702	down	2.09821e-05		SP8	-1.56836	5.53441	-13.961	3.98802e-27	8.02559e-26	50.8805	down	8.02559e-26
GEM	-1.05848	7.08367	-5.31508	9.21018e-07	2.10949e-05	5.36091	down	2.10949e-05		MRPL42	0.748908	9.6978	13.9574	4.06763e-27	8.1776e-26	50.8608	stable	8.1776e-26
C5AR1	-0.790817	3.6843	-5.31301	9.28796e-07	2.12518e-05	5.35283	stable	2.12518e-05		PRMT5	0.508877	9.27108	13.935	4.59219e-27	9.22295e-26	50.7396	stable	9.22295e-26
FKBP3	0.329562	10.2908	5.31188	9.3309e-07	2.13287e-05	5.3484	stable	2.13287e-05		TMEM108	-0.696105	6.16289	-13.9337	4.62575e-27	9.28107e-26	50.7323	stable	9.28107e-26
SNX24	0.586851	6.32615	5.31105	9.36234e-07	2.13792e-05	5.34517	stable	2.13792e-05		SGK1	0.97016	11.5188	13.9199	4.98392e-27	9.98972e-26	50.6578	stable	9.98972e-26
TTC31	0.452541	7.02785	5.30884	9.44684e-07	2.15507e-05	5.33654	stable	2.15507e-05		TCEAL4	-0.593441	11.0087	-13.9183	5.02726e-27	1.00606e-25	50.6492	stable	1.00606e-25
LOC101927451	0.790878	4.79348	5.30851	9.45969e-07	2.15585e-05	5.33524	stable	2.15585e-05		CEP68	-0.802243	9.56394	-13.9183	5.02927e-27	1.00606e-25	50.6488	stable	1.00606e-25
SERPINB3	4.09902	9.71065	5.30664	9.53165e-07	2.17009e-05	5.32796	up	2.17009e-05		MIR6845	-0.676099	7.38226	-13.9134	5.16389e-27	1.03196e-25	50.6224	stable	1.03196e-25
GINS3	1.16775	4.98781	5.30595	9.55868e-07	2.17408e-05	5.32524	up	2.17408e-05		CLDN8	-1.81244	7.64288	-13.9121	5.20055e-27	1.03825e-25	50.6153	down	1.03825e-25
PDHX	-0.41829	8.03007	-5.3049	9.59963e-07	2.18122e-05	5.32113	stable	2.18122e-05		ICOS	0.51812	5.2542	13.9096	5.27141e-27	1.05135e-25	50.6018	stable	1.05135e-25
CLIC5	-1.27161	3.85727	-5.30278	9.68251e-07	2.19787e-05	5.31288	down	2.19787e-05		PIK3C2G	-1.02946	6.99445	-13.9062	5.36941e-27	1.06983e-25	50.5834	down	1.06983e-25
ZNF438	-0.387241	5.1502	-5.30134	9.73929e-07	2.20656e-05	5.30726	stable	2.20656e-05		CERS6	-0.654791	10.0223	-13.9049	5.40841e-27	1.07654e-25	50.5761	stable	1.07654e-25
BRD2	-0.457986	9.35783	-5.30132	9.74005e-07	2.20656e-05	5.30719	stable	2.20656e-05		WSB2	0.422407	10.7233	13.9023	5.48554e-27	1.09081e-25	50.562	stable	1.09081e-25
CERK	0.767413	6.6663	5.29905	9.83023e-07	2.22339e-05	5.29834	stable	2.22339e-05		TROAP	0.51622	6.47106	13.9018	5.50069e-27	1.09274e-25	50.5592	stable	1.09274e-25
FKTN	0.502603	6.21359	5.29896	9.8338e-07	2.22339e-05	5.29799	stable	2.22339e-05		ZNF259P1	0.722368	7.57997	13.901	5.52352e-27	1.09619e-25	50.5551	stable	1.09619e-25
MRPS24	0.383106	10.5437	5.29859	9.84885e-07	2.22459e-05	5.29652	stable	2.22459e-05		SLC25A46	0.479669	10.4063	13.8991	5.58036e-27	1.10638e-25	50.5449	stable	1.10638e-25
KIAA0922	-0.632269	5.85624	-5.29736	9.89825e-07	2.23355e-05	5.29172	stable	2.23355e-05		ANKHD1	-0.404639	9.88652	-13.8985	5.59916e-27	1.10901e-25	50.5415	stable	1.10901e-25
ZNF511	0.497816	7.19556	5.29599	9.95346e-07	2.2438e-05	5.28638	stable	2.2438e-05		DDAH2	-0.757196	9.2416	-13.8977	5.62331e-27	1.1127e-25	50.5372	stable	1.1127e-25
POLR2K	0.395647	8.69417	5.29412	1.00291e-06	2.25861e-05	5.27911	stable	2.25861e-05		ST14	0.877389	8.95576	13.8882	5.92228e-27	1.1707e-25	50.4855	stable	1.1707e-25
JUP	0.53688	12.1954	5.29374	1.00448e-06	2.25993e-05	5.27761	stable	2.25993e-05		MRPS17	0.744969	8.3614	13.8723	6.45566e-27	1.27488e-25	50.3993	stable	1.27488e-25
CLK3	-0.605265	7.43347	-5.29347	1.00556e-06	2.26013e-05	5.27658	stable	2.26013e-05		NUP210	0.662534	7.07573	13.8705	6.51789e-27	1.28591e-25	50.3897	stable	1.28591e-25
NDUFA12	0.338083	11.024	5.28841	1.02645e-06	2.30483e-05	5.25683	stable	2.30483e-05		ZNF717	-0.691008	6.68723	-13.8672	6.63939e-27	1.30859e-25	50.3713	stable	1.30859e-25
YWHAG	-0.378644	11.2959	-5.28754	1.03009e-06	2.31073e-05	5.25343	stable	2.31073e-05		HSD17B10	0.509582	10.3744	13.8665	6.66392e-27	1.31214e-25	50.3676	stable	1.31214e-25
PCNT	0.47283	6.48063	5.28664	1.03384e-06	2.31687e-05	5.24994	stable	2.31687e-05		CAV1	-0.54025	12.1642	-13.8632	6.78321e-27	1.33432e-25	50.3498	stable	1.33432e-25
DEF8	0.712809	6.6765	5.28217	1.05278e-06	2.357e-05	5.23251	stable	2.357e-05		FBXL3	-0.469802	10.8851	-13.843	7.57208e-27	1.48804e-25	50.2399	stable	1.48804e-25
TMPRSS13	1.06044	6.61695	5.28131	1.05644e-06	2.36289e-05	5.22918	up	2.36289e-05		C12orf75	1.16416	8.59563	13.8423	7.60175e-27	1.49241e-25	50.236	up	1.49241e-25
BUB1B	1.32987	5.7057	5.28063	1.05939e-06	2.36718e-05	5.2265	up	2.36718e-05		NEBL	-0.608031	10.5789	-13.8408	7.66308e-27	1.50298e-25	50.228	stable	1.50298e-25
UBE2L3	-0.616195	6.17826	-5.27248	1.09498e-06	2.44432e-05	5.19477	stable	2.44432e-05		HDHD1	0.968532	8.03445	13.8329	7.99647e-27	1.56684e-25	50.1854	stable	1.56684e-25
ZNF688	0.471169	5.93362	5.26935	1.10897e-06	2.47261e-05	5.18259	stable	2.47261e-05		NRXN3	-0.791429	5.75754	-13.8092	9.09972e-27	1.78128e-25	50.0563	stable	1.78128e-25
ESYT3	1.49288	5.50282	5.26916	1.10982e-06	2.47261e-05	5.18186	up	2.47261e-05		NFE2L3	1.02444	7.02234	13.8036	9.38237e-27	1.83482e-25	50.0258	up	1.83482e-25
ARMCX2	-1.06317	6.51057	-5.26856	1.11251e-06	2.47621e-05	5.17953	down	2.47621e-05		FST	-0.765349	8.68367	-13.7945	9.85443e-27	1.92526e-25	49.9767	stable	1.92526e-25
PRSS2	1.34875	6.26317	5.26797	1.11517e-06	2.47971e-05	5.17724	up	2.47971e-05		DCAF8	-0.708188	7.58731	-13.7942	9.87113e-27	1.92665e-25	49.975	stable	1.92665e-25
COMMD8	0.678438	9.02524	5.26726	1.1184e-06	2.48447e-05	5.17446	stable	2.48447e-05		ADSSL1	-0.824386	6.39482	-13.7933	9.923e-27	1.93489e-25	49.9698	stable	1.93489e-25
CNFN	1.98472	11.7259	5.26539	1.12688e-06	2.50089e-05	5.16721	up	2.50089e-05		HNRNPA2B1	0.36053	11.7633	13.7905	1.00719e-26	1.96202e-25	49.9549	stable	1.96202e-25
TRAPPC6B	0.338141	7.77249	5.26507	1.12835e-06	2.50172e-05	5.16596	stable	2.50172e-05		OSR2	-1.56076	8.27765	-13.7862	1.03115e-26	2.00675e-25	49.9314	down	2.00675e-25
ZNF283	0.520885	4.27882	5.2629	1.13832e-06	2.52139e-05	5.15751	stable	2.52139e-05		TUSC2	0.634303	8.15211	13.7852	1.03683e-26	2.01584e-25	49.9259	stable	2.01584e-25
DOCK9-AS2	0.839934	4.30987	5.26234	1.1409e-06	2.52386e-05	5.15534	stable	2.52386e-05		AAMDC	-0.588509	7.85184	-13.7764	1.08783e-26	2.11296e-25	49.8779	stable	2.11296e-25
SNX33	-0.456868	6.60384	-5.26218	1.14165e-06	2.52386e-05	5.15471	stable	2.52386e-05		BCL3	0.973263	7.51529	13.7743	1.10039e-26	2.13529e-25	49.8665	stable	2.13529e-25
SAV1	-0.625911	7.40157	-5.26088	1.14766e-06	2.53472e-05	5.14967	stable	2.53472e-05		CRIP1	-1.16055	10.9569	-13.7708	1.12119e-26	2.17355e-25	49.8478	down	2.17355e-25
MCM4	0.864984	7.06574	5.25982	1.15263e-06	2.54322e-05	5.14552	stable	2.54322e-05		GLT1D1	0.751344	6.01817	13.7575	1.20535e-26	2.33446e-25	49.7755	stable	2.33446e-25
EXOSC4	0.645288	6.61428	5.25707	1.16554e-06	2.56924e-05	5.13483	stable	2.56924e-05		MIR6125	0.610188	9.55924	13.755	1.22224e-26	2.36488e-25	49.7616	stable	2.36488e-25
GPAA1	0.573325	8.01934	5.25628	1.16928e-06	2.575e-05	5.13176	stable	2.575e-05		PARP14	0.941941	7.86989	13.751	1.24892e-26	2.41418e-25	49.74	stable	2.41418e-25
IFI44	1.7441	4.37383	5.25565	1.17223e-06	2.57902e-05	5.12934	up	2.57902e-05		LMAN2	0.446131	9.40407	13.7468	1.27822e-26	2.46844e-25	49.7168	stable	2.46844e-25
SRXN1	1.13944	6.82374	5.2547	1.17675e-06	2.58647e-05	5.12564	up	2.58647e-05		RALGPS1	-0.713108	6.26506	-13.7421	1.31089e-26	2.5291e-25	49.6916	stable	2.5291e-25
MGAT4B	0.533979	7.2975	5.25361	1.18196e-06	2.59543e-05	5.1214	stable	2.59543e-05		MCM4	0.76345	8.60045	13.7417	1.31435e-26	2.53334e-25	49.689	stable	2.53334e-25
RP11-690I21.2	1.05184	3.95055	5.25299	1.18494e-06	2.59948e-05	5.11898	up	2.59948e-05		MALL	0.832958	9.69264	13.7367	1.34999e-26	2.59955e-25	49.6622	stable	2.59955e-25
FAM72A	0.948719	6.1306	5.25126	1.19326e-06	2.61523e-05	5.11227	stable	2.61523e-05		UST	-1.49291	7.92384	-13.7355	1.35912e-26	2.61462e-25	49.6555	down	2.61462e-25
WNK1	-0.645696	3.09696	-5.24828	1.20772e-06	2.64401e-05	5.1007	stable	2.64401e-05		ZBTB44	-0.772966	9.88329	-13.734	1.36997e-26	2.63296e-25	49.6476	stable	2.63296e-25
ACP5	1.3122	7.37355	5.24808	1.2087e-06	2.64401e-05	5.09992	up	2.64401e-05		RNASE4	-1.14523	10.1125	-13.733	1.37794e-26	2.64576e-25	49.6418	down	2.64576e-25
CCNE2	1.17722	5.16557	5.24582	1.21983e-06	2.66579e-05	5.09113	up	2.66579e-05		PNPO	0.729704	7.86587	13.7289	1.40926e-26	2.7033e-25	49.6193	stable	2.7033e-25
RAB25	0.824525	10.6611	5.24375	1.2301e-06	2.68502e-05	5.08308	stable	2.68502e-05		DMD	-1.17912	8.52741	-13.723	1.45532e-26	2.78898e-25	49.5872	down	2.78898e-25
GGA1	0.610732	6.13309	5.24357	1.23097e-06	2.68502e-05	5.0824	stable	2.68502e-05		KANK2	-0.936833	9.82061	-13.7216	1.46644e-26	2.80762e-25	49.5796	stable	2.80762e-25
EPCAM	-1.52202	7.43947	-5.24257	1.23594e-06	2.69329e-05	5.07854	down	2.69329e-05		MYEOV2	0.421588	10.8953	13.7157	1.51391e-26	2.89575e-25	49.5477	stable	2.89575e-25
OTUD1	-1.04029	8.82299	-5.24133	1.24217e-06	2.7043e-05	5.07371	down	2.7043e-05		TJP2	0.648495	10.4228	13.7116	1.54789e-26	2.95792e-25	49.5256	stable	2.95792e-25
ND4	-0.240533	14.9111	-5.23896	1.25415e-06	2.72777e-05	5.0645	stable	2.72777e-05		LYNX1	1.44119	11.2288	13.7069	1.58807e-26	3.03183e-25	49.5	up	3.03183e-25
FAM167A	0.836903	7.63902	5.2386	1.25596e-06	2.72911e-05	5.06312	stable	2.72911e-05		RAI2	-1.33762	8.33655	-13.7023	1.62903e-26	3.10706e-25	49.4745	down	3.10706e-25
RAB22A	0.425549	7.84466	5.2367	1.26564e-06	2.74754e-05	5.05575	stable	2.74754e-05		PCMTD1	-0.688973	9.95422	-13.7001	1.64825e-26	3.14075e-25	49.4628	stable	3.14075e-25
TESC	-1.01367	4.5788	-5.23608	1.26881e-06	2.75133e-05	5.05335	down	2.75133e-05		LOC100506990	-1.12459	9.68104	-13.6914	1.72826e-26	3.29008e-25	49.4154	down	3.29008e-25
MYC	-1.27673	9.70531	-5.23589	1.26979e-06	2.75133e-05	5.05261	down	2.75133e-05		PPAN	0.552469	8.3023	13.6878	1.76289e-26	3.35283e-25	49.3956	stable	3.35283e-25
NT5C3A	1.09991	9.72816	5.23492	1.27478e-06	2.75953e-05	5.04884	up	2.75953e-05		SERPINB8	1.01419	9.12116	13.6862	1.77802e-26	3.3784e-25	49.3871	up	3.3784e-25
CD164	-0.423173	11.2127	-5.22976	1.30163e-06	2.81408e-05	5.02884	stable	2.81408e-05		ENPP5	-1.40975	5.5176	-13.6813	1.82582e-26	3.46595e-25	49.3606	down	3.46595e-25
LOC102723954	-0.476265	2.08614	-5.22949	1.30309e-06	2.81408e-05	5.02777	stable	2.81408e-05		MYO9A	-0.761916	8.07548	-13.6741	1.89945e-26	3.60232e-25	49.3211	stable	3.60232e-25
IMPDH1	0.517812	5.5115	5.22938	1.30367e-06	2.81408e-05	5.02734	stable	2.81408e-05		COPB2	0.423383	10.2201	13.6729	1.91151e-26	3.62177e-25	49.3148	stable	3.62177e-25
ARMC8	-0.557477	5.84448	-5.22863	1.3076e-06	2.81991e-05	5.02445	stable	2.81991e-05		ADCK3	-0.656589	8.78549	-13.6709	1.9323e-26	3.65771e-25	49.304	stable	3.65771e-25
WDR47	-0.764721	8.52748	-5.22582	1.32251e-06	2.84937e-05	5.01357	stable	2.84937e-05		PSENEN	0.516809	8.61276	13.6667	1.97772e-26	3.74017e-25	49.2807	stable	3.74017e-25
RP11-121C2.2	0.470919	5.58299	5.22485	1.32773e-06	2.85794e-05	5.00978	stable	2.85794e-05		H2AFJ	0.68228	11.1615	13.6642	2.00493e-26	3.78805e-25	49.2671	stable	3.78805e-25
UBXN8	0.51064	6.29221	5.22338	1.33562e-06	2.87221e-05	5.0041	stable	2.87221e-05		RP11-532F12.5	-0.574466	8.24481	-13.6628	2.02057e-26	3.81402e-25	49.2593	stable	3.81402e-25
MYL12B	0.267027	12.5202	5.22195	1.34337e-06	2.88617e-05	4.99855	stable	2.88617e-05		CSRP1	-0.768708	11.1554	-13.6586	2.06651e-26	3.89707e-25	49.2369	stable	3.89707e-25
SLC38A7	0.704677	5.03418	5.2204	1.3518e-06	2.90071e-05	4.99255	stable	2.90071e-05		LANCL1	-0.50661	11.1298	-13.6555	2.1018e-26	3.9599e-25	49.22	stable	3.9599e-25
LOC101060691	-1.1046	5.57498	-5.22024	1.35268e-06	2.90071e-05	4.99193	down	2.90071e-05		LOC100507557	-0.7185	4.76844	-13.655	2.10742e-26	3.96677e-25	49.2173	stable	3.96677e-25
RRM1	1.26719	8.30366	5.21946	1.35695e-06	2.90214e-05	4.9889	up	2.90214e-05		DUSP14	0.894028	9.87544	13.6547	2.11081e-26	3.96943e-25	49.2157	stable	3.96943e-25
NDUFS3	0.518632	8.97975	5.2194	1.35725e-06	2.90214e-05	4.98869	stable	2.90214e-05		GARS	0.582843	11.0808	13.6543	2.11625e-26	3.97593e-25	49.2131	stable	3.97593e-25
SNX7	0.603299	8.48465	5.21919	1.35839e-06	2.90214e-05	4.98788	stable	2.90214e-05		CENPA	1.15862	6.71764	13.6427	2.25411e-26	4.23099e-25	49.1501	up	4.23099e-25
TTC13	0.539007	7.1291	5.21919	1.35841e-06	2.90214e-05	4.98786	stable	2.90214e-05		TCEB2	0.322601	11.6809	13.6348	2.35404e-26	4.41444e-25	49.1067	stable	4.41444e-25
MRPS11	0.675458	7.86974	5.21853	1.36201e-06	2.90711e-05	4.98533	stable	2.90711e-05		ELF3	0.9583	7.57836	13.6263	2.46492e-26	4.61583e-25	49.0607	stable	4.61583e-25
RPA4	-0.800346	2.52624	-5.21752	1.36762e-06	2.91636e-05	4.98138	stable	2.91636e-05		KPNA5	-0.897405	8.15856	-13.6262	2.46604e-26	4.61583e-25	49.0603	stable	4.61583e-25
PSMC5	0.471527	10.1098	5.21595	1.37629e-06	2.93212e-05	4.97532	stable	2.93212e-05		MRPL3	0.356922	11.3159	13.626	2.46928e-26	4.61759e-25	49.059	stable	4.61759e-25
SSH3	0.381827	5.64836	5.21442	1.38482e-06	2.94754e-05	4.96939	stable	2.94754e-05		VTI1A	0.661033	6.46785	13.6149	2.62325e-26	4.90096e-25	48.9985	stable	4.90096e-25
IL36G	3.21127	8.67647	5.21392	1.38759e-06	2.9507e-05	4.96747	up	2.9507e-05		RDH10	0.909949	8.38533	13.6035	2.79231e-26	5.20577e-25	48.9362	stable	5.20577e-25
MRPL46	0.566529	7.32491	5.20768	1.42296e-06	3.02309e-05	4.94332	stable	3.02309e-05		IFNG	0.481961	4.83504	13.6035	2.79246e-26	5.20577e-25	48.9361	stable	5.20577e-25
LRCH2	-0.54385	3.40664	-5.20649	1.42984e-06	3.0349e-05	4.93869	stable	3.0349e-05		FERMT1	1.19129	10.2827	13.6033	2.79417e-26	5.20577e-25	48.9355	up	5.20577e-25
AK026714	-0.827004	8.64023	-5.2061	1.4321e-06	3.03687e-05	4.93718	stable	3.03687e-05		LOC100131262	1.07696	6.44602	13.5998	2.8491e-26	5.30319e-25	48.916	up	5.30319e-25
KLK7	1.56237	10.1493	5.2047	1.44019e-06	3.0512e-05	4.93178	up	3.0512e-05		TXNDC9	0.520771	10.2487	13.5952	2.92119e-26	5.43232e-25	48.8911	stable	5.43232e-25
NUSAP1	1.32484	8.08792	5.20265	1.45215e-06	3.07369e-05	4.92384	up	3.07369e-05		TRIM16	1.00724	8.92075	13.5904	2.99886e-26	5.57161e-25	48.8649	up	5.57161e-25
UBQLN2	-0.299044	9.78732	-5.20232	1.45407e-06	3.07492e-05	4.92257	stable	3.07492e-05		DIXDC1	-1.01398	8.54952	-13.585	3.08911e-26	5.73399e-25	48.8352	down	5.73399e-25
CPSF3	0.457593	8.22635	5.20197	1.4561e-06	3.07586e-05	4.92124	stable	3.07586e-05		WDR66	2.44653	7.35915	13.5813	3.15188e-26	5.84509e-25	48.8151	up	5.84509e-25
MFSD4	-1.78818	6.94873	-5.20178	1.45721e-06	3.07586e-05	4.92051	down	3.07586e-05		KIAA2022	-0.804033	5.20193	-13.5763	3.23959e-26	6.00221e-25	48.7877	stable	6.00221e-25
GSTA4	0.644481	11.0836	5.2014	1.45948e-06	3.07687e-05	4.91901	stable	3.07687e-05		FBXO6	1.15554	8.01089	13.5741	3.27884e-26	6.06934e-25	48.7757	up	6.06934e-25
ZFYVE26	0.420898	7.45987	5.20125	1.46037e-06	3.07687e-05	4.91842	stable	3.07687e-05		TGFA	1.14431	9.13009	13.5656	3.43395e-26	6.35059e-25	48.7295	up	6.35059e-25
CHCHD1	0.548754	9.35037	5.19931	1.47184e-06	3.09817e-05	4.91092	stable	3.09817e-05		VPS25	0.480477	9.51645	13.5577	3.58563e-26	6.62501e-25	48.6863	stable	6.62501e-25
C12orf56	1.29089	3.84188	5.19601	1.49154e-06	3.13676e-05	4.89816	up	3.13676e-05		CDC123	0.413421	9.85292	13.5545	3.64903e-26	6.73595e-25	48.6688	stable	6.73595e-25
ANAPC5	0.358601	10.9421	5.1956	1.49395e-06	3.13895e-05	4.89661	stable	3.13895e-05		ZBTB8OS	0.579292	9.0191	13.5477	3.7857e-26	6.98182e-25	48.6321	stable	6.98182e-25
KCNK6	0.982031	7.99907	5.19359	1.50612e-06	3.16161e-05	4.88883	stable	3.16161e-05		KATNAL1	-0.927389	7.9778	-13.5456	3.83056e-26	7.05808e-25	48.6203	stable	7.05808e-25
SH3BGRL	0.768864	9.11198	5.19203	1.51562e-06	3.17863e-05	4.8828	stable	3.17863e-05		C14orf64	-0.705749	5.65486	-13.5448	3.8469e-26	7.08169e-25	48.6161	stable	7.08169e-25
ATP10B	1.3892	7.74915	5.19151	1.51879e-06	3.18237e-05	4.8808	up	3.18237e-05		KLF13	-0.530205	10.5087	-13.5323	4.11867e-26	7.57504e-25	48.5479	stable	7.57504e-25
CCDC64B	0.838504	6.28341	5.19098	1.52203e-06	3.18623e-05	4.87876	stable	3.18623e-05		GSDMC	1.09698	8.96556	13.5282	4.21188e-26	7.73939e-25	48.5255	up	7.73939e-25
RNMTL1	-0.424438	6.59484	-5.1907	1.52374e-06	3.1869e-05	4.87768	stable	3.1869e-05		SUCLG1	0.412788	11.1426	13.5269	4.24274e-26	7.78896e-25	48.5182	stable	7.78896e-25
WBP2	-0.633499	7.17117	-5.19044	1.52538e-06	3.18741e-05	4.87665	stable	3.18741e-05		C7orf73	0.61343	10.2103	13.5216	4.36796e-26	8.01152e-25	48.4892	stable	8.01152e-25
PSMG1	0.66341	9.17933	5.19014	1.52719e-06	3.18828e-05	4.87551	stable	3.18828e-05		TNS1	-1.05028	10.8412	-13.5015	4.87528e-26	8.93387e-25	48.3794	down	8.93387e-25
HN1L	0.463935	6.60168	5.18888	1.53495e-06	3.20156e-05	4.87065	stable	3.20156e-05		YTHDC1	-0.433775	10.6652	-13.4989	4.94443e-26	9.05231e-25	48.3653	stable	9.05231e-25
EPAS1	-0.592383	11.1635	-5.18725	1.5451e-06	3.2198e-05	4.86432	stable	3.2198e-05		PRF1	0.565705	7.30119	13.4939	5.0822e-26	9.29607e-25	48.3379	stable	9.29607e-25
GABARAPL1	-1.09489	6.93689	-5.18696	1.54688e-06	3.22058e-05	4.86322	down	3.22058e-05		KLF11	-0.780256	8.58535	-13.4877	5.25743e-26	9.60785e-25	48.304	stable	9.60785e-25
CHMP7	-0.365129	6.9841	-5.18635	1.55069e-06	3.22557e-05	4.86086	stable	3.22557e-05		DNMBP	-0.630673	8.5615	-13.4874	5.26523e-26	9.61335e-25	48.3025	stable	9.61335e-25
SRPX	-1.2227	8.9519	-5.18458	1.56177e-06	3.24568e-05	4.85403	down	3.24568e-05		HNRNPUL2	-0.423674	9.93623	-13.486	5.30673e-26	9.68033e-25	48.2947	stable	9.68033e-25
TUBA4B	0.393144	5.79968	5.18428	1.56367e-06	3.24667e-05	4.85286	stable	3.24667e-05		SLC27A4	1.00845	8.56894	13.4827	5.40282e-26	9.84666e-25	48.2768	up	9.84666e-25
SAAL1	0.827922	5.36767	5.18294	1.57212e-06	3.26065e-05	4.84769	stable	3.26065e-05		TNFSF10	0.820842	10.9491	13.4808	5.45968e-26	9.94127e-25	48.2663	stable	9.94127e-25
FOXP1	-0.544948	4.75611	-5.18276	1.57325e-06	3.26065e-05	4.847	stable	3.26065e-05		ZNF91	-1.35751	9.18991	-13.4801	5.48023e-26	9.96966e-25	48.2626	down	9.96966e-25
TOPBP1	0.440888	8.19485	5.18238	1.57564e-06	3.26264e-05	4.84555	stable	3.26264e-05		LSM12	0.409754	9.24962	13.4745	5.6511e-26	1.02712e-24	48.2319	stable	1.02712e-24
FH	1.2859	6.93512	5.18203	1.57789e-06	3.26434e-05	4.84418	up	3.26434e-05		HSPA2	-0.82266	10.0776	-13.4683	5.84613e-26	1.06161e-24	48.198	stable	1.06161e-24
CENPE	1.33826	3.68781	5.17964	1.59314e-06	3.29292e-05	4.83495	up	3.29292e-05		ANKRD40	-0.620528	8.11792	-13.4677	5.86349e-26	1.0638e-24	48.195	stable	1.0638e-24
AMPD3	0.83035	8.07923	5.1785	1.60045e-06	3.30504e-05	4.83056	stable	3.30504e-05		CACNA2D1	-1.21322	7.99919	-13.4668	5.89383e-26	1.06834e-24	48.1899	down	1.06834e-24
NRARP	-0.817629	7.9146	-5.17798	1.60379e-06	3.30896e-05	4.82856	stable	3.30896e-05		DYNLRB1	-0.336956	11.3977	-13.4536	6.33549e-26	1.14736e-24	48.1177	stable	1.14736e-24
UBE2B	-0.361381	10.1568	-5.17213	1.642e-06	3.38473e-05	4.80598	stable	3.38473e-05		KLHL36	-0.449318	10.3333	-13.4522	6.38465e-26	1.15522e-24	48.11	stable	1.15522e-24
EIF1	-0.488739	12.6074	-5.17003	1.65588e-06	3.41028e-05	4.79791	stable	3.41028e-05		NHP2P2	0.42513	6.7291	13.4482	6.52598e-26	1.17973e-24	48.0881	stable	1.17973e-24
ANKRD13A	0.370985	10.2184	5.16973	1.65792e-06	3.41141e-05	4.79673	stable	3.41141e-05		MPDU1	0.64277	8.79976	13.4459	6.60587e-26	1.1931e-24	48.0759	stable	1.1931e-24
BFAR	-0.677085	7.09888	-5.1669	1.67683e-06	3.44722e-05	4.78585	stable	3.44722e-05		IRF1	0.92655	7.72888	13.4404	6.80931e-26	1.22873e-24	48.0456	stable	1.22873e-24
CCT6P1	-0.603221	7.42695	-5.16574	1.68466e-06	3.46021e-05	4.78138	stable	3.46021e-05		TMEM255A	-1.55216	5.76602	-13.4367	6.94955e-26	1.25292e-24	48.0253	down	1.25292e-24
DTD2	0.559083	5.17349	5.16459	1.6925e-06	3.47091e-05	4.77693	stable	3.47091e-05		FOXD1	-0.716606	6.04337	-13.4336	7.06518e-26	1.27262e-24	48.0088	stable	1.27262e-24
PDCD10	0.560783	11.0422	5.16432	1.69432e-06	3.47091e-05	4.7759	stable	3.47091e-05		AR	-1.23201	8.53738	-13.4335	7.07236e-26	1.27277e-24	48.0078	down	1.27277e-24
NAGPA	0.470051	6.34741	5.16431	1.69442e-06	3.47091e-05	4.77584	stable	3.47091e-05		HMMR	1.40203	6.79199	13.4294	7.23204e-26	1.30034e-24	47.9855	up	1.30034e-24
CCDC25	0.239967	7.04374	5.16368	1.69873e-06	3.4745e-05	4.77341	stable	3.4745e-05		NSG1	0.815983	10.3314	13.4247	7.42104e-26	1.33313e-24	47.9597	stable	1.33313e-24
LRRC20	0.85782	4.27991	5.1636	1.69921e-06	3.4745e-05	4.77313	stable	3.4745e-05		SLC18A2	-1.07665	6.88551	-13.4241	7.44553e-26	1.33634e-24	47.9564	down	1.33634e-24
CYB5R2	0.841998	8.45554	5.16123	1.7155e-06	3.50467e-05	4.76399	stable	3.50467e-05		EFHD1	-0.938839	7.86141	-13.4235	7.46661e-26	1.33892e-24	47.9536	stable	1.33892e-24
SNX30	0.420979	6.82052	5.15982	1.72522e-06	3.52139e-05	4.75857	stable	3.52139e-05		GOT1	0.810861	8.8952	13.4219	7.53309e-26	1.34964e-24	47.9447	stable	1.34964e-24
WDR91	0.494906	6.85696	5.15877	1.73257e-06	3.53323e-05	4.75449	stable	3.53323e-05		ITPRIPL2	-0.581407	10.4326	-13.4199	7.61822e-26	1.36367e-24	47.9335	stable	1.36367e-24
ZNF431	0.789271	7.35418	5.1579	1.73859e-06	3.54187e-05	4.75116	stable	3.54187e-05		TMEM19	0.649834	10.0904	13.4175	7.71767e-26	1.38025e-24	47.9205	stable	1.38025e-24
ZNF608	-0.717212	3.45686	-5.15764	1.74041e-06	3.54187e-05	4.75016	stable	3.54187e-05		TRIB2	0.627972	9.17869	13.4154	7.80779e-26	1.39512e-24	47.9089	stable	1.39512e-24
SH3BGRL2	-1.51964	5.91552	-5.15749	1.74145e-06	3.54187e-05	4.74959	down	3.54187e-05		ZDHHC12	0.482803	7.9006	13.4065	8.19744e-26	1.46344e-24	47.8603	stable	1.46344e-24
COX20	0.822605	6.60448	5.15644	1.74883e-06	3.55372e-05	4.74553	stable	3.55372e-05		SLC18B1	0.780251	8.86939	13.3947	8.74242e-26	1.55935e-24	47.796	stable	1.55935e-24
RBP7	-1.19837	7.66975	-5.15232	1.77797e-06	3.60973e-05	4.72969	down	3.60973e-05		HOMER1	0.966509	8.19365	13.3908	8.93246e-26	1.59183e-24	47.7745	stable	1.59183e-24
METTL18	0.588276	6.22348	5.15151	1.78377e-06	3.61831e-05	4.72656	stable	3.61831e-05		ASF1B	0.772355	6.40167	13.3896	8.98953e-26	1.60058e-24	47.7682	stable	1.60058e-24
SGOL2	0.86788	4.67233	5.15032	1.79233e-06	3.63244e-05	4.72197	stable	3.63244e-05		ZC3H6	-0.929374	7.68219	-13.3848	9.2313e-26	1.64217e-24	47.7417	stable	1.64217e-24
LSM3	0.478719	10.2679	5.14646	1.82026e-06	3.68579e-05	4.70714	stable	3.68579e-05		S100A11	0.654683	11.68	13.3682	1.01106e-25	1.79699e-24	47.6508	stable	1.79699e-24
MIR7703	1.00428	10.4608	5.14278	1.84736e-06	3.73471e-05	4.69297	up	3.73471e-05		MYH10	-0.706004	9.43691	-13.3637	1.03644e-25	1.84049e-24	47.626	stable	1.84049e-24
CENPBD1	0.816395	6.08994	5.14274	1.84768e-06	3.73471e-05	4.69281	stable	3.73471e-05		PFN2	-0.867441	9.47691	-13.3632	1.03889e-25	1.84321e-24	47.6236	stable	1.84321e-24
KLHL13	-0.90577	3.22697	-5.14249	1.84951e-06	3.7351e-05	4.69186	stable	3.7351e-05		TRAPPC2L	0.524121	10.1277	13.3579	1.06944e-25	1.89573e-24	47.5947	stable	1.89573e-24
NFIB	-0.841922	11.2284	-5.13987	1.86905e-06	3.77123e-05	4.68178	stable	3.77123e-05		MTO1	0.620386	8.71875	13.3572	1.07394e-25	1.90203e-24	47.5905	stable	1.90203e-24
AK6	0.511922	9.50469	5.13927	1.87358e-06	3.77421e-05	4.67946	stable	3.77421e-05		TNFAIP1	0.562497	9.08604	13.3503	1.11503e-25	1.97306e-24	47.553	stable	1.97306e-24
KIF14	1.29749	5.29068	5.13923	1.87383e-06	3.77421e-05	4.67934	up	3.77421e-05		NDUFB4	0.255457	12.191	13.3482	1.12837e-25	1.99491e-24	47.5411	stable	1.99491e-24
POGZ	-0.745684	7.67701	-5.13848	1.87952e-06	3.7801e-05	4.67643	stable	3.7801e-05		GNLY	0.778777	6.20111	13.3456	1.14407e-25	2.02089e-24	47.5273	stable	2.02089e-24
S100A7A	5.0008	6.90258	5.1384	1.88006e-06	3.7801e-05	4.67615	up	3.7801e-05		GPN2	0.553217	7.6042	13.3448	1.14929e-25	2.02833e-24	47.5228	stable	2.02833e-24
MNS1	0.629446	5.1997	5.12963	1.94735e-06	3.90949e-05	4.64244	stable	3.90949e-05		BUD31	0.410675	10.0229	13.3445	1.15134e-25	2.03016e-24	47.521	stable	2.03016e-24
GRIA2	-1.47134	3.44155	-5.12957	1.94782e-06	3.90949e-05	4.64221	down	3.90949e-05		PRIMA1	-0.896621	7.76805	-13.3339	1.21994e-25	2.14923e-24	47.4632	stable	2.14923e-24
ARPC3	0.609207	11.4235	5.12651	1.97186e-06	3.95307e-05	4.63045	stable	3.95307e-05		FCGR1A	1.03807	6.09833	13.3276	1.26287e-25	2.22291e-24	47.4286	up	2.22291e-24
OMA1	-0.914577	6.90808	-5.12636	1.973e-06	3.95307e-05	4.6299	stable	3.95307e-05		SELL	1.47719	5.65012	13.3273	1.26489e-25	2.22452e-24	47.427	up	2.22452e-24
CDK1	1.2582	7.62787	5.12422	1.99001e-06	3.98368e-05	4.62166	up	3.98368e-05		SESN1	-0.678062	8.86903	-13.326	1.2741e-25	2.23876e-24	47.4198	stable	2.23876e-24
KXD1	0.389849	7.36216	5.12366	1.99444e-06	3.98906e-05	4.61953	stable	3.98906e-05		PSMB9	0.88076	9.43075	13.325	1.28125e-25	2.24935e-24	47.4142	stable	2.24935e-24
CLCA2	1.00215	10.3778	5.12181	2.00932e-06	4.0153e-05	4.61241	up	4.0153e-05		MRPL54	0.474717	9.69604	13.3185	1.32767e-25	2.32881e-24	47.3786	stable	2.32881e-24
ERI1	0.686896	6.06474	5.12088	2.01676e-06	4.02666e-05	4.60886	stable	4.02666e-05		FPR1	1.28398	7.02994	13.3167	1.34098e-25	2.35011e-24	47.3687	up	2.35011e-24
ITGA5	-0.884913	7.20237	-5.12001	2.02386e-06	4.0373e-05	4.6055	stable	4.0373e-05		AHNAK	-0.564381	12.0913	-13.3142	1.35899e-25	2.37959e-24	47.3553	stable	2.37959e-24
HSD17B10	0.627237	9.5608	5.11962	2.02697e-06	4.03999e-05	4.60402	stable	4.03999e-05		COX8A	0.412647	11.9245	13.3105	1.38699e-25	2.42651e-24	47.335	stable	2.42651e-24
CDC27	-0.645	6.59179	-5.11316	2.08005e-06	4.14218e-05	4.57924	stable	4.14218e-05		UBE2NL	0.340912	9.94855	13.3094	1.39546e-25	2.4392e-24	47.3289	stable	2.4392e-24
RP11-1114A5.4	-0.492678	3.38237	-5.11293	2.08197e-06	4.14239e-05	4.57836	stable	4.14239e-05		DQ570096	-0.588227	7.31893	-13.3066	1.41677e-25	2.47429e-24	47.3138	stable	2.47429e-24
WBP5	0.602276	10.3232	5.111	2.09813e-06	4.17091e-05	4.57095	stable	4.17091e-05		IGFL2	-1.57157	8.45871	-13.3048	1.4311e-25	2.49715e-24	47.3037	down	2.49715e-24
GOLPH3L	-0.627603	7.31371	-5.10893	2.11552e-06	4.20183e-05	4.56304	stable	4.20183e-05		LOC101928061	0.40009	10.8858	13.3027	1.44733e-25	2.52327e-24	47.2924	stable	2.52327e-24
SYTL3	-0.428476	3.22386	-5.1086	2.11835e-06	4.20381e-05	4.56176	stable	4.20381e-05		TBC1D24	-0.8436	6.58383	-13.3009	1.46228e-25	2.54713e-24	47.2822	stable	2.54713e-24
PPP1R3C	-1.44838	7.73874	-5.10802	2.12327e-06	4.20992e-05	4.55954	down	4.20992e-05		TMEM99	-1.03133	8.71322	-13.3002	1.46798e-25	2.55484e-24	47.2783	down	2.55484e-24
DDX11	0.556267	5.60919	5.10708	2.13126e-06	4.22211e-05	4.55593	stable	4.22211e-05		LOC100506558	-0.884053	10.3594	-13.2982	1.48385e-25	2.58023e-24	47.2675	stable	2.58023e-24
WDR5	0.761028	5.61893	5.10648	2.13635e-06	4.22853e-05	4.55365	stable	4.22853e-05		PLAGL1	-0.715118	9.94474	-13.2884	1.5658e-25	2.72037e-24	47.2139	stable	2.72037e-24
CBX1	-0.35716	9.1017	-5.10476	2.15109e-06	4.25404e-05	4.54706	stable	4.25404e-05		FOXN3	-0.632094	10.5717	-13.2861	1.58582e-25	2.75278e-24	47.2012	stable	2.75278e-24
PRDX1	0.743768	11.4717	5.10338	2.16301e-06	4.27298e-05	4.54176	stable	4.27298e-05		DIMT1	0.561337	9.66242	13.2829	1.61371e-25	2.79876e-24	47.1837	stable	2.79876e-24
LOC100288860	1.33567	6.53169	5.10322	2.16441e-06	4.27298e-05	4.54114	up	4.27298e-05		MYH11	-1.20289	11.2346	-13.2823	1.61868e-25	2.80498e-24	47.1807	down	2.80498e-24
GUF1	0.914771	5.57777	5.10097	2.18396e-06	4.30786e-05	4.53252	stable	4.30786e-05		SRM	0.710057	8.92861	13.281	1.63066e-25	2.82248e-24	47.1733	stable	2.82248e-24
DLC1	-1.22206	8.19359	-5.09938	2.19786e-06	4.33155e-05	4.52644	down	4.33155e-05		WEE1	-0.861458	9.28889	-13.2809	1.6316e-25	2.82248e-24	47.1727	stable	2.82248e-24
MTERF4	-0.48082	7.3922	-5.09858	2.20492e-06	4.34173e-05	4.52337	stable	4.34173e-05		ABCF2	0.714666	8.46094	13.2785	1.65275e-25	2.85661e-24	47.1599	stable	2.85661e-24
DSTN	0.558608	12.7584	5.09646	2.22368e-06	4.37483e-05	4.51525	stable	4.37483e-05		MIR4680	-0.651758	11.8558	-13.2731	1.70281e-25	2.9406e-24	47.1301	stable	2.9406e-24
SESTD1	-1.11287	7.66512	-5.09624	2.22556e-06	4.37483e-05	4.51444	down	4.37483e-05		DCAF13	0.549855	9.57379	13.2712	1.72052e-25	2.96863e-24	47.1197	stable	2.96863e-24
NGFRAP1	0.486733	11.0712	5.09399	2.24569e-06	4.41061e-05	4.50581	stable	4.41061e-05		FOXJ3	-0.419724	10.0829	-13.2696	1.73551e-25	2.99192e-24	47.1111	stable	2.99192e-24
AP5B1	0.663352	4.07742	5.09281	2.25632e-06	4.42768e-05	4.50129	stable	4.42768e-05		CNNM4	0.91237	7.19531	13.256	1.87048e-25	3.22185e-24	47.0363	stable	3.22185e-24
DLGAP5	1.85037	5.42958	5.09235	2.26046e-06	4.43201e-05	4.49953	up	4.43201e-05		IRS2	-0.694336	10.1288	-13.2551	1.87942e-25	3.23287e-24	47.0315	stable	3.23287e-24
SPAG9	-0.886877	4.28879	-5.09211	2.26262e-06	4.43244e-05	4.49862	stable	4.43244e-05		IL19	1.90968	5.88004	13.2551	1.8801e-25	3.23287e-24	47.0311	up	3.23287e-24
GEMIN6	0.646993	6.36579	5.09117	2.27114e-06	4.44533e-05	4.49501	stable	4.44533e-05		BHLHE41	-1.42008	8.53196	-13.2548	1.88303e-25	3.23514e-24	47.0296	down	3.23514e-24
GLCE	-0.775449	5.05074	-5.09073	2.27511e-06	4.4493e-05	4.49334	stable	4.4493e-05		KIAA1211L	-0.937761	6.89096	-13.2535	1.89647e-25	3.25545e-24	47.0225	stable	3.25545e-24
TGM3	1.93928	9.07315	5.08894	2.29143e-06	4.47447e-05	4.48649	up	4.47447e-05		BEX5	-1.10132	7.33108	-13.2502	1.93036e-25	3.31079e-24	47.0048	down	3.31079e-24
PDCD6	0.565465	8.95183	5.08889	2.29189e-06	4.47447e-05	4.4863	stable	4.47447e-05		NUF2	1.02378	5.49809	13.2496	1.93687e-25	3.31912e-24	47.0014	up	3.31912e-24
TMEM17	0.65021	5.84357	5.08856	2.29491e-06	4.47647e-05	4.48503	stable	4.47647e-05		MRPS21	0.431124	10.202	13.2302	2.15525e-25	3.6902e-24	46.8947	stable	3.6902e-24
ZNF12	-0.508917	9.28291	-5.08834	2.29692e-06	4.47647e-05	4.48419	stable	4.47647e-05		C8orf88	-1.08466	6.572	-13.2256	2.21007e-25	3.78084e-24	46.8696	down	3.78084e-24
ZFYVE1	-0.415302	7.64026	-5.08814	2.29879e-06	4.47647e-05	4.48342	stable	4.47647e-05		PDLIM4	-0.859464	9.00198	-13.2181	2.30269e-25	3.93593e-24	46.8286	stable	3.93593e-24
ZNF285	-0.551643	2.4004	-5.08647	2.31413e-06	4.50251e-05	4.47704	stable	4.50251e-05		HUNK	-0.668587	7.51049	-13.2102	2.40529e-25	4.10781e-24	46.7851	stable	4.10781e-24
TRIM21	0.619723	5.0509	5.08314	2.34507e-06	4.55883e-05	4.46432	stable	4.55883e-05		FBXO31	-0.57847	8.21976	-13.1942	2.62622e-25	4.48131e-24	46.6973	stable	4.48131e-24
DNAJB4	-0.892461	7.72167	-5.08247	2.3514e-06	4.56726e-05	4.46173	stable	4.56726e-05		SCYL2	0.503071	9.60764	13.1934	2.6369e-25	4.49572e-24	46.6932	stable	4.49572e-24
RCN2	0.495391	8.27665	5.07906	2.38352e-06	4.62573e-05	4.44873	stable	4.62573e-05		SNRPN	-0.533002	9.18726	-13.1925	2.65095e-25	4.51583e-24	46.6879	stable	4.51583e-24
HIST1H1E	-0.360868	2.62864	-5.07767	2.39677e-06	4.6475e-05	4.44342	stable	4.6475e-05		RAP2B	0.468331	9.50972	13.1856	2.75251e-25	4.68487e-24	46.6504	stable	4.68487e-24
ZNF224	0.730917	6.20515	5.07719	2.40141e-06	4.65255e-05	4.44157	stable	4.65255e-05		IFIT3	1.62137	9.38272	13.1812	2.82092e-25	4.79723e-24	46.6259	up	4.79723e-24
EPHA1	0.847872	6.74413	5.07643	2.40873e-06	4.6628e-05	4.43865	stable	4.6628e-05		RNF217	-0.65355	8.2408	-13.1797	2.84351e-25	4.83157e-24	46.6179	stable	4.83157e-24
HCFC2	-0.372529	6.41794	-5.07502	2.42228e-06	4.68506e-05	4.43328	stable	4.68506e-05		KIF21A	-0.986165	8.51563	-13.1725	2.95788e-25	5.02164e-24	46.5785	stable	5.02164e-24
DNER	-2.15077	5.68511	-5.07409	2.43126e-06	4.69563e-05	4.42973	down	4.69563e-05		DDX41	0.384982	9.22429	13.1719	2.96727e-25	5.03334e-24	46.5753	stable	5.03334e-24
SURF2	0.639759	5.52554	5.07403	2.43185e-06	4.69563e-05	4.4295	stable	4.69563e-05		TCEAL1	-0.594801	8.40301	-13.1655	3.0744e-25	5.21065e-24	46.5399	stable	5.21065e-24
MRPL40	0.338865	8.83875	5.0735	2.43695e-06	4.7015e-05	4.42749	stable	4.7015e-05		MAPKAPK3	0.856726	10.1595	13.1581	3.20152e-25	5.42139e-24	46.4994	stable	5.42139e-24
LOC100289097	0.448299	7.11903	5.07296	2.44223e-06	4.70772e-05	4.42542	stable	4.70772e-05		DCAKD	-0.64144	7.76328	-13.158	3.20414e-25	5.42139e-24	46.4986	stable	5.42139e-24
CREBBP	-0.32798	9.49078	-5.07175	2.45405e-06	4.72652e-05	4.42079	stable	4.72652e-05		ZNF260	-0.647458	7.90922	-13.1499	3.35026e-25	5.66386e-24	46.4541	stable	5.66386e-24
CDC123	0.48731	9.43251	5.07132	2.45828e-06	4.73069e-05	4.41914	stable	4.73069e-05		PRDX1	0.335625	12.3241	13.1325	3.68481e-25	6.2242e-24	46.359	stable	6.2242e-24
PTEN	-0.501175	8.68799	-5.06926	2.47847e-06	4.76554e-05	4.41131	stable	4.76554e-05		TCF4	-0.521078	11.8956	-13.1222	3.9009e-25	6.58368e-24	46.3021	stable	6.58368e-24
ECHDC3	-0.699479	7.36926	-5.06882	2.48284e-06	4.76993e-05	4.40962	stable	4.76993e-05		ZBTB20	-0.850048	10.3329	-13.1208	3.93066e-25	6.62832e-24	46.2945	stable	6.62832e-24
BAG1	-0.429325	8.55823	-5.06819	2.4891e-06	4.77794e-05	4.40721	stable	4.77794e-05		DBF4	0.760761	7.25039	13.1194	3.96065e-25	6.6733e-24	46.2869	stable	6.6733e-24
TBCC	0.430669	8.09082	5.06609	2.50997e-06	4.81397e-05	4.39921	stable	4.81397e-05		CD82	0.591035	9.45787	13.1135	4.09166e-25	6.88826e-24	46.2544	stable	6.88826e-24
TMEM86A	1.63152	5.8012	5.06545	2.51648e-06	4.8224e-05	4.39673	up	4.8224e-05		PCP4L1	1.40795	6.59101	13.1091	4.19219e-25	7.05158e-24	46.2302	up	7.05158e-24
SMIM3	-1.02356	6.01044	-5.06335	2.53756e-06	4.85873e-05	4.38874	down	4.85873e-05		FEN1	0.598523	8.50597	13.0993	4.42285e-25	7.43325e-24	46.1767	stable	7.43325e-24
UFL1	0.327663	9.30933	5.06217	2.54955e-06	4.87762e-05	4.38422	stable	4.87762e-05		RSAD2	2.39614	7.45538	13.0992	4.4265e-25	7.43325e-24	46.1759	up	7.43325e-24
MAL2	0.698862	11.8998	5.06192	2.5521e-06	4.87841e-05	4.38326	stable	4.87841e-05		AKIRIN2	0.833139	8.91358	13.0933	4.57188e-25	7.67099e-24	46.1436	stable	7.67099e-24
MRPL13	0.710194	8.48304	5.06061	2.56544e-06	4.89469e-05	4.37827	stable	4.89469e-05		PRUNE2	-1.16968	7.48955	-13.083	4.83931e-25	8.11292e-24	46.0868	down	8.11292e-24
SFXN2	0.593596	5.66477	5.0606	2.56549e-06	4.89469e-05	4.37825	stable	4.89469e-05		SERPINA12	-2.01277	10.2682	-13.0765	5.016e-25	8.40211e-24	46.051	down	8.40211e-24
CTC-428G20.3	0.54756	5.51657	5.06045	2.56703e-06	4.89469e-05	4.37767	stable	4.89469e-05		MRPS18C	0.410795	9.97989	13.0743	5.07474e-25	8.49343e-24	46.0394	stable	8.49343e-24
SLMAP	-0.436227	3.17609	-5.05703	2.60227e-06	4.95775e-05	4.36461	stable	4.95775e-05		ABCG4	0.537076	5.44682	13.0643	5.36385e-25	8.96982e-24	45.984	stable	8.96982e-24
SMNDC1	-0.449468	9.56154	-5.05582	2.6148e-06	4.97748e-05	4.36001	stable	4.97748e-05		EFHC1	-0.963017	7.81214	-13.0542	5.66854e-25	9.47146e-24	45.9288	stable	9.47146e-24
UBE2C	1.22474	6.99821	5.05529	2.6203e-06	4.9838e-05	4.358	up	4.9838e-05		ALG3	0.489198	8.50754	13.0487	5.84235e-25	9.75377e-24	45.8987	stable	9.75377e-24
FLJ41455	-0.552551	3.64441	-5.05424	2.63132e-06	5.00061e-05	4.35398	stable	5.00061e-05		ZNF423	-1.12752	9.34392	-13.0454	5.9508e-25	9.92657e-24	45.8803	down	9.92657e-24
CNGA1	-0.853052	3.5543	-5.05083	2.66719e-06	5.06455e-05	4.34101	stable	5.06455e-05		PDZD2	-0.963984	9.53673	-13.0427	6.03942e-25	1.0066e-23	45.8655	stable	1.0066e-23
ANLN	1.45249	5.98737	5.04978	2.6784e-06	5.08162e-05	4.33699	up	5.08162e-05		TCF7L2	-0.824659	11.168	-13.04	6.12976e-25	1.02081e-23	45.8507	stable	1.02081e-23
CRY2	-0.987146	6.25434	-5.04869	2.69001e-06	5.09944e-05	4.33285	stable	5.09944e-05		OIP5	0.992186	6.10291	13.0367	6.24246e-25	1.03872e-23	45.8325	stable	1.03872e-23
IKBKB	0.419622	8.81406	5.04815	2.69581e-06	5.10619e-05	4.33079	stable	5.10619e-05		FBRSL1	-0.57456	7.51692	-13.0357	6.27517e-25	1.0433e-23	45.8273	stable	1.0433e-23
PCDH12	-0.605957	5.80462	-5.04752	2.70257e-06	5.11477e-05	4.32839	stable	5.11477e-05		BLM	0.640469	6.51545	13.0285	6.53013e-25	1.08479e-23	45.7875	stable	1.08479e-23
BANP	-0.424206	7.07367	-5.0465	2.71358e-06	5.13136e-05	4.32449	stable	5.13136e-05		RHBDF2	0.653356	7.38332	13.0277	6.55768e-25	1.08847e-23	45.7833	stable	1.08847e-23
FAM83H	0.591214	9.34331	5.04609	2.71795e-06	5.13539e-05	4.32295	stable	5.13539e-05		SAMSN1	1.65875	6.62925	13.0273	6.5755e-25	1.09052e-23	45.7806	up	1.09052e-23
SPRR2C	4.01258	6.70087	5.04532	2.72634e-06	5.14697e-05	4.32	up	5.14697e-05		AXL	-0.807815	10.068	-13.024	6.69535e-25	1.10948e-23	45.7626	stable	1.10948e-23
ACOT13	0.728181	8.07789	5.04439	2.73638e-06	5.16167e-05	4.31648	stable	5.16167e-05		CST6	-1.55136	12.4047	-13.0206	6.81979e-25	1.12917e-23	45.7442	down	1.12917e-23
NPEPL1	0.732887	5.08377	5.04401	2.74053e-06	5.16524e-05	4.31503	stable	5.16524e-05		EZH1	-0.767994	8.75326	-13.0203	6.83286e-25	1.1304e-23	45.7423	stable	1.1304e-23
PIP4K2C	0.438691	7.8981	5.04351	2.74602e-06	5.17132e-05	4.31311	stable	5.17132e-05		ABCB6	0.638604	7.36853	13.0196	6.85908e-25	1.13381e-23	45.7384	stable	1.13381e-23
IGFL1	3.17432	4.57472	5.04291	2.75252e-06	5.17931e-05	4.31084	up	5.17931e-05		CAT	-0.621036	11.8537	-13.019	6.88024e-25	1.13637e-23	45.7354	stable	1.13637e-23
NUDT15	0.709532	8.00488	5.04161	2.76678e-06	5.20186e-05	4.3059	stable	5.20186e-05		XAF1	1.71724	8.70689	13.0063	7.38002e-25	1.21792e-23	45.6653	up	1.21792e-23
LDLRAD3	-0.694776	7.81002	-5.04001	2.78451e-06	5.2309e-05	4.29978	stable	5.2309e-05		MEGF9	-0.75431	8.91799	-13.0048	7.44221e-25	1.22717e-23	45.6569	stable	1.22717e-23
CLEC7A	1.79716	5.48525	5.03903	2.79536e-06	5.24698e-05	4.29605	up	5.24698e-05		ZNF606	-0.573758	6.97452	-13.0044	7.45542e-25	1.22834e-23	45.6552	stable	1.22834e-23
BRAF	-0.806224	3.91716	-5.0388	2.7979e-06	5.24744e-05	4.29518	stable	5.24744e-05		FAM13A	-1.04662	9.58047	-13.0042	7.46565e-25	1.22902e-23	45.6538	down	1.22902e-23
SMARCC2	0.701396	5.11076	5.03744	2.81304e-06	5.2715e-05	4.29002	stable	5.2715e-05		KRTDAP	0.238591	14.0322	13.0031	7.51011e-25	1.23532e-23	45.6479	stable	1.23532e-23
CYB5R4	0.878979	6.31259	5.03692	2.81884e-06	5.27806e-05	4.28804	stable	5.27806e-05		LOC101928676	0.448386	10.1087	12.9961	7.80693e-25	1.2831e-23	45.6092	stable	1.2831e-23
GBAP1	1.13544	8.03333	5.03642	2.82448e-06	5.28304e-05	4.28613	up	5.28304e-05		PPP1R3B	-0.823359	8.44881	-12.9924	7.96452e-25	1.30793e-23	45.5892	stable	1.30793e-23
FBXL4	-0.544277	6.51493	-5.03627	2.82612e-06	5.28304e-05	4.28557	stable	5.28304e-05		ALDH1A3	1.59952	8.32192	12.9889	8.12343e-25	1.33293e-23	45.5695	up	1.33293e-23
CHMP6	0.513115	5.83801	5.03604	2.82875e-06	5.28364e-05	4.28468	stable	5.28364e-05		PRSS22	0.866931	7.37857	12.9854	8.28048e-25	1.35759e-23	45.5503	stable	1.35759e-23
BOLA2	0.747816	8.24856	5.03374	2.85476e-06	5.32787e-05	4.27592	stable	5.32787e-05		SSR4	0.377026	11.7481	12.9803	8.51722e-25	1.39463e-23	45.5222	stable	1.39463e-23
ZC3H18	-0.484924	6.17866	-5.03306	2.86244e-06	5.33785e-05	4.27334	stable	5.33785e-05		TOMM40L	0.537279	7.65486	12.9802	8.52026e-25	1.39463e-23	45.5218	stable	1.39463e-23
EBPL	0.633528	10.1065	5.03153	2.87984e-06	5.36592e-05	4.26754	stable	5.36592e-05		RARS	0.327819	9.48767	12.9758	8.72948e-25	1.42771e-23	45.4976	stable	1.42771e-23
ISG20L2	0.613967	8.17036	5.02977	2.9001e-06	5.39929e-05	4.26082	stable	5.39929e-05		SNRK	-0.496828	9.94943	-12.9746	8.7858e-25	1.43575e-23	45.4912	stable	1.43575e-23
NAV3	1.10328	4.55414	5.02836	2.91632e-06	5.42507e-05	4.25548	up	5.42507e-05		DNMT1	0.590435	9.10545	12.9743	8.79985e-25	1.43688e-23	45.4896	stable	1.43688e-23
IKBKG	0.366653	5.68161	5.02659	2.93692e-06	5.45895e-05	4.24874	stable	5.45895e-05		PI4K2B	0.41383	9.01523	12.9665	9.18836e-25	1.49875e-23	45.4464	stable	1.49875e-23
FZD7	-1.10055	7.16592	-5.02508	2.95453e-06	5.48722e-05	4.24302	down	5.48722e-05		MINOS1	0.316217	11.2513	12.9664	9.19368e-25	1.49875e-23	45.4459	stable	1.49875e-23
PITX2	-0.453642	3.6582	-5.02341	2.97417e-06	5.51923e-05	4.23667	stable	5.51923e-05		SLC16A6	1.19751	8.08743	12.9656	9.23194e-25	1.50377e-23	45.4417	up	1.50377e-23
EPRS	1.25765	6.88063	5.02313	2.97756e-06	5.52103e-05	4.23558	up	5.52103e-05		CH25H	1.106	7.23018	12.9648	9.27235e-25	1.50912e-23	45.4374	up	1.50912e-23
NSA2	0.418525	11.5853	5.02268	2.9829e-06	5.52645e-05	4.23387	stable	5.52645e-05		RBMS2	-0.639844	8.02159	-12.9643	9.29888e-25	1.51222e-23	45.4345	stable	1.51222e-23
RBBP7	0.254218	10.3781	5.02103	3.00245e-06	5.55819e-05	4.22761	stable	5.55819e-05		NIFK-AS1	-0.715238	7.43413	-12.9578	9.6374e-25	1.566e-23	45.3988	stable	1.566e-23
PSME3	1.08132	8.02064	5.01821	3.03618e-06	5.61607e-05	4.21692	up	5.61607e-05		LDLRAD3	-0.603254	9.35152	-12.9559	9.7427e-25	1.58183e-23	45.3879	stable	1.58183e-23
DONSON	0.538408	7.09181	5.01741	3.04587e-06	5.62945e-05	4.21386	stable	5.62945e-05		FGD3	0.565778	7.79348	12.9541	9.83786e-25	1.59599e-23	45.3782	stable	1.59599e-23
SFTPD	0.697309	4.61311	5.0171	3.04961e-06	5.63181e-05	4.21269	stable	5.63181e-05		PAFAH1B1	-0.282092	10.5495	-12.9449	1.03491e-24	1.67757e-23	45.3276	stable	1.67757e-23
GREM2	-1.38653	4.62145	-5.01413	3.08576e-06	5.69397e-05	4.20141	down	5.69397e-05		RP11-568N6.1	0.848677	5.95988	12.944	1.04033e-24	1.685e-23	45.3224	stable	1.685e-23
LOC102724112	0.71723	6.61023	5.01357	3.09262e-06	5.70203e-05	4.19928	stable	5.70203e-05		CD6	0.488349	7.87229	12.9424	1.04926e-24	1.69809e-23	45.3139	stable	1.69809e-23
TMEM126A	0.654348	9.27186	5.01181	3.11423e-06	5.73673e-05	4.19261	stable	5.73673e-05		CMC4	-0.403207	8.55579	-12.9417	1.05324e-24	1.70316e-23	45.3101	stable	1.70316e-23
ZCCHC11	-0.650458	6.30809	-5.01163	3.11645e-06	5.73673e-05	4.19193	stable	5.73673e-05		VPS36	-0.630642	9.92114	-12.9395	1.06603e-24	1.72246e-23	45.298	stable	1.72246e-23
WDR92	0.585241	7.15603	5.00986	3.13841e-06	5.766e-05	4.18521	stable	5.766e-05		PCDHGA4	-0.594842	5.30559	-12.9389	1.06963e-24	1.72689e-23	45.2947	stable	1.72689e-23
SLPI	1.09723	10.8622	5.00976	3.13971e-06	5.766e-05	4.18481	up	5.766e-05		CORO1A	0.820078	8.48028	12.9337	1.10056e-24	1.77539e-23	45.2662	stable	1.77539e-23
SNRNP200	0.617717	6.45663	5.00974	3.13992e-06	5.766e-05	4.18475	stable	5.766e-05		NCBP1	0.910216	7.44581	12.9313	1.11536e-24	1.79782e-23	45.2529	stable	1.79782e-23
CTB-167B5.2	-0.792635	4.69052	-5.00766	3.16586e-06	5.80836e-05	4.17687	stable	5.80836e-05		IFNGR1	0.461592	11.4511	12.9268	1.14374e-24	1.84209e-23	45.2278	stable	1.84209e-23
SERPINE1	-0.821085	3.4701	-5.00749	3.16806e-06	5.80836e-05	4.17621	stable	5.80836e-05		NUAK1	-0.914481	9.56176	-12.9262	1.14697e-24	1.84582e-23	45.225	stable	1.84582e-23
CRELD2	0.592321	8.16583	5.00516	3.19742e-06	5.85749e-05	4.16738	stable	5.85749e-05		SSBP1	0.36349	11.2054	12.9249	1.15573e-24	1.85842e-23	45.2174	stable	1.85842e-23
MMADHC	0.434042	11.9536	5.00454	3.20527e-06	5.86719e-05	4.16503	stable	5.86719e-05		KIDINS220	-0.524058	9.43777	-12.9207	1.18285e-24	1.9005e-23	45.1942	stable	1.9005e-23
KRT6B	1.94295	12.5691	5.00416	3.21015e-06	5.87142e-05	4.16357	up	5.87142e-05		MAGI2	-0.987245	6.73588	-12.9203	1.1849e-24	1.90228e-23	45.1925	stable	1.90228e-23
RNF43	-0.699746	6.54231	-5.00297	3.22523e-06	5.89429e-05	4.15908	stable	5.89429e-05		EPB41L4A-AS1	-0.636203	10.5414	-12.9186	1.19647e-24	1.91932e-23	45.1828	stable	1.91932e-23
ATP5SL	0.454692	4.47565	5.0023	3.23389e-06	5.90539e-05	4.15652	stable	5.90539e-05		LPP	-0.638207	10.2554	-12.9168	1.20801e-24	1.93629e-23	45.1732	stable	1.93629e-23
SPAG5	0.929297	4.90479	5.00144	3.24487e-06	5.91739e-05	4.15327	stable	5.91739e-05		CA13	-0.938063	8.30735	-12.9152	1.21927e-24	1.95278e-23	45.1639	stable	1.95278e-23
HIST1H2BD	-1.06639	6.68124	-5.00118	3.24827e-06	5.91739e-05	4.15227	down	5.91739e-05		RBM14-RBM4	0.421533	10.4007	12.9094	1.2585e-24	2.014e-23	45.1323	stable	2.014e-23
XPO6	0.342977	8.34735	5.00109	3.2494e-06	5.91739e-05	4.15194	stable	5.91739e-05		RACGAP1	0.801918	8.65592	12.8987	1.33491e-24	2.13458e-23	45.0734	stable	2.13458e-23
DNAJA1	-0.45816	8.98062	-5.00098	3.2508e-06	5.91739e-05	4.15152	stable	5.91739e-05		DNAJA2	0.419467	9.83834	12.8974	1.34471e-24	2.1481e-23	45.0661	stable	2.1481e-23
RICTOR	-0.54118	3.00677	-5.00077	3.25351e-06	5.91762e-05	4.15072	stable	5.91762e-05		FAM65C	1.03835	6.46358	12.8973	1.34571e-24	2.1481e-23	45.0654	up	2.1481e-23
CSNK1G2	0.537921	7.88611	5.00011	3.26194e-06	5.92823e-05	4.14825	stable	5.92823e-05		C2CD2	-0.774941	8.86401	-12.8971	1.34657e-24	2.1481e-23	45.0647	stable	2.1481e-23
GMDS	-0.639893	5.85178	-4.9995	3.26988e-06	5.93795e-05	4.14592	stable	5.93795e-05		SORBS1	-1.50345	9.39654	-12.8955	1.35856e-24	2.16551e-23	45.0559	down	2.16551e-23
KRTDAP	0.373557	14.4603	4.99924	3.2732e-06	5.93927e-05	4.14495	stable	5.93927e-05		UQCRFS1	0.331063	12.1064	12.894	1.37035e-24	2.18256e-23	45.0472	stable	2.18256e-23
NDRG1	-0.750491	10.9556	-4.99695	3.30308e-06	5.98437e-05	4.13625	stable	5.98437e-05		C11orf49	-0.474217	8.57492	-12.893	1.37799e-24	2.19299e-23	45.0417	stable	2.19299e-23
HIGD1A	0.755684	12.281	4.99693	3.30329e-06	5.98437e-05	4.13619	stable	5.98437e-05		AZIN1	-0.323525	10.5522	-12.8847	1.44246e-24	2.29378e-23	44.996	stable	2.29378e-23
SACS	0.567007	6.50814	4.99605	3.31479e-06	6.00046e-05	4.13286	stable	6.00046e-05		LSM1	0.392279	10.1217	12.8814	1.4684e-24	2.33318e-23	44.9782	stable	2.33318e-23
TDP2	0.531105	10.0395	4.9932	3.35245e-06	6.06383e-05	4.12205	stable	6.06383e-05		SCARB2	-0.411414	11.2538	-12.88	1.4797e-24	2.34928e-23	44.9706	stable	2.34928e-23
NBEA	-0.975475	4.48093	-4.99282	3.35756e-06	6.06827e-05	4.12059	stable	6.06827e-05		MAOA	-0.925953	9.36563	-12.8774	1.50174e-24	2.38238e-23	44.9558	stable	2.38238e-23
FAM171B	-0.93475	6.69356	-4.99138	3.37663e-06	6.08951e-05	4.11517	stable	6.08951e-05		IFI44	1.68688	8.06407	12.8763	1.51039e-24	2.39421e-23	44.9501	up	2.39421e-23
CHRNA9	1.89507	3.91286	4.99128	3.37809e-06	6.08951e-05	4.11476	up	6.08951e-05		GAB2	-0.491436	8.58102	-12.8759	1.514e-24	2.39803e-23	44.9477	stable	2.39803e-23
SYNRG	0.736761	5.06399	4.99121	3.37901e-06	6.08951e-05	4.11449	stable	6.08951e-05		SPC24	0.44224	6.19169	12.8683	1.57902e-24	2.49905e-23	44.9057	stable	2.49905e-23
STARD13	-0.962922	5.26202	-4.99114	3.37996e-06	6.08951e-05	4.11423	stable	6.08951e-05		PPP2R5C	-0.52204	10.4381	-12.8657	1.60123e-24	2.53164e-23	44.8918	stable	2.53164e-23
NDE1	-0.565591	7.51628	-4.9904	3.38979e-06	6.10163e-05	4.11145	stable	6.10163e-05		LAMB4	-1.26422	6.5916	-12.8656	1.60213e-24	2.53164e-23	44.8912	down	2.53164e-23
SERPINB13	1.93895	8.23705	4.99024	3.39201e-06	6.10163e-05	4.11082	up	6.10163e-05		IER5	0.491907	10.1479	12.8599	1.65354e-24	2.61083e-23	44.8596	stable	2.61083e-23
GPRASP1	-1.06395	4.31407	-4.98913	3.40688e-06	6.12355e-05	4.10663	down	6.12355e-05		CLUH	0.434089	9.53808	12.8506	1.74095e-24	2.74669e-23	44.8082	stable	2.74669e-23
KLK13	2.67166	6.61687	4.98747	3.42929e-06	6.159e-05	4.10036	up	6.159e-05		NFKB1	0.51939	9.31764	12.8363	1.88315e-24	2.96869e-23	44.7298	stable	2.96869e-23
PSMB10	1.25355	6.87574	4.98554	3.45556e-06	6.19906e-05	4.09305	up	6.19906e-05		CREBL2	-0.528757	10.6536	-12.8345	1.90262e-24	2.99704e-23	44.7195	stable	2.99704e-23
PDHB	0.529524	8.53732	4.98544	3.45702e-06	6.19906e-05	4.09265	stable	6.19906e-05		LTB4R2	0.61521	5.97934	12.8321	1.92816e-24	3.03489e-23	44.7062	stable	3.03489e-23
SEMA3G	-1.57758	6.09784	-4.98298	3.4908e-06	6.25474e-05	4.08334	down	6.25474e-05		UBL4A	0.325687	8.88871	12.8221	2.0374e-24	3.20432e-23	44.6512	stable	3.20432e-23
RP11-124L9.5	-1.17186	5.22214	-4.98244	3.49817e-06	6.26009e-05	4.08132	down	6.26009e-05		COTL1	0.962935	9.02807	12.8172	2.09299e-24	3.28916e-23	44.6243	stable	3.28916e-23
CXorf23	-0.477375	4.35054	-4.98236	3.49926e-06	6.26009e-05	4.08102	stable	6.26009e-05		SLC39A2	0.951625	8.95896	12.8104	2.17347e-24	3.41297e-23	44.5866	stable	3.41297e-23
MYD88	0.777667	9.04656	4.97867	3.55073e-06	6.3472e-05	4.06705	stable	6.3472e-05		PARD3B	-0.782343	7.78001	-12.8097	2.18092e-24	3.422e-23	44.5832	stable	3.422e-23
NKIRAS1	-0.613869	7.00117	-4.97735	3.56935e-06	6.3755e-05	4.06204	stable	6.3755e-05		LMBRD2	-0.521438	9.11345	-12.805	2.23817e-24	3.50909e-23	44.5573	stable	3.50909e-23
WDR1	0.312092	10.595	4.97518	3.59998e-06	6.42187e-05	4.05386	stable	6.42187e-05		THAP2	0.95876	5.37841	12.8019	2.27707e-24	3.56729e-23	44.5401	stable	3.56729e-23
CHD9	-0.414945	8.0774	-4.97512	3.60092e-06	6.42187e-05	4.05361	stable	6.42187e-05		DBN1	-1.03585	8.92221	-12.7974	2.33426e-24	3.65403e-23	44.5153	down	3.65403e-23
ADM5	-0.50525	5.26549	-4.9735	3.62399e-06	6.45798e-05	4.0475	stable	6.45798e-05		KRT6B	1.1649	13.3989	12.7742	2.65356e-24	4.15063e-23	44.3873	up	4.15063e-23
RTP4	1.94699	4.48835	4.97045	3.66786e-06	6.53107e-05	4.03599	up	6.53107e-05		GS1-259H13.2	-0.485523	6.10565	-12.7636	2.81303e-24	4.39665e-23	44.329	stable	4.39665e-23
ADAMTS9-AS2	-0.917868	2.77339	-4.96945	3.68248e-06	6.54779e-05	4.03218	stable	6.54779e-05		ZNF542P	-0.703468	6.15568	-12.7621	2.83723e-24	4.43102e-23	44.3205	stable	4.43102e-23
RPL36AL	0.506813	12.5391	4.96941	3.68297e-06	6.54779e-05	4.03205	stable	6.54779e-05		C4orf46	-0.324503	12.3313	-12.7558	2.93699e-24	4.58325e-23	44.286	stable	4.58325e-23
C12orf43	0.558849	5.81073	4.96886	3.69101e-06	6.55699e-05	4.02997	stable	6.55699e-05		SLC2A13	-1.06809	6.84435	-12.751	3.01662e-24	4.70387e-23	44.2593	down	4.70387e-23
FOXJ3	-0.43334	8.78659	-4.96755	3.7102e-06	6.58597e-05	4.025	stable	6.58597e-05		SLC23A2	1.03536	7.92955	12.749	3.05055e-24	4.75308e-23	44.2481	up	4.75308e-23
F8A1	0.555055	7.76349	4.96643	3.72666e-06	6.60947e-05	4.02077	stable	6.60947e-05		CD48	1.00682	8.58742	12.7457	3.10574e-24	4.83533e-23	44.2302	up	4.83533e-23
GPSM2	0.868711	8.00095	4.96625	3.72922e-06	6.60947e-05	4.02011	stable	6.60947e-05		ACADSB	-0.88094	7.06274	-12.743	3.15221e-24	4.90387e-23	44.2154	stable	4.90387e-23
GPD1L	-0.93457	7.5791	-4.96447	3.75561e-06	6.64866e-05	4.01336	stable	6.64866e-05		HAPLN3	0.479127	7.69673	12.7428	3.15702e-24	4.90755e-23	44.2138	stable	4.90755e-23
AHCYL1	-0.891739	8.83933	-4.96436	3.75714e-06	6.64866e-05	4.01297	stable	6.64866e-05		COG8	0.50664	8.03266	12.7426	3.16012e-24	4.90858e-23	44.2129	stable	4.90858e-23
TCF19	0.671706	5.48396	4.96409	3.7612e-06	6.6507e-05	4.01194	stable	6.6507e-05		KIAA1671	-0.667748	10.2475	-12.7337	3.31874e-24	5.15097e-23	44.1639	stable	5.15097e-23
B4GALT5	-1.10999	5.48133	-4.96375	3.7662e-06	6.65439e-05	4.01067	down	6.65439e-05		GPNMB	-0.439189	12.9104	-12.7291	3.4048e-24	5.28046e-23	44.1384	stable	5.28046e-23
NR5A2	-0.991036	3.29136	-4.96354	3.76938e-06	6.65487e-05	4.00986	stable	6.65487e-05		KLHL18	0.674924	8.59248	12.7285	3.41491e-24	5.29205e-23	44.1354	stable	5.29205e-23
CPNE8	-0.912555	5.62791	-4.96208	3.79112e-06	6.6881e-05	4.00436	stable	6.6881e-05		DNAJB6	0.690559	10.5363	12.7266	3.4512e-24	5.34417e-23	44.1249	stable	5.34417e-23
EDEM1	0.531066	7.09833	4.96062	3.81308e-06	6.719e-05	3.99883	stable	6.719e-05		METAP1	0.489595	9.52392	12.7258	3.4664e-24	5.36357e-23	44.1205	stable	5.36357e-23
DOLK	0.649708	6.34876	4.96052	3.81451e-06	6.719e-05	3.99847	stable	6.719e-05		RBX1	0.384251	11.0042	12.7237	3.5081e-24	5.42392e-23	44.1085	stable	5.42392e-23
MRPL11	0.63303	6.47228	4.96013	3.82045e-06	6.72094e-05	3.99698	stable	6.72094e-05		RCAN2	-1.06894	9.5539	-12.7183	3.61294e-24	5.58172e-23	44.0791	down	5.58172e-23
COMMD4	0.723621	6.90094	4.96006	3.82149e-06	6.72094e-05	3.99672	stable	6.72094e-05		TIMP3	-1.02949	11.5792	-12.716	3.66029e-24	5.65051e-23	44.0661	down	5.65051e-23
HSD17B1	1.45906	5.74594	4.95682	3.87057e-06	6.80204e-05	3.98451	up	6.80204e-05		GARNL3	-0.436697	6.85107	-12.7144	3.69163e-24	5.69452e-23	44.0576	stable	5.69452e-23
USMG5	0.428437	12.7124	4.95596	3.88376e-06	6.81998e-05	3.98126	stable	6.81998e-05		ZNF667-AS1	-1.18686	7.49671	-12.7111	3.75939e-24	5.7946e-23	44.0395	down	5.7946e-23
CD300LG	-1.81385	5.01378	-4.95477	3.90196e-06	6.84669e-05	3.97678	down	6.84669e-05		LOH12CR1	0.59614	8.15403	12.71	3.78238e-24	5.82556e-23	44.0334	stable	5.82556e-23
IFIT3	1.63227	6.41796	4.95282	3.93219e-06	6.89445e-05	3.9694	up	6.89445e-05		RTCB	0.396683	10.8462	12.7016	3.96277e-24	6.09591e-23	43.9868	stable	6.09591e-23
MORC2-AS1	0.989998	6.46091	4.95035	3.97059e-06	6.95412e-05	3.9601	stable	6.95412e-05		RP1-39G22.7	-0.856217	7.88732	-12.7016	3.96398e-24	6.09591e-23	43.9865	stable	6.09591e-23
PRR14	0.970093	5.52926	4.95024	3.9723e-06	6.95412e-05	3.95969	stable	6.95412e-05		COX7BP1	0.365435	9.29642	12.6999	4.00143e-24	6.1488e-23	43.9771	stable	6.1488e-23
PIK3CD	0.909994	4.26211	4.94865	3.99728e-06	6.99249e-05	3.95369	stable	6.99249e-05		ARL5B	0.711762	9.0895	12.6997	4.0056e-24	6.1505e-23	43.9761	stable	6.1505e-23
PLEKHA3	-0.516709	5.93912	-4.94784	4.01006e-06	7.00536e-05	3.95064	stable	7.00536e-05		EIF3I	0.401213	11.1927	12.6979	4.04453e-24	6.20552e-23	43.9665	stable	6.20552e-23
CNIH4	0.566378	9.75136	4.9478	4.01076e-06	7.00536e-05	3.95047	stable	7.00536e-05		SOD1	-0.330271	11.9155	-12.6944	4.12353e-24	6.3219e-23	43.9471	stable	6.3219e-23
ZNF217	-0.697569	8.08279	-4.94569	4.04425e-06	7.05846e-05	3.94252	stable	7.05846e-05		VNN1	1.72517	5.74884	12.6937	4.14041e-24	6.34294e-23	43.9431	up	6.34294e-23
DCTD	0.949038	7.22812	4.94546	4.0478e-06	7.05927e-05	3.94168	stable	7.05927e-05		COL21A1	-0.978749	8.30577	-12.6926	4.16469e-24	6.37528e-23	43.9372	stable	6.37528e-23
CMTM8	-0.781056	5.44395	-4.94404	4.07057e-06	7.09357e-05	3.93631	stable	7.09357e-05		IMP4	0.478547	9.25053	12.6894	4.23874e-24	6.48368e-23	43.9196	stable	6.48368e-23
GON4L	-0.715504	6.42347	-4.9426	4.09367e-06	7.12347e-05	3.93089	stable	7.12347e-05		BLOC1S2	0.395913	10.9419	12.6677	4.78029e-24	7.30649e-23	43.7996	stable	7.30649e-23
PAN3	-0.404524	9.90726	-4.94259	4.09395e-06	7.12347e-05	3.93083	stable	7.12347e-05		PLEKHH1	-1.19183	7.46568	-12.6656	4.83546e-24	7.3852e-23	43.7881	down	7.3852e-23
ATP5C1	0.430693	11.6988	4.94183	4.10608e-06	7.13915e-05	3.928	stable	7.13915e-05		ZNF658	-0.983435	6.44363	-12.6585	5.02978e-24	7.67616e-23	43.7488	stable	7.67616e-23
MAGOH	0.790029	8.59048	4.94062	4.12574e-06	7.16789e-05	3.92343	stable	7.16789e-05			-0.162747	14.4269	-12.6579	5.04706e-24	7.69667e-23	43.7453	stable	7.69667e-23
BHLHE41	-1.41689	6.59344	-4.94033	4.13053e-06	7.17076e-05	3.92232	down	7.17076e-05		ZNF608	-0.7646	7.45102	-12.6562	5.09308e-24	7.76095e-23	43.7363	stable	7.76095e-23
RAN	0.393329	10.2025	4.93858	4.15902e-06	7.21475e-05	3.91574	stable	7.21475e-05		2023-03-05	0.535903	7.96312	12.6548	5.13261e-24	7.81526e-23	43.7286	stable	7.81526e-23
SNRNP48	-0.807534	5.93368	-4.93835	4.16284e-06	7.2159e-05	3.91487	stable	7.2159e-05		TICRR	0.447363	5.11087	12.6543	5.1474e-24	7.83184e-23	43.7257	stable	7.83184e-23
DUSP14	0.865385	9.12345	4.93794	4.16955e-06	7.22078e-05	3.91332	stable	7.22078e-05		PGD	0.823425	9.87011	12.6541	5.15377e-24	7.8356e-23	43.7244	stable	7.8356e-23
RAB27A	1.38454	7.44549	4.93779	4.17196e-06	7.22078e-05	3.91277	up	7.22078e-05		DNAJB11	0.463251	9.59583	12.6504	5.25966e-24	7.99055e-23	43.7041	stable	7.99055e-23
SIRT1	-0.470772	7.64014	-4.93579	4.20496e-06	7.2679e-05	3.90523	stable	7.2679e-05		PPARGC1A	-1.30726	7.48431	-12.6472	5.35506e-24	8.12933e-23	43.6862	down	8.12933e-23
CENPT	0.801637	5.10237	4.93575	4.20554e-06	7.2679e-05	3.9051	stable	7.2679e-05		ATP5G3	0.467068	11.6024	12.6454	5.40713e-24	8.20217e-23	43.6765	stable	8.20217e-23
RPL6	0.230276	14.0784	4.93522	4.21435e-06	7.27316e-05	3.9031	stable	7.27316e-05		PTCH1	-0.853862	7.67336	-12.6438	5.45666e-24	8.27106e-23	43.6674	stable	8.27106e-23
C5orf15	-0.380406	9.5414	-4.93519	4.21494e-06	7.27316e-05	3.90297	stable	7.27316e-05		PDZD11	0.352443	10.1951	12.6421	5.50816e-24	8.34283e-23	43.658	stable	8.34283e-23
ZSCAN12	-0.457775	4.80826	-4.93464	4.22409e-06	7.28124e-05	3.90089	stable	7.28124e-05		CCNF	0.637873	7.46739	12.6378	5.63824e-24	8.53342e-23	43.6347	stable	8.53342e-23
ARHGAP10	-0.26623	6.44842	-4.93452	4.22599e-06	7.28124e-05	3.90046	stable	7.28124e-05		PSMD9	0.310894	9.74037	12.6375	5.64801e-24	8.54177e-23	43.633	stable	8.54177e-23
MRPS25	-0.493698	5.23244	-4.93389	4.23646e-06	7.29378e-05	3.8981	stable	7.29378e-05		LRP4	-0.976064	8.29321	-12.6341	5.75514e-24	8.69724e-23	43.6142	stable	8.69724e-23
ZNF197	-0.458539	4.01967	-4.93065	4.29088e-06	7.38193e-05	3.88589	stable	7.38193e-05		C1orf95	-0.652055	6.44167	-12.6321	5.81837e-24	8.78618e-23	43.6033	stable	8.78618e-23
LOC100506325	0.599257	7.06345	4.92944	4.31137e-06	7.40923e-05	3.88133	stable	7.40923e-05		ZNF529	-1.02403	7.59386	-12.6311	5.85068e-24	8.82833e-23	43.5978	down	8.82833e-23
ALG1	0.386873	5.75379	4.92933	4.31323e-06	7.40923e-05	3.88092	stable	7.40923e-05		ARPC3	0.53217	11.2535	12.6286	5.93472e-24	8.94841e-23	43.5836	stable	8.94841e-23
MCM6	0.756898	8.33194	4.92818	4.33281e-06	7.43729e-05	3.87658	stable	7.43729e-05		TXNL4A	0.425025	10.9134	12.6255	6.03709e-24	9.09594e-23	43.5665	stable	9.09594e-23
SLC9A9	-0.612197	7.17862	-4.9272	4.34943e-06	7.46022e-05	3.87292	stable	7.46022e-05		ARPC1B	0.614509	10.1715	12.6246	6.06524e-24	9.13151e-23	43.5618	stable	9.13151e-23
SNHG9	0.728683	3.65538	4.92671	4.35795e-06	7.46554e-05	3.87105	stable	7.46554e-05		TARBP2	0.345031	7.65075	12.6245	6.07132e-24	9.13381e-23	43.5608	stable	9.13381e-23
HECA	-0.376857	9.80461	-4.92664	4.35906e-06	7.46554e-05	3.87081	stable	7.46554e-05		ACSS3	-0.544197	6.43216	-12.6243	6.07748e-24	9.13623e-23	43.5598	stable	9.13623e-23
DLG5	-0.503847	9.96075	-4.92444	4.39692e-06	7.52475e-05	3.86254	stable	7.52475e-05		C9orf3	0.542865	10.3922	12.6229	6.12276e-24	9.19743e-23	43.5524	stable	9.19743e-23
PARM1	-1.19134	4.31071	-4.92404	4.40391e-06	7.53108e-05	3.86102	down	7.53108e-05		BRAF	-0.587029	7.98934	-12.6217	6.165e-24	9.25395e-23	43.5455	stable	9.25395e-23
ARL15	-0.595411	3.7592	-4.92164	4.44558e-06	7.59467e-05	3.85201	stable	7.59467e-05		EXOC3	0.499318	9.12638	12.6192	6.24919e-24	9.37332e-23	43.532	stable	9.37332e-23
ATAD5	0.240629	3.08061	4.92152	4.44773e-06	7.59467e-05	3.85155	stable	7.59467e-05		DNAJB2	-0.579324	8.75798	-12.6145	6.41488e-24	9.61467e-23	43.5059	stable	9.61467e-23
COX6A1	0.361624	12.4197	4.92056	4.46458e-06	7.61775e-05	3.84793	stable	7.61775e-05		TAP2	0.949294	9.10077	12.6093	6.60278e-24	9.8889e-23	43.477	stable	9.8889e-23
AKT1S1	0.424172	4.5356	4.91992	4.47583e-06	7.63125e-05	3.84552	stable	7.63125e-05		AIMP2	0.413031	9.83965	12.6077	6.66051e-24	9.96793e-23	43.4684	stable	9.96793e-23
LOC100287166	-0.207202	3.72154	-4.91916	4.48915e-06	7.64827e-05	3.84268	stable	7.64827e-05		SUN1	-0.703981	10.1384	-12.6072	6.68013e-24	9.98985e-23	43.4654	stable	9.98985e-23
STK39	-0.961243	8.01762	-4.91895	4.49284e-06	7.64886e-05	3.84189	stable	7.64886e-05		STIL	0.758182	7.08176	12.5983	7.01559e-24	1.04837e-22	43.4165	stable	1.04837e-22
ZNF207	0.695393	8.42043	4.91693	4.52859e-06	7.704e-05	3.83431	stable	7.704e-05		COA6	0.637866	8.45719	12.5943	7.17456e-24	1.07133e-22	43.3941	stable	1.07133e-22
BTF3P12	0.377103	5.36489	4.91554	4.55341e-06	7.73304e-05	3.82909	stable	7.73304e-05		PTPRCAP	0.597336	6.94199	12.5933	7.21249e-24	1.07619e-22	43.3889	stable	1.07619e-22
PSMA4	0.425284	11.1192	4.91554	4.55343e-06	7.73304e-05	3.82908	stable	7.73304e-05		NCOR2	-0.749781	9.94388	-12.5909	7.31065e-24	1.09003e-22	43.3754	stable	1.09003e-22
ATP5I	0.393329	11.9232	4.91541	4.55581e-06	7.73304e-05	3.82858	stable	7.73304e-05		LNX1	-0.914655	9.28087	-12.5902	7.33845e-24	1.09336e-22	43.3716	stable	1.09336e-22
HAT1	0.430941	10.4446	4.91288	4.60129e-06	7.80445e-05	3.81908	stable	7.80445e-05		LPHN3	-1.21218	7.63411	-12.5847	7.56582e-24	1.1264e-22	43.3411	down	1.1264e-22
LOC101928916	-1.46746	9.99402	-4.91268	4.60484e-06	7.8047e-05	3.81835	down	7.8047e-05		RAB9B	-0.526314	6.77995	-12.5791	7.80351e-24	1.16088e-22	43.3102	stable	1.16088e-22
C1orf27	-0.373372	8.0866	-4.91101	4.63521e-06	7.85036e-05	3.81206	stable	7.85036e-05		PGLYRP4	1.0169	7.65601	12.579	7.80893e-24	1.16088e-22	43.3095	up	1.16088e-22
VPS33B	0.398041	6.39861	4.91071	4.6406e-06	7.85366e-05	3.81095	stable	7.85366e-05		BCL2	-1.03004	8.10642	-12.5788	7.81613e-24	1.16109e-22	43.3086	down	1.16109e-22
PTGR1	1.12428	8.59385	4.91007	4.65243e-06	7.85696e-05	3.80851	up	7.85696e-05		CRB3	0.491395	8.34325	12.5783	7.83955e-24	1.16371e-22	43.3056	stable	1.16371e-22
TMTC1	-0.703163	4.8757	-4.91005	4.65273e-06	7.85696e-05	3.80845	stable	7.85696e-05		SDHB	0.457807	9.72478	12.5763	7.92293e-24	1.17522e-22	43.2951	stable	1.17522e-22
STS	1.45161	6.93598	4.91004	4.65285e-06	7.85696e-05	3.80843	up	7.85696e-05		SMIM19	-0.461472	10.605	-12.5734	8.0529e-24	1.19361e-22	43.2788	stable	1.19361e-22
AC009237.8	0.558167	4.09661	4.90885	4.67477e-06	7.88666e-05	3.80393	stable	7.88666e-05		SDC2	-1.05248	9.79831	-12.5711	8.15729e-24	1.20819e-22	43.2659	down	1.20819e-22
S100A16	0.690013	11.9244	4.90868	4.67779e-06	7.88666e-05	3.80332	stable	7.88666e-05		NBR1	-0.389033	10.2023	-12.5699	8.21176e-24	1.21536e-22	43.2593	stable	1.21536e-22
PPP1R1B	-2.07894	4.50184	-4.90843	4.68247e-06	7.88666e-05	3.80236	down	7.88666e-05		OIP5-AS1	-0.519414	11.0322	-12.5692	8.24427e-24	1.21928e-22	43.2554	stable	1.21928e-22
PCDH19	-0.62797	4.62679	-4.90825	4.6857e-06	7.88666e-05	3.8017	stable	7.88666e-05		LNPEP	-0.462638	10.4177	-12.5645	8.45995e-24	1.25026e-22	43.2296	stable	1.25026e-22
HMGCL	-0.390127	7.86314	-4.90814	4.68767e-06	7.88666e-05	3.8013	stable	7.88666e-05		NIPA2	0.400682	9.85192	12.562	8.57643e-24	1.26654e-22	43.2159	stable	1.26654e-22
CAMK2N1	-1.58204	6.43916	-4.90777	4.69453e-06	7.8924e-05	3.7999	down	7.8924e-05		AGO4	-0.849972	8.98534	-12.5612	8.61594e-24	1.27144e-22	43.2113	stable	1.27144e-22
ZMAT3	0.641656	3.56467	4.90541	4.73823e-06	7.95575e-05	3.79104	stable	7.95575e-05		PANK3	-0.420678	10.2309	-12.5592	8.71134e-24	1.28457e-22	43.2003	stable	1.28457e-22
FBXO22	0.975431	6.3813	4.90536	4.73917e-06	7.95575e-05	3.79085	stable	7.95575e-05		ARHGEF12	-0.351053	11.5405	-12.5575	8.79358e-24	1.29575e-22	43.191	stable	1.29575e-22
UBE2QL1	-1.2399	5.46645	-4.90484	4.74878e-06	7.96604e-05	3.78891	down	7.96604e-05		GJA9	0.76137	8.33977	12.5514	9.09695e-24	1.33947e-22	43.1571	stable	1.33947e-22
DUS1L	0.423551	8.4924	4.9041	4.76262e-06	7.98341e-05	3.78613	stable	7.98341e-05		CFLAR	0.57417	9.72596	12.5499	9.16996e-24	1.34923e-22	43.1491	stable	1.34923e-22
CEP55	1.2913	4.27827	4.90373	4.76964e-06	7.98931e-05	3.78472	up	7.98931e-05		SCCPDH	-0.837743	8.43727	-12.5491	9.21403e-24	1.35472e-22	43.1443	stable	1.35472e-22
FAF2	-0.633526	6.74802	-4.89942	4.85089e-06	8.11948e-05	3.76857	stable	8.11948e-05		LOC101929886	-0.896845	6.30201	-12.5482	9.25637e-24	1.35995e-22	43.1397	stable	1.35995e-22
OXR1	-0.666004	8.77114	-4.89911	4.85682e-06	8.12346e-05	3.7674	stable	8.12346e-05		MKLN1	-0.593413	8.75505	-12.5476	9.29123e-24	1.36407e-22	43.136	stable	1.36407e-22
UBL5	0.477299	10.3794	4.89721	4.89308e-06	8.17812e-05	3.76029	stable	8.17812e-05		ARHGEF10	-0.832233	8.98995	-12.5459	9.37876e-24	1.37592e-22	43.1266	stable	1.37592e-22
MAMLD1	-0.42064	3.48756	-4.89667	4.90343e-06	8.18944e-05	3.75827	stable	8.18944e-05		ULK2	-0.680299	6.58493	-12.5446	9.4432e-24	1.38436e-22	43.1198	stable	1.38436e-22
ARNTL2	1.97775	6.04321	4.89384	4.95813e-06	8.27477e-05	3.74766	up	8.27477e-05		TLE2	-0.733282	8.42131	-12.5401	9.68445e-24	1.41869e-22	43.0946	stable	1.41869e-22
APP	-0.357922	11.0188	-4.89215	4.99117e-06	8.31998e-05	3.74131	stable	8.31998e-05		RHOF	0.534563	6.88957	12.5387	9.75619e-24	1.42816e-22	43.0872	stable	1.42816e-22
ERCC6L2	-0.216806	2.57768	-4.89208	4.99249e-06	8.31998e-05	3.74106	stable	8.31998e-05		LOC100506119	0.906683	7.96824	12.5384	9.77227e-24	1.42902e-22	43.0856	stable	1.42902e-22
MRPL37	0.674368	9.00004	4.88986	5.03615e-06	8.3817e-05	3.73273	stable	8.3817e-05		PSMD8	0.431761	10.9921	12.5384	9.77633e-24	1.42902e-22	43.0852	stable	1.42902e-22
TOB2	-0.941755	7.00677	-4.88982	5.03686e-06	8.3817e-05	3.7326	stable	8.3817e-05		ZFHX3	-0.730265	8.12228	-12.538	9.79638e-24	1.43091e-22	43.0831	stable	1.43091e-22
PON2	0.627786	9.86087	4.8896	5.04133e-06	8.38305e-05	3.73175	stable	8.38305e-05		TDG	0.655999	9.24093	12.5378	9.80568e-24	1.43123e-22	43.0822	stable	1.43123e-22
EDNRB	-0.635112	8.39712	-4.88905	5.05217e-06	8.39321e-05	3.7297	stable	8.39321e-05		ICT1	0.48655	8.79518	12.5236	1.06105e-23	1.54757e-22	43.0034	stable	1.54757e-22
MNAT1	-0.299617	5.51506	-4.88888	5.05552e-06	8.39321e-05	3.72906	stable	8.39321e-05		NUP88	0.576888	9.03863	12.5231	1.06364e-23	1.55023e-22	43.001	stable	1.55023e-22
DNMT3B	0.658711	5.81323	4.88866	5.0598e-06	8.39321e-05	3.72825	stable	8.39321e-05		LSM7	0.47555	10.211	12.5204	1.07994e-23	1.57284e-22	42.9858	stable	1.57284e-22
ZNF777	-0.3652	6.73891	-4.88855	5.06212e-06	8.39321e-05	3.72782	stable	8.39321e-05		CDC42BPA	-0.614758	8.44072	-12.5201	1.08174e-23	1.57433e-22	42.9841	stable	1.57433e-22
NINJ1	-0.677279	7.09131	-4.88778	5.07738e-06	8.41242e-05	3.72494	stable	8.41242e-05		CCNB1IP1	-0.50369	9.8959	-12.5193	1.08672e-23	1.57953e-22	42.9796	stable	1.57953e-22
EEF1B2	0.318155	13.6788	4.88668	5.09937e-06	8.44275e-05	3.72081	stable	8.44275e-05		HEATR3	0.827001	6.67357	12.5192	1.08689e-23	1.57953e-22	42.9794	stable	1.57953e-22
CHP1	0.885582	5.26401	4.8855	5.12292e-06	8.47561e-05	3.7164	stable	8.47561e-05		VWA5A	-0.66146	9.59369	-12.519	1.08847e-23	1.58068e-22	42.9779	stable	1.58068e-22
FGD2	1.25337	8.13991	4.88459	5.14116e-06	8.49963e-05	3.713	up	8.49963e-05		SRD5A3	0.98147	9.14316	12.5179	1.09513e-23	1.58921e-22	42.9719	stable	1.58921e-22
ATXN2	-0.407999	6.65633	-4.88404	5.15235e-06	8.51198e-05	3.71093	stable	8.51198e-05		LOC100506098	-0.692755	7.02266	-12.5151	1.11239e-23	1.61308e-22	42.9562	stable	1.61308e-22
STK19	0.380856	7.50595	4.88293	5.17465e-06	8.54265e-05	3.7068	stable	8.54265e-05		DHRS9	1.27169	8.18555	12.5142	1.11756e-23	1.61941e-22	42.9516	up	1.61941e-22
TMEM45B	1.64	8.75856	4.88193	5.19497e-06	8.57001e-05	3.70305	up	8.57001e-05		FUOM	0.48098	6.94615	12.5082	1.1552e-23	1.67178e-22	42.9185	stable	1.67178e-22
ACSS2	-0.757363	7.82787	-4.88107	5.21265e-06	8.59299e-05	3.6998	stable	8.59299e-05		COA4	0.465772	8.71986	12.5082	1.15536e-23	1.67178e-22	42.9184	stable	1.67178e-22
RABGGTA	0.873378	6.75228	4.87991	5.23621e-06	8.62561e-05	3.69549	stable	8.62561e-05		TTC3	-0.584855	10.9339	-12.506	1.16939e-23	1.69086e-22	42.9064	stable	1.69086e-22
CYP4F8	-1.81033	3.69642	-4.87887	5.25759e-06	8.6546e-05	3.6916	down	8.6546e-05		ACOX3	0.727372	7.68586	12.5045	1.17913e-23	1.70371e-22	42.8981	stable	1.70371e-22
PPAPDC2	0.488956	7.14776	4.87846	5.26608e-06	8.66235e-05	3.69005	stable	8.66235e-05		SPRYD4	0.693392	7.05118	12.503	1.18906e-23	1.71683e-22	42.8897	stable	1.71683e-22
C8orf60	-0.617448	2.36761	-4.87722	5.29164e-06	8.69814e-05	3.68542	stable	8.69814e-05		ABCC3	-0.684078	7.44273	-12.5007	1.20459e-23	1.738e-22	42.8767	stable	1.738e-22
FAM131A	-0.681178	7.20452	-4.87641	5.30862e-06	8.71702e-05	3.68236	stable	8.71702e-05		CDON	-1.06025	8.53638	-12.4974	1.22699e-23	1.76905e-22	42.8583	down	1.76905e-22
HIBADH	-0.905508	6.67812	-4.87629	5.311e-06	8.71702e-05	3.68193	stable	8.71702e-05		OGG1	-0.688482	7.32004	-12.4942	1.24877e-23	1.79915e-22	42.8408	stable	1.79915e-22
TIMELESS	0.890751	5.78761	4.87612	5.31456e-06	8.71702e-05	3.68129	stable	8.71702e-05		MTHFD2	0.721374	9.74764	12.4883	1.29027e-23	1.85762e-22	42.8081	stable	1.85762e-22
C6orf132	0.631555	8.34092	4.87585	5.32016e-06	8.71996e-05	3.68029	stable	8.71996e-05		LRCH3	-0.815458	8.04706	-12.4877	1.29455e-23	1.86245e-22	42.8048	stable	1.86245e-22
GOLGA6L4	0.626301	9.39493	4.87504	5.33711e-06	8.74147e-05	3.67725	stable	8.74147e-05		ENO2	-0.802683	6.45298	-12.4874	1.29641e-23	1.86379e-22	42.8034	stable	1.86379e-22
TMEM170A	-0.51067	6.73115	-4.87359	5.36752e-06	8.78499e-05	3.67182	stable	8.78499e-05		SHROOM2	0.985259	7.84856	12.4851	1.31313e-23	1.88647e-22	42.7906	stable	1.88647e-22
BRCA2	0.834676	4.55224	4.87304	5.37908e-06	8.79762e-05	3.66976	stable	8.79762e-05		CCL4	0.877882	6.34624	12.4843	1.31895e-23	1.89349e-22	42.7862	stable	1.89349e-22
SLC10A3	0.469773	7.56547	4.87227	5.39528e-06	8.81704e-05	3.66688	stable	8.81704e-05		MARS	0.593021	9.17384	12.4797	1.35288e-23	1.9408e-22	42.7608	stable	1.9408e-22
NBL1	-0.550363	8.57549	-4.87211	5.39866e-06	8.81704e-05	3.66629	stable	8.81704e-05		GSTA4	0.568815	11.4252	12.4775	1.36982e-23	1.96371e-22	42.7484	stable	1.96371e-22
NHP2P2	0.409538	6.24492	4.87096	5.42297e-06	8.84844e-05	3.66199	stable	8.84844e-05		NUBP1	0.403053	8.3943	12.4721	1.41108e-23	2.02141e-22	42.7188	stable	2.02141e-22
EPN2	-0.616004	5.81621	-4.87071	5.42822e-06	8.84844e-05	3.66107	stable	8.84844e-05		DLC1	-0.906182	9.3487	-12.471	1.41948e-23	2.03199e-22	42.7129	stable	2.03199e-22
ERVK3-1	-1.01979	5.21805	-4.87048	5.43306e-06	8.84844e-05	3.66021	down	8.84844e-05		STAG3L1	-0.599574	6.99659	-12.4709	1.42057e-23	2.03211e-22	42.7121	stable	2.03211e-22
SMURF2	-0.756936	8.25186	-4.87047	5.43336e-06	8.84844e-05	3.66016	stable	8.84844e-05		PHF1	-0.486349	9.77903	-12.4706	1.42262e-23	2.03359e-22	42.7106	stable	2.03359e-22
HPSE	2.6548	7.12477	4.86935	5.45718e-06	8.88091e-05	3.65598	up	8.88091e-05		HYMAI	-0.639961	5.86491	-12.4613	1.49862e-23	2.14071e-22	42.6587	stable	2.14071e-22
IVNS1ABP	-0.610997	8.60897	-4.86915	5.46151e-06	8.88166e-05	3.65522	stable	8.88166e-05		RGMA	-0.644719	8.43911	-12.4597	1.51122e-23	2.15716e-22	42.6503	stable	2.15716e-22
ZNF557	0.904796	4.02771	4.86884	5.46807e-06	8.88601e-05	3.65407	stable	8.88601e-05		FAM26F	1.33764	7.47946	12.4562	1.54082e-23	2.19785e-22	42.631	up	2.19785e-22
SNRPG	0.507847	11.5257	4.86861	5.47305e-06	8.88778e-05	3.6532	stable	8.88778e-05		C12orf57	-0.483255	11.415	-12.4516	1.58121e-23	2.25386e-22	42.6051	stable	2.25386e-22
TBX3	-1.43494	5.43595	-4.86809	5.48422e-06	8.89687e-05	3.65126	down	8.89687e-05		MYO1E	0.717283	7.66782	12.4505	1.59025e-23	2.26515e-22	42.5994	stable	2.26515e-22
ZMYM3	0.504403	5.05269	4.86798	5.48642e-06	8.89687e-05	3.65087	stable	8.89687e-05		NDUFAF2	0.569267	8.75242	12.4499	1.59629e-23	2.27214e-22	42.5956	stable	2.27214e-22
WFDC5	0.783871	10.18	4.86463	5.55873e-06	8.9984e-05	3.63836	stable	8.9984e-05		MFSD4	-1.46376	7.62127	-12.4495	1.59921e-23	2.27468e-22	42.5938	down	2.27468e-22
C1orf115	-1.36546	6.45668	-4.86462	5.55898e-06	8.9984e-05	3.63832	down	8.9984e-05		ATP5J	0.348767	11.7026	12.4473	1.6194e-23	2.30177e-22	42.5813	stable	2.30177e-22
LINC00115	-0.53259	2.9502	-4.86449	5.56182e-06	8.9984e-05	3.63783	stable	8.9984e-05		GSTM5	-0.916078	7.58939	-12.4434	1.65485e-23	2.3505e-22	42.5597	stable	2.3505e-22
KRT6A	2.17513	12.5911	4.86436	5.56476e-06	8.9984e-05	3.63732	up	8.9984e-05		GABBR1	1.40195	7.73846	12.4354	1.72904e-23	2.45413e-22	42.5159	up	2.45413e-22
LOC102724200	0.246999	5.47746	4.86397	5.57319e-06	9.00566e-05	3.63587	stable	9.00566e-05		TRIM62	0.707155	7.30336	12.4331	1.7513e-23	2.48398e-22	42.5031	stable	2.48398e-22
FAM60A	-0.668897	8.40667	-4.86318	5.5904e-06	9.02709e-05	3.63293	stable	9.02709e-05		PALM	-0.919029	7.27199	-12.43	1.78203e-23	2.52578e-22	42.4858	stable	2.52578e-22
BBS5	0.42278	3.37282	4.86138	5.62996e-06	9.0797e-05	3.62619	stable	9.0797e-05		RAB3B	-0.716183	5.95208	-12.4247	1.8354e-23	2.59959e-22	42.4563	stable	2.59959e-22
IFI30	0.904728	8.26537	4.86133	5.63092e-06	9.0797e-05	3.62603	stable	9.0797e-05		ZNF185	0.653393	10.1345	12.4235	1.8477e-23	2.61516e-22	42.4496	stable	2.61516e-22
CWF19L1	0.538177	3.9747	4.85949	5.67169e-06	9.139e-05	3.61913	stable	9.139e-05		SYNPO2	-1.14777	10.1341	-12.4233	1.84916e-23	2.61539e-22	42.4488	down	2.61539e-22
NTN4	-1.19806	7.56237	-4.85625	5.74376e-06	9.24863e-05	3.60706	down	9.24863e-05		PTRF	-0.588752	11.302	-12.4216	1.86673e-23	2.63838e-22	42.4394	stable	2.63838e-22
THOC7	0.456973	10.423	4.85569	5.75652e-06	9.25231e-05	3.60494	stable	9.25231e-05		FAM64A	0.509178	5.98464	12.4196	1.88782e-23	2.66631e-22	42.4282	stable	2.66631e-22
NLRC5	0.80122	7.59649	4.85568	5.75665e-06	9.25231e-05	3.60492	stable	9.25231e-05		RELL1	-0.603879	10.7519	-12.4171	1.91387e-23	2.70121e-22	42.4145	stable	2.70121e-22
PPP1R16B	0.759506	5.41388	4.85561	5.75818e-06	9.25231e-05	3.60467	stable	9.25231e-05		KIF26A	-0.589043	7.05588	-12.4129	1.95934e-23	2.76343e-22	42.3911	stable	2.76343e-22
MAPK13	1.02181	9.10595	4.8539	5.7969e-06	9.30799e-05	3.59826	up	9.30799e-05		HSPA5	0.437358	11.8621	12.4117	1.97188e-23	2.77917e-22	42.3847	stable	2.77917e-22
C14orf166	0.240483	11.507	4.85356	5.80453e-06	9.3137e-05	3.59701	stable	9.3137e-05		RGMB	-1.50173	8.90354	-12.4112	1.97785e-23	2.78564e-22	42.3817	down	2.78564e-22
CDR2	-0.711311	7.06568	-4.85248	5.82892e-06	9.3423e-05	3.593	stable	9.3423e-05		XPC	-0.586993	9.10617	-12.4104	1.98653e-23	2.79589e-22	42.3773	stable	2.79589e-22
ATF6B	-0.272085	2.49951	-4.85241	5.83052e-06	9.3423e-05	3.59274	stable	9.3423e-05		TIMMDC1	0.34392	9.95811	12.4073	2.02104e-23	2.84248e-22	42.3601	stable	2.84248e-22
CYB561D2	0.644891	5.13031	4.85065	5.87086e-06	9.39489e-05	3.58615	stable	9.39489e-05		ZNF844	-0.651089	7.59479	-12.4066	2.02836e-23	2.85077e-22	42.3565	stable	2.85077e-22
MDN1	-0.796313	6.72419	-4.85062	5.87155e-06	9.39489e-05	3.58603	stable	9.39489e-05		KDM4B	-0.49611	9.29387	-12.4006	2.09787e-23	2.94641e-22	42.3228	stable	2.94641e-22
ELMO1	-0.654082	4.08899	-4.84884	5.91248e-06	9.44914e-05	3.5794	stable	9.44914e-05		CCSAP	-0.799354	9.26969	-12.3996	2.10917e-23	2.96021e-22	42.3175	stable	2.96021e-22
REC8	0.488062	4.30111	4.84862	5.91756e-06	9.44914e-05	3.57858	stable	9.44914e-05		FBXO46	0.657973	8.13248	12.3989	2.11715e-23	2.96934e-22	42.3137	stable	2.96934e-22
VWA8	-0.592623	7.12895	-4.84856	5.91902e-06	9.44914e-05	3.57834	stable	9.44914e-05		MACF1	-0.462509	11.1957	-12.3942	2.17298e-23	3.04551e-22	42.2877	stable	3.04551e-22
EPN3	1.18152	6.49546	4.84843	5.92197e-06	9.44914e-05	3.57786	up	9.44914e-05		DHRS13	0.544998	8.09884	12.3934	2.1824e-23	3.05658e-22	42.2834	stable	3.05658e-22
MAB21L1	-0.742638	2.45035	-4.84782	5.93611e-06	9.4651e-05	3.57558	stable	9.4651e-05		TIFAB	0.469557	5.80092	12.3899	2.2254e-23	3.11463e-22	42.2639	stable	3.11463e-22
MINOS1	0.414326	10.9027	4.8468	5.95969e-06	9.49291e-05	3.5718	stable	9.49291e-05		TOLLIP	0.867051	8.93085	12.3865	2.2675e-23	3.17135e-22	42.2452	stable	3.17135e-22
CFTR	-1.14192	3.81978	-4.84671	5.96185e-06	9.49291e-05	3.57145	down	9.49291e-05		CRBN	-0.566227	10.0894	-12.3844	2.29464e-23	3.20707e-22	42.2333	stable	3.20707e-22
BCL2A1	1.3945	4.20498	4.84593	5.97994e-06	9.51509e-05	3.56856	up	9.51509e-05		LINC00657	-0.310966	12.3348	-12.38	2.3512e-23	3.28383e-22	42.209	stable	3.28383e-22
TMEM5	0.559499	6.58072	4.84426	6.01905e-06	9.57067e-05	3.56233	stable	9.57067e-05		RNF141	-0.598372	10.5549	-12.3787	2.36774e-23	3.30464e-22	42.202	stable	3.30464e-22
UQCRFS1	0.470951	11.1557	4.8432	6.04409e-06	9.60381e-05	3.55836	stable	9.60381e-05		LOC93622	-0.544816	8.01583	-12.378	2.37802e-23	3.31668e-22	42.1977	stable	3.31668e-22
NUF2	1.21008	5.68693	4.84286	6.05194e-06	9.60961e-05	3.55712	up	9.60961e-05		ST13	-0.281495	11.4048	-12.3722	2.45496e-23	3.42162e-22	42.1659	stable	3.42162e-22
TCEAL2	-0.863943	2.75888	-4.84221	6.06733e-06	9.62736e-05	3.55469	stable	9.62736e-05		ST6GALNAC1	1.05951	5.4481	12.3704	2.48004e-23	3.45417e-22	42.1558	up	3.45417e-22
ALOX12B	1.60217	9.24685	4.84103	6.09546e-06	9.6653e-05	3.55027	up	9.6653e-05		VAPA	0.28107	11.6006	12.3666	2.53214e-23	3.5243e-22	42.135	stable	3.5243e-22
RNF128	-0.818715	7.96338	-4.84042	6.10981e-06	9.68133e-05	3.54803	stable	9.68133e-05		ADAM17	0.454475	9.1581	12.3648	2.5583e-23	3.55823e-22	42.1248	stable	3.55823e-22
SLC25A5	0.516163	12.6606	4.83693	6.19355e-06	9.80725e-05	3.53502	stable	9.80725e-05		ECT2	1.16174	7.02956	12.3632	2.58149e-23	3.58754e-22	42.1157	up	3.58754e-22
TRAPPC3	0.690024	8.93976	4.83605	6.21497e-06	9.83436e-05	3.53172	stable	9.83436e-05		LMOD1	-1.20276	8.3283	-12.363	2.58373e-23	3.58754e-22	42.1149	down	3.58754e-22
PLA2G2F	1.16717	3.40975	4.83501	6.24018e-06	9.86741e-05	3.52785	up	9.86741e-05		FCGR3A	1.06334	5.26217	12.3629	2.58473e-23	3.58754e-22	42.1145	up	3.58754e-22
EMP2	0.747047	11.1316	4.8339	6.26708e-06	9.90311e-05	3.52374	stable	9.90311e-05		HSPA12A	-0.763088	6.96494	-12.3558	2.68836e-23	3.72771e-22	42.0752	stable	3.72771e-22
PHYHIP	-1.3908	4.15421	-4.83285	6.2929e-06	9.93136e-05	3.51982	down	9.93136e-05		MFHAS1	1.0396	9.63831	12.3558	2.68947e-23	3.72771e-22	42.0748	up	3.72771e-22
ACAP3	0.748903	7.45529	4.83282	6.29364e-06	9.93136e-05	3.5197	stable	9.93136e-05		DTL	0.881715	7.24968	12.3557	2.69129e-23	3.72771e-22	42.0742	stable	3.72771e-22
KIF23	1.1354	4.75544	4.83102	6.33777e-06	9.99411e-05	3.51303	up	9.99411e-05		TCEA1	-0.326145	11.236	-12.3539	2.71804e-23	3.76168e-22	42.0643	stable	3.76168e-22
LOC441259	0.832097	8.1566	4.82887	6.39131e-06	0.000100682	3.50499	stable	0.000100682		SNRPC	0.389262	9.4329	12.3538	2.71956e-23	3.76168e-22	42.0637	stable	3.76168e-22
MYBL2	0.741133	4.51193	4.82878	6.39353e-06	0.000100682	3.50466	stable	0.000100682		MLKL	0.936568	7.39021	12.3446	2.86212e-23	3.95614e-22	42.0127	stable	3.95614e-22
AP3D1	0.355951	9.54586	4.82711	6.43514e-06	0.000101264	3.49846	stable	0.000101264		NME1-NME2	0.340695	12.2959	12.344	2.87068e-23	3.96525e-22	42.0097	stable	3.96525e-22
INSIG1	-1.20347	5.48866	-4.82694	6.43936e-06	0.000101264	3.49784	down	0.000101264		SPATA6	-0.72101	6.04865	-12.3346	3.02463e-23	4.17503e-22	41.9576	stable	4.17503e-22
ZBTB41	-0.574173	6.89833	-4.82621	6.45768e-06	0.000101482	3.49512	stable	0.000101482		P4HA1	-0.649556	9.02775	-12.3343	3.02938e-23	4.17872e-22	41.956	stable	4.17872e-22
LAD1	0.691833	9.44385	4.82528	6.48116e-06	0.000101781	3.49165	stable	0.000101781		KLHDC2	-0.48782	10.0127	-12.3292	3.11643e-23	4.29583e-22	41.9277	stable	4.29583e-22
TTPAL	0.768686	6.672	4.82127	6.58322e-06	0.000103313	3.47673	stable	0.000103313		DIS3L	-0.628791	8.47868	-12.327	3.15491e-23	4.3459e-22	41.9155	stable	4.3459e-22
ARNT	-0.402917	3.51236	-4.81988	6.61874e-06	0.000103799	3.47159	stable	0.000103799		MOAP1	-0.604451	9.2849	-12.3261	3.17055e-23	4.36446e-22	41.9106	stable	4.36446e-22
CRISPLD1	-1.27922	4.4879	-4.81922	6.63578e-06	0.000103995	3.46913	down	0.000103995		FCGR3B	1.44483	6.56205	12.3254	3.18233e-23	4.37767e-22	41.9069	up	4.37767e-22
PSAT1	1.41588	8.59476	4.818	6.66743e-06	0.00010442	3.46459	up	0.00010442		PSPC1	0.526096	8.64513	12.32	3.27986e-23	4.50873e-22	41.8767	stable	4.50873e-22
TRIM23	-0.783185	6.55607	-4.81531	6.73749e-06	0.000105445	3.4546	stable	0.000105445		MRPL32	0.512405	10.3985	12.316	3.35312e-23	4.60629e-22	41.8547	stable	4.60629e-22
TNN	-0.84554	3.87923	-4.81457	6.75693e-06	0.000105677	3.45185	stable	0.000105677		FNIP2	-0.664178	9.8681	-12.3135	3.40133e-23	4.66933e-22	41.8404	stable	4.66933e-22
HN1	1.03242	8.01215	4.81271	6.80617e-06	0.000106374	3.44492	up	0.000106374		CIRBP	-0.596068	11.9465	-12.3071	3.5234e-23	4.83361e-22	41.8052	stable	4.83361e-22
RIPK3	0.436911	5.95308	4.81177	6.83099e-06	0.000106689	3.44144	stable	0.000106689		ZNF662	0.813436	7.53327	12.3037	3.58996e-23	4.92156e-22	41.7865	stable	4.92156e-22
SPPL3	-0.75099	4.58712	-4.81126	6.84451e-06	0.000106828	3.43955	stable	0.000106828		DAAM2	-0.715899	7.3877	-12.3021	3.62242e-23	4.96267e-22	41.7775	stable	4.96267e-22
OSGEPL1	0.473157	5.76937	4.81043	6.86656e-06	0.000107099	3.43648	stable	0.000107099		TDP2	0.544589	10.6016	12.2976	3.71454e-23	5.08511e-22	41.7525	stable	5.08511e-22
HINT1	0.558337	7.23045	4.80959	6.88917e-06	0.000107378	3.43334	stable	0.000107378		MAP3K9	1.08526	7.23594	12.2975	3.71686e-23	5.08511e-22	41.7519	up	5.08511e-22
MKLN1	-0.647949	5.58794	-4.80919	6.9e-06	0.000107474	3.43184	stable	0.000107474		MED6	0.498638	9.26558	12.2957	3.75288e-23	5.1309e-22	41.7422	stable	5.1309e-22
IFT46	0.371201	6.83246	4.80761	6.94228e-06	0.000108025	3.426	stable	0.000108025		ZNF550	-0.620462	6.86349	-12.2925	3.8216e-23	5.22129e-22	41.7241	stable	5.22129e-22
MAP3K8	0.841255	7.07949	4.80752	6.94485e-06	0.000108025	3.42565	stable	0.000108025		TMEM70	0.455824	9.74028	12.2909	3.85469e-23	5.26292e-22	41.7155	stable	5.26292e-22
CA3	-0.810521	3.54023	-4.80718	6.95397e-06	0.000108094	3.4244	stable	0.000108094		NAP1L2	-0.99896	6.6271	-12.2855	3.97119e-23	5.4183e-22	41.6858	stable	5.4183e-22
RAP1B	-0.30493	9.96195	-4.80576	6.99242e-06	0.000108598	3.41913	stable	0.000108598		MDH2	0.43705	11.639	12.284	4.0062e-23	5.46047e-22	41.677	stable	5.46047e-22
RUSC1	0.613655	7.73544	4.80563	6.99592e-06	0.000108598	3.41865	stable	0.000108598		GSPT2	-0.79278	7.78728	-12.2839	4.00754e-23	5.46047e-22	41.6767	stable	5.46047e-22
VAMP7	0.406259	9.31843	4.80393	7.04248e-06	0.000109247	3.41232	stable	0.000109247		ERO1L	0.723884	9.53223	12.282	4.04929e-23	5.51363e-22	41.6663	stable	5.51363e-22
ZNF211	-0.66944	5.6778	-4.80329	7.05979e-06	0.000109441	3.40997	stable	0.000109441		AMT	-0.587393	7.03517	-12.2724	4.27291e-23	5.81417e-22	41.6127	stable	5.81417e-22
EID2	0.378389	7.57994	4.80301	7.06759e-06	0.000109488	3.40892	stable	0.000109488		PNPT1	0.810303	9.00037	12.27	4.32997e-23	5.88782e-22	41.5994	stable	5.88782e-22
GLIDR	0.535251	6.27575	4.80195	7.09669e-06	0.000109864	3.40499	stable	0.000109864		PSMG1	0.771827	9.51264	12.2661	4.42486e-23	6.01278e-22	41.5778	stable	6.01278e-22
BZW1	0.999905	10.1125	4.80005	7.14929e-06	0.000110598	3.39794	stable	0.000110598		PPARA	-0.641114	7.9471	-12.2642	4.47089e-23	6.07122e-22	41.5675	stable	6.07122e-22
PDGFC	-0.962533	8.73458	-4.79989	7.15376e-06	0.000110598	3.39735	stable	0.000110598		INHBB	-0.810956	9.03385	-12.2579	4.6307e-23	6.28398e-22	41.5324	stable	6.28398e-22
TBCK	-0.644537	8.05592	-4.79774	7.21373e-06	0.00011145	3.38937	stable	0.00011145		PDGFRA	-0.800852	10.8375	-12.2576	4.63776e-23	6.28932e-22	41.5309	stable	6.28932e-22
TNS4	-0.559478	5.03479	-4.79487	7.29466e-06	0.000112624	3.37872	stable	0.000112624		APOL2	0.614427	8.13266	12.2572	4.64711e-23	6.29775e-22	41.5289	stable	6.29775e-22
KATNB1	0.670878	8.2424	4.7943	7.31082e-06	0.000112798	3.37661	stable	0.000112798		SEMA3G	-0.915278	7.59582	-12.2561	4.67513e-23	6.33144e-22	41.5229	stable	6.33144e-22
COQ4	0.498142	7.16631	4.79354	7.3322e-06	0.000113051	3.37382	stable	0.000113051		WDR19	-0.587599	7.52592	-12.2493	4.85691e-23	6.57319e-22	41.4848	stable	6.57319e-22
RAET1E	1.24474	4.62147	4.79333	7.33838e-06	0.00011307	3.37301	up	0.00011307		UBL5	0.458262	10.8564	12.2423	5.0487e-23	6.82815e-22	41.4461	stable	6.82815e-22
PLVAP	-1.09934	7.13317	-4.79272	7.35565e-06	0.000113205	3.37077	down	0.000113205		RALB	0.335023	9.95663	12.2417	5.06435e-23	6.84471e-22	41.443	stable	6.84471e-22
CPSF4	0.305002	6.62686	4.79267	7.35703e-06	0.000113205	3.37059	stable	0.000113205		WDR47	-0.588523	10.0885	-12.239	5.14098e-23	6.94361e-22	41.428	stable	6.94361e-22
POLR3K	0.798081	6.45525	4.78963	7.4443e-06	0.000114471	3.35933	stable	0.000114471		NWD2	0.622225	4.54399	12.2385	5.15595e-23	6.95914e-22	41.4251	stable	6.95914e-22
OCIAD1	0.659349	9.71565	4.78908	7.46022e-06	0.000114639	3.35729	stable	0.000114639		PCDH7	-1.12011	8.70674	-12.2364	5.21735e-23	7.03729e-22	41.4133	down	7.03729e-22
NCEH1	-0.765312	4.06025	-4.78594	7.55185e-06	0.000115969	3.34563	stable	0.000115969		TSPAN8	-1.97241	10.0423	-12.2338	5.29271e-23	7.13414e-22	41.399	down	7.13414e-22
COX5B	0.384161	11.7846	4.78498	7.57978e-06	0.00011632	3.34211	stable	0.00011632		ZNF514	-0.891688	7.18996	-12.2307	5.38471e-23	7.25329e-22	41.3818	stable	7.25329e-22
SEC11A	-0.259244	11.0637	-4.78403	7.60781e-06	0.000116672	3.33858	stable	0.000116672		BC022047	-0.703699	8.60761	-12.2302	5.40003e-23	7.26904e-22	41.379	stable	7.26904e-22
DHX33	0.435053	8.0847	4.78267	7.64798e-06	0.000117209	3.33356	stable	0.000117209		WIBG	0.441571	8.65027	12.2299	5.40741e-23	7.27411e-22	41.3776	stable	7.27411e-22
ELMO3	0.627942	6.67172	4.78214	7.66387e-06	0.000117323	3.33157	stable	0.000117323		PLAC8	1.49222	5.50913	12.2285	5.45105e-23	7.3279e-22	41.3696	up	7.3279e-22
TESK1	-0.484414	6.24492	-4.782	7.66786e-06	0.000117323	3.33108	stable	0.000117323		ATP2A2	0.756306	10.7292	12.225	5.5578e-23	7.46641e-22	41.3502	stable	7.46641e-22
TPMT	0.450246	6.24045	4.78191	7.67076e-06	0.000117323	3.33072	stable	0.000117323		PLAT	1.97042	7.63493	12.2232	5.6146e-23	7.53767e-22	41.3401	up	7.53767e-22
PARD3	-0.682278	8.63045	-4.78034	7.7176e-06	0.00011796	3.3249	stable	0.00011796		EFTUD2	0.300815	10.0771	12.222	5.65258e-23	7.5836e-22	41.3333	stable	7.5836e-22
OGFOD2	0.551724	5.41917	4.77919	7.75194e-06	0.000118406	3.32067	stable	0.000118406		ZBED2	1.32247	6.35622	12.2216	5.66482e-23	7.59494e-22	41.3312	up	7.59494e-22
ZDHHC3	0.590328	6.84059	4.77813	7.78382e-06	0.000118785	3.31675	stable	0.000118785		TSC22D3	-0.945703	10.663	-12.2206	5.69567e-23	7.63121e-22	41.3258	stable	7.63121e-22
TRHDE	-0.44331	2.86432	-4.77802	7.78715e-06	0.000118785	3.31634	stable	0.000118785		PWAR6	-1.02764	6.12968	-12.2201	5.71276e-23	7.64901e-22	41.3228	down	7.64901e-22
ACVR1B	-1.07092	6.04312	-4.77674	7.82592e-06	0.000119297	3.3116	down	0.000119297		LINC00526	-0.544268	7.20985	-12.2185	5.76371e-23	7.71209e-22	41.3139	stable	7.71209e-22
DEPDC7	0.784706	5.7063	4.77634	7.83805e-06	0.000119402	3.31012	stable	0.000119402		C19orf24	0.429176	7.96422	12.2169	5.81428e-23	7.77457e-22	41.3052	stable	7.77457e-22
RTN4IP1	0.752013	4.59726	4.77602	7.8478e-06	0.000119471	3.30893	stable	0.000119471		CD2BP2	0.528257	8.8099	12.2121	5.97094e-23	7.97874e-22	41.2787	stable	7.97874e-22
OPTN	-0.560855	7.83431	-4.77321	7.93379e-06	0.0001207	3.29853	stable	0.0001207		NTMT1	0.464051	8.16535	12.21	6.03913e-23	8.06448e-22	41.2673	stable	8.06448e-22
ZNF706	0.543674	11.0917	4.77165	7.98172e-06	0.000121338	3.29278	stable	0.000121338		TARS	0.576144	9.68514	12.2041	6.24373e-23	8.33217e-22	41.2341	stable	8.33217e-22
UBLCP1	0.495365	7.82797	4.7715	7.9863e-06	0.000121338	3.29223	stable	0.000121338		SMCO4	0.780977	8.92114	12.2027	6.28979e-23	8.38805e-22	41.2267	stable	8.38805e-22
TRPT1	0.471981	6.90333	4.76798	8.09591e-06	0.000122921	3.27922	stable	0.000122921		CCDC85C	0.795601	8.6239	12.2003	6.37595e-23	8.49732e-22	41.2131	stable	8.49732e-22
TGM2	-0.903021	3.10072	-4.76637	8.14652e-06	0.000123608	3.27327	stable	0.000123608		ASB1	-0.400934	7.54159	-12.1958	6.53806e-23	8.70759e-22	41.1881	stable	8.70759e-22
MRPL15	0.648006	9.33624	4.76527	8.18135e-06	0.000124054	3.2692	stable	0.000124054		AFF3	-1.34339	6.39411	-12.1884	6.81042e-23	9.06267e-22	41.1473	down	9.06267e-22
RSRC2	-0.475874	8.55741	-4.76486	8.19443e-06	0.00012417	3.26767	stable	0.00012417		AIMP1	0.40141	9.994	12.1883	6.8137e-23	9.06267e-22	41.1469	stable	9.06267e-22
RAB27B	1.05093	5.87913	4.76204	8.28429e-06	0.000125449	3.25726	up	0.000125449		TMEM50B	-0.402709	10.1088	-12.185	6.93995e-23	9.22449e-22	41.1285	stable	9.22449e-22
TFDP1	0.89921	5.46078	4.75985	8.3547e-06	0.000126363	3.24918	stable	0.000126363		SAP30L	-0.585633	9.25027	-12.1834	7.00453e-23	9.30416e-22	41.1193	stable	9.30416e-22
C11orf83	0.411155	6.84913	4.75982	8.35574e-06	0.000126363	3.24906	stable	0.000126363		RNF180	-0.826576	6.07478	-12.1795	7.15594e-23	9.49777e-22	41.0979	stable	9.49777e-22
C18orf8	-0.354906	6.10126	-4.75946	8.36737e-06	0.000126456	3.24774	stable	0.000126456		SEMA7A	0.597778	6.65324	12.1794	7.15974e-23	9.49777e-22	41.0974	stable	9.49777e-22
CDSN	1.03369	10.7281	4.75917	8.37656e-06	0.000126511	3.24669	up	0.000126511		NDUFS6	0.391314	11.6047	12.1772	7.24699e-23	9.60266e-22	41.0853	stable	9.60266e-22
RPUSD2	0.478645	4.85706	4.75886	8.38665e-06	0.00012658	3.24554	stable	0.00012658		FAM83F	0.837892	7.24536	12.1772	7.24837e-23	9.60266e-22	41.0851	stable	9.60266e-22
SHROOM3	-0.882912	5.00816	-4.75851	8.39815e-06	0.00012667	3.24423	stable	0.00012667		LYPD5	1.08999	7.86656	12.1756	7.31272e-23	9.68152e-22	41.0763	up	9.68152e-22
RAPGEF2	-1.47852	6.69652	-4.7563	8.47012e-06	0.000127671	3.23609	down	0.000127671		CACNA2D2	-0.525864	6.59303	-12.1705	7.52497e-23	9.95597e-22	41.0477	stable	9.95597e-22
EFNB2	-0.909349	9.19186	-4.75594	8.482e-06	0.000127766	3.23475	stable	0.000127766		DNPH1	0.413263	8.72957	12.1698	7.55367e-23	9.98736e-22	41.0439	stable	9.98736e-22
ANP32A-IT1	-0.439906	3.20198	-4.75508	8.51037e-06	0.000128109	3.23156	stable	0.000128109		CABLES1	-0.469602	7.9632	-12.1686	7.60504e-23	1.00487e-21	41.0372	stable	1.00487e-21
TPBG	0.970732	10.4035	4.75389	8.54944e-06	0.000128613	3.22719	stable	0.000128613		MTCH1	-0.27803	12.0359	-12.1633	7.8323e-23	1.03421e-21	41.0078	stable	1.03421e-21
BCAS3	-0.401294	4.67278	-4.75354	8.56117e-06	0.000128704	3.22588	stable	0.000128704		TACC1	-0.645781	10.992	-12.1612	7.92412e-23	1.04565e-21	40.9962	stable	1.04565e-21
OSCP1	-0.357454	3.91957	-4.74979	8.68611e-06	0.000130497	3.21206	stable	0.000130497		ADRA2A	-0.956064	8.40502	-12.1584	8.04741e-23	1.06122e-21	40.9807	stable	1.06122e-21
PPIP5K1	0.476099	3.93564	4.7488	8.71917e-06	0.000130908	3.20843	stable	0.000130908		TFAP2B	-1.0128	7.63585	-12.1499	8.437e-23	1.11187e-21	40.9336	down	1.11187e-21
FBXL12	-0.310688	6.9567	-4.74845	8.73098e-06	0.000130999	3.20714	stable	0.000130999		NOC4L	0.379674	7.68947	12.1481	8.51864e-23	1.12189e-21	40.9239	stable	1.12189e-21
KIAA1324	-0.917562	3.62017	-4.74737	8.76776e-06	0.000131465	3.20313	stable	0.000131465		MAPKAPK5-AS1	-0.573299	8.27363	-12.1473	8.55876e-23	1.12644e-21	40.9193	stable	1.12644e-21
RP11-174G6.5	0.513137	4.51878	4.74671	8.7899e-06	0.00013171	3.20072	stable	0.00013171		MKKS	0.68538	9.33216	12.1461	8.616e-23	1.13323e-21	40.9126	stable	1.13323e-21
CALML5	1.39076	12.408	4.7456	8.82792e-06	0.000132154	3.1966	up	0.000132154		LINC00312	-1.04415	6.96293	-12.1452	8.65756e-23	1.13795e-21	40.9078	down	1.13795e-21
MAPKAP1	0.629281	7.02861	4.7455	8.83103e-06	0.000132154	3.19627	stable	0.000132154		RAB5A	0.446758	11.7512	12.1431	8.75896e-23	1.15052e-21	40.8962	stable	1.15052e-21
KRT78	1.21549	8.37184	4.74503	8.84721e-06	0.00013223	3.19452	up	0.00013223		BBS1	-0.659823	8.19252	-12.1423	8.80042e-23	1.15521e-21	40.8915	stable	1.15521e-21
FKBPL	0.973589	5.29886	4.74502	8.84773e-06	0.00013223	3.19446	stable	0.00013223		LOC101929177	-0.6658	7.8596	-12.1404	8.89468e-23	1.16682e-21	40.8808	stable	1.16682e-21
HELZ	-0.46543	6.32025	-4.74469	8.85892e-06	0.000132311	3.19326	stable	0.000132311		SUSD2	-1.06239	7.37063	-12.1401	8.90574e-23	1.16751e-21	40.8796	down	1.16751e-21
AC083949.1	-0.695392	3.17803	-4.74313	8.91249e-06	0.000133025	3.1875	stable	0.000133025		CDT1	0.950589	7.37264	12.1392	8.95393e-23	1.17306e-21	40.8742	stable	1.17306e-21
CYP4X1	-0.791719	6.46256	-4.74139	8.97249e-06	0.000133833	3.1811	stable	0.000133833		TSC22D1	-0.650696	11.272	-12.1334	9.24772e-23	1.21076e-21	40.842	stable	1.21076e-21
MICU1	-0.51861	7.31312	-4.73925	9.04703e-06	0.000134857	3.17321	stable	0.000134857		CEBPB	0.416086	12.1985	12.1318	9.32835e-23	1.22053e-21	40.8333	stable	1.22053e-21
PTBP2	-0.845141	2.9361	-4.73379	9.23944e-06	0.000137591	3.15313	stable	0.000137591		ZNF329	-0.671712	7.00075	-12.129	9.47332e-23	1.23869e-21	40.8179	stable	1.23869e-21
MIR943	-0.275205	6.92334	-4.73371	9.24249e-06	0.000137591	3.15281	stable	0.000137591		WBP4	-0.670137	7.78396	-12.1281	9.52311e-23	1.24439e-21	40.8127	stable	1.24439e-21
PTPRK	-0.3498	9.52944	-4.733	9.26774e-06	0.000137812	3.15021	stable	0.000137812		IL17RD	-1.04214	8.36894	-12.1275	9.5528e-23	1.24745e-21	40.8096	down	1.24745e-21
CDCA8	0.928771	5.16098	4.73295	9.26939e-06	0.000137812	3.15004	stable	0.000137812		SLC46A2	-1.56758	7.38187	-12.126	9.63511e-23	1.25739e-21	40.801	down	1.25739e-21
SPOP	-0.377657	8.85525	-4.73215	9.29819e-06	0.000138151	3.14708	stable	0.000138151		OXCT1	0.413511	9.52751	12.1257	9.64903e-23	1.25838e-21	40.7996	stable	1.25838e-21
SRA1	0.791889	6.78164	4.73063	9.35267e-06	0.000138867	3.1415	stable	0.000138867		ITPA	0.392404	9.67006	12.1243	9.72552e-23	1.26754e-21	40.7917	stable	1.26754e-21
C1QTNF9B-AS1	0.947297	6.35363	4.73047	9.35854e-06	0.000138867	3.14091	stable	0.000138867		DDHD2	-0.662046	8.6275	-12.1241	9.73844e-23	1.2684e-21	40.7904	stable	1.2684e-21
RASSF10	-0.873234	6.4576	-4.73022	9.3675e-06	0.00013891	3.13999	stable	0.00013891		TMEM126A	0.464841	10.185	12.122	9.8498e-23	1.28207e-21	40.779	stable	1.28207e-21
UQCRH	0.406238	11.7695	4.72943	9.39629e-06	0.000139246	3.13706	stable	0.000139246		NUDT5	0.809302	9.90848	12.1152	1.02286e-22	1.33051e-21	40.7413	stable	1.33051e-21
ZNF236	-0.490063	3.68736	-4.727	9.48445e-06	0.000140375	3.12815	stable	0.000140375		ASMTL	-0.651815	9.71155	-12.1143	1.02802e-22	1.33636e-21	40.7363	stable	1.33636e-21
UBE2J1	0.391733	7.77566	4.727	9.48469e-06	0.000140375	3.12813	stable	0.000140375		MRTO4	0.581293	8.64358	12.1111	1.04652e-22	1.35953e-21	40.7185	stable	1.35953e-21
CCDC112	0.42255	4.99876	4.72542	9.54268e-06	0.000141142	3.12231	stable	0.000141142		ZFP28	-0.712127	5.77439	-12.1079	1.06548e-22	1.38327e-21	40.7006	stable	1.38327e-21
HMBS	0.696128	6.2255	4.72523	9.54969e-06	0.000141154	3.12161	stable	0.000141154		RHOH	0.68577	6.15302	12.1044	1.08655e-22	1.40971e-21	40.6811	stable	1.40971e-21
LOC101927365	-1.04854	4.6175	-4.72355	9.61162e-06	0.000141978	3.11545	down	0.000141978		MRPL14	0.437444	10.28	12.1037	1.09082e-22	1.41433e-21	40.6771	stable	1.41433e-21
FBXO32	-1.39354	6.1695	-4.72214	9.66383e-06	0.000142657	3.11028	down	0.000142657		TNKS	-0.59636	8.49313	-12.1002	1.112e-22	1.44086e-21	40.6579	stable	1.44086e-21
BMPR2	-0.620312	5.50753	-4.72175	9.67846e-06	0.000142781	3.10884	stable	0.000142781		ZNF703	-0.636281	9.26257	-12.0997	1.11527e-22	1.44418e-21	40.655	stable	1.44418e-21
ACPP	1.61619	8.3946	4.7204	9.72891e-06	0.000143432	3.10388	up	0.000143432		E2F8	1.17313	6.49209	12.0982	1.1242e-22	1.4548e-21	40.647	up	1.4548e-21
RHOBTB3	-1.4625	6.9393	-4.7196	9.75894e-06	0.000143783	3.10094	down	0.000143783		POC1A	0.464577	5.36939	12.0949	1.14492e-22	1.48066e-21	40.6288	stable	1.48066e-21
KCTD11	0.942531	6.97881	4.71622	9.88694e-06	0.000145575	3.08851	stable	0.000145575		TCF7L1	-1.04141	7.75959	-12.0903	1.17498e-22	1.51856e-21	40.603	down	1.51856e-21
HYLS1	0.784639	5.92591	4.71594	9.89753e-06	0.000145637	3.08748	stable	0.000145637		WDFY3	-0.653044	8.51234	-12.089	1.18352e-22	1.5286e-21	40.5957	stable	1.5286e-21
KLK8	1.36967	7.1305	4.71523	9.9245e-06	0.00014594	3.08489	up	0.00014594		NEK9	-0.421637	9.00441	-12.0823	1.22867e-22	1.5859e-21	40.5584	stable	1.5859e-21
CKS1B	0.486862	9.06323	4.71439	9.95689e-06	0.000146322	3.08178	stable	0.000146322		ITM2A	-1.19255	10.6012	-12.0815	1.23404e-22	1.59181e-21	40.554	down	1.59181e-21
RPP40	0.787998	6.83687	4.71403	9.97045e-06	0.000146427	3.08048	stable	0.000146427		CCDC146	-1.0034	7.19436	-12.0796	1.24715e-22	1.60769e-21	40.5435	down	1.60769e-21
P2RY1	0.734025	4.80941	4.71325	1.00003e-05	0.000146772	3.07763	stable	0.000146772		LOC101929864	0.593711	8.30641	12.0748	1.2808e-22	1.65001e-21	40.5169	stable	1.65001e-21
SMAP1	0.507811	9.60538	4.71255	1.00275e-05	0.000147077	3.07504	stable	0.000147077		IMPA2	0.56959	11.4717	12.0745	1.28294e-22	1.6517e-21	40.5152	stable	1.6517e-21
LINC01137	1.02506	5.68398	4.71216	1.00425e-05	0.000147202	3.07361	up	0.000147202		PSMC5	0.314865	10.9974	12.0738	1.28761e-22	1.65665e-21	40.5116	stable	1.65665e-21
MEF2BNB	0.622621	6.96617	4.71176	1.00579e-05	0.000147334	3.07215	stable	0.000147334		DDX60	1.25488	9.43861	12.0702	1.31398e-22	1.68949e-21	40.4914	up	1.68949e-21
ATP2C2	1.08248	6.78884	4.71122	1.00791e-05	0.00014755	3.07014	up	0.00014755		CAB39L	-1.41476	8.62026	-12.0684	1.32704e-22	1.70521e-21	40.4815	down	1.70521e-21
PKP3	1.75817	7.72097	4.71036	1.01124e-05	0.000147942	3.067	up	0.000147942		RTN4	-0.387189	12.8161	-12.0655	1.3483e-22	1.73141e-21	40.4656	stable	1.73141e-21
PLEKHM3	0.524424	3.51844	4.71019	1.0119e-05	0.000147944	3.06638	stable	0.000147944		FAM8A1	-0.398109	10.359	-12.065	1.35218e-22	1.73529e-21	40.4627	stable	1.73529e-21
MRPL43	0.393437	8.37781	4.70987	1.01313e-05	0.000148029	3.06522	stable	0.000148029		PSMD1	0.452528	10.3277	12.0631	1.36695e-22	1.75311e-21	40.4519	stable	1.75311e-21
SFRP5	-0.388876	3.34309	-4.70819	1.0197e-05	0.000148894	3.05905	stable	0.000148894		ORC1	0.50494	5.15638	12.0615	1.37908e-22	1.76699e-21	40.4431	stable	1.76699e-21
MAP3K5	-0.598078	7.02786	-4.70754	1.02228e-05	0.000149175	3.05664	stable	0.000149175		METTL9	0.375823	11.528	12.0614	1.37952e-22	1.76699e-21	40.4428	stable	1.76699e-21
AK1	0.730597	7.79694	4.70554	1.03015e-05	0.000150228	3.04933	stable	0.000150228		PSMD14	0.422657	10.7371	12.0482	1.48508e-22	1.90098e-21	40.3692	stable	1.90098e-21
KIAA1033	-0.658498	8.7485	-4.70346	1.03843e-05	0.00015134	3.04169	stable	0.00015134		LAD1	1.11977	9.618	12.0395	1.55889e-22	1.99419e-21	40.3208	up	1.99419e-21
C6orf136	-0.504441	6.10931	-4.70318	1.03957e-05	0.000151409	3.04065	stable	0.000151409		TNIP2	0.413347	8.13077	12.035	1.59758e-22	2.04211e-21	40.2963	stable	2.04211e-21
PITPNA	0.359159	9.44753	4.70245	1.04249e-05	0.000151738	3.03797	stable	0.000151738		GLTP	0.658883	12.8568	12.0348	1.59941e-22	2.04211e-21	40.2952	stable	2.04211e-21
TEK	-0.7856	4.17548	-4.7021	1.04386e-05	0.000151813	3.03672	stable	0.000151813		GPR110	0.699951	5.01049	12.0348	1.59943e-22	2.04211e-21	40.2951	stable	2.04211e-21
RHOD	0.728603	7.19534	4.70199	1.04433e-05	0.000151813	3.03628	stable	0.000151813		SLC25A28	0.410591	8.32387	12.0347	1.60042e-22	2.04211e-21	40.2945	stable	2.04211e-21
SLC25A36	-0.730596	8.46072	-4.70181	1.04504e-05	0.00015182	3.03564	stable	0.00015182		FAM120AOS	-0.337584	9.22696	-12.0304	1.63979e-22	2.09102e-21	40.2703	stable	2.09102e-21
RAB7B	0.925256	6.44973	4.70155	1.04607e-05	0.000151873	3.0347	stable	0.000151873		RFESD	-0.592824	6.44336	-12.0272	1.66847e-22	2.12624e-21	40.253	stable	2.12624e-21
ZNF25	-0.677242	6.6554	-4.7011	1.04791e-05	0.000152044	3.03302	stable	0.000152044		RAB11FIP3	-0.75912	6.93986	-12.0255	1.68454e-22	2.14536e-21	40.2434	stable	2.14536e-21
LOC102724316	-0.502548	3.62888	-4.70047	1.05044e-05	0.000152314	3.03072	stable	0.000152314		TMEM245	-0.508921	9.88923	-12.023	1.70802e-22	2.17389e-21	40.2296	stable	2.17389e-21
STK11IP	0.399243	5.90496	4.69996	1.05251e-05	0.000152517	3.02885	stable	0.000152517		B3GNT5	0.727656	9.60091	12.0224	1.71443e-22	2.18066e-21	40.2258	stable	2.18066e-21
PIP	-4.06606	9.5629	-4.69906	1.05614e-05	0.000152941	3.02556	down	0.000152941		BYSL	0.593155	8.26377	12.0174	1.76284e-22	2.24081e-21	40.1981	stable	2.24081e-21
JOSD2	0.488908	6.33745	4.69891	1.05677e-05	0.000152941	3.02499	stable	0.000152941		KLHDC1	-0.776202	6.96828	-12.0161	1.77512e-22	2.255e-21	40.1911	stable	2.255e-21
RTN4	-1.39089	6.71123	-4.69835	1.05904e-05	0.000153172	3.02295	down	0.000153172		HOXA10	-0.649294	7.7772	-12.0152	1.78363e-22	2.26437e-21	40.1863	stable	2.26437e-21
PVRL2	-0.479084	6.93382	-4.69577	1.0696e-05	0.000154602	3.01349	stable	0.000154602		LOC101927164	-1.1686	8.47811	-12.0107	1.82953e-22	2.32118e-21	40.161	down	2.32118e-21
COQ2	0.636398	7.86388	4.69503	1.07262e-05	0.000154941	3.0108	stable	0.000154941		PHC3	-0.54322	9.57963	-12.0103	1.8329e-22	2.32399e-21	40.1592	stable	2.32399e-21
SLC28A3	0.846971	4.72138	4.69474	1.07382e-05	0.000155017	3.00973	stable	0.000155017		TSPAN17	0.448964	8.19491	12.0016	1.92467e-22	2.43881e-21	40.1104	stable	2.43881e-21
GRHL3	1.1863	9.01599	4.69374	1.07795e-05	0.000155457	3.00607	up	0.000155457		RPL30	-0.157531	13.9578	-12.0013	1.92702e-22	2.43923e-21	40.1092	stable	2.43923e-21
PCMTD1	-0.625421	10.0476	-4.69367	1.07823e-05	0.000155457	3.00582	stable	0.000155457		MYLK	-1.01831	11.5604	-12.0013	1.92744e-22	2.43923e-21	40.109	down	2.43923e-21
ZNF442	-0.46077	3.64725	-4.69316	1.08037e-05	0.000155667	3.00393	stable	0.000155667		PAMR1	-1.33218	8.7096	-11.9953	1.9935e-22	2.52125e-21	40.0753	down	2.52125e-21
YY1AP1	-0.248396	10.2125	-4.69226	1.08412e-05	0.00015611	3.00063	stable	0.00015611		ACVR1B	-0.464241	9.63411	-11.9894	2.05915e-22	2.60265e-21	40.043	stable	2.60265e-21
PCK2	0.563022	7.2253	4.69133	1.08797e-05	0.000156565	2.99725	stable	0.000156565		AIM2	1.19307	6.09144	11.9872	2.08462e-22	2.63318e-21	40.0307	up	2.63318e-21
LINC01278	-0.453617	4.52907	-4.69058	1.09114e-05	0.000156901	2.99448	stable	0.000156901		CASP10	0.500872	6.94714	11.9866	2.09181e-22	2.6406e-21	40.0273	stable	2.6406e-21
FAM73B	0.406673	6.9059	4.69045	1.09167e-05	0.000156901	2.99401	stable	0.000156901		ANAPC7	0.409724	8.91599	11.9849	2.11208e-22	2.66451e-21	40.0177	stable	2.66451e-21
BRCC3	0.926455	5.56304	4.68997	1.09367e-05	0.000157089	2.99226	stable	0.000157089		ZBTB33	-0.460893	10.2256	-11.9796	2.17485e-22	2.74198e-21	39.9884	stable	2.74198e-21
ADAT1	0.703368	5.43703	4.68975	1.09459e-05	0.000157122	2.99146	stable	0.000157122		SCAF8	-0.450315	9.93121	-11.977	2.20683e-22	2.78055e-21	39.9739	stable	2.78055e-21
ZC3H10	-0.477116	4.79811	-4.68952	1.09558e-05	0.000157167	2.9906	stable	0.000157167		TBC1D7	0.551306	7.96006	11.9756	2.22426e-22	2.80075e-21	39.966	stable	2.80075e-21
KIF20B	0.379009	6.43429	4.68906	1.09749e-05	0.000157255	2.98894	stable	0.000157255		C2orf68	-0.619363	7.79008	-11.9738	2.2463e-22	2.82673e-21	39.9562	stable	2.82673e-21
NINL	-0.702689	3.54255	-4.68904	1.09758e-05	0.000157255	2.98886	stable	0.000157255		LIMCH1	-0.683063	8.8596	-11.9727	2.26007e-22	2.84228e-21	39.9501	stable	2.84228e-21
USP47	-0.340704	9.9907	-4.68876	1.09876e-05	0.000157327	2.98783	stable	0.000157327		WARS	0.854962	9.69755	11.9717	2.2726e-22	2.85626e-21	39.9445	stable	2.85626e-21
PCNX	-0.628561	4.53617	-4.68838	1.10036e-05	0.000157457	2.98645	stable	0.000157457		CDS2	-0.518912	8.92771	-11.9688	2.31018e-22	2.90166e-21	39.9282	stable	2.90166e-21
FGL2	-1.31956	7.94781	-4.68728	1.10502e-05	0.000158019	2.98242	down	0.000158019		ZNF207	0.421741	11.139	11.9644	2.36739e-22	2.97167e-21	39.9038	stable	2.97167e-21
SPATA18	0.603768	6.97055	4.68713	1.10567e-05	0.000158019	2.98186	stable	0.000158019		MAP1A	-0.992356	7.51469	-11.9606	2.41818e-22	3.03353e-21	39.8826	stable	3.03353e-21
LSM8	0.329669	8.92447	4.6861	1.11007e-05	0.000158549	2.97807	stable	0.000158549		ADAM33	-0.686567	9.30417	-11.9576	2.45869e-22	3.08242e-21	39.866	stable	3.08242e-21
CCDC107	-0.495749	6.58937	-4.68527	1.11357e-05	0.00015895	2.97507	stable	0.00015895		EPHB2	0.526411	7.08247	11.957	2.46648e-22	3.09026e-21	39.8628	stable	3.09026e-21
ACSL4	-0.797683	3.46492	-4.68419	1.11822e-05	0.000159514	2.9711	stable	0.000159514		ZNF136	-0.741993	6.82941	-11.9535	2.51483e-22	3.14887e-21	39.8435	stable	3.14887e-21
DEPDC1B	1.16445	4.17149	4.68253	1.12538e-05	0.000160435	2.96501	up	0.000160435		PELI3	-0.407528	7.18342	-11.9488	2.58197e-22	3.23092e-21	39.8172	stable	3.23092e-21
UXT	0.385874	10.087	4.68205	1.12745e-05	0.00016063	2.96326	stable	0.00016063		C8orf44-SGK3	-0.584528	9.52247	-11.9459	2.62314e-22	3.2804e-21	39.8014	stable	3.2804e-21
SNAPC3	-0.328764	6.38125	-4.68144	1.13009e-05	0.000160907	2.96103	stable	0.000160907		JAK3	0.728395	6.95597	11.9458	2.6248e-22	3.28043e-21	39.8007	stable	3.28043e-21
THAP2	-0.29662	2.61728	-4.68064	1.13355e-05	0.000161298	2.95811	stable	0.000161298		GKAP1	-0.664371	5.60786	-11.9453	2.63198e-22	3.28735e-21	39.798	stable	3.28735e-21
PSMB8	0.900431	8.63073	4.6798	1.13723e-05	0.000161624	2.95502	stable	0.000161624		ZNF415	-0.949276	5.51255	-11.9451	2.63549e-22	3.28969e-21	39.7967	stable	3.28969e-21
ZNF226	0.495096	7.18772	4.67979	1.13725e-05	0.000161624	2.955	stable	0.000161624		ZADH2	-0.595009	8.09334	-11.9417	2.68554e-22	3.35008e-21	39.7779	stable	3.35008e-21
TUBB3	0.525207	10.9542	4.67911	1.1402e-05	0.000161943	2.95254	stable	0.000161943		ZNF251	-0.466123	6.52519	-11.9398	2.71481e-22	3.38449e-21	39.7671	stable	3.38449e-21
DDR1	-0.582307	9.20508	-4.67705	1.14926e-05	0.000163128	2.94499	stable	0.000163128		SF3B5	0.390106	11.2137	11.9339	2.80515e-22	3.49495e-21	39.7344	stable	3.49495e-21
KIAA0754	-0.849975	6.68036	-4.67417	1.16201e-05	0.000164765	2.93447	stable	0.000164765		ABHD10	-0.496691	8.61235	-11.9315	2.84312e-22	3.54007e-21	39.721	stable	3.54007e-21
LOC441155	-0.762513	4.1386	-4.67412	1.16223e-05	0.000164765	2.93429	stable	0.000164765		FASTKD5	0.437579	8.1328	11.9207	3.01888e-22	3.75658e-21	39.6611	stable	3.75658e-21
ATP5G1	0.504549	8.38469	4.66812	1.18928e-05	0.000168493	2.91236	stable	0.000168493		TRAPPC12	-0.552355	8.82554	-11.9124	3.16073e-22	3.93066e-21	39.6153	stable	3.93066e-21
KRBOX4	-0.597304	4.67671	-4.66796	1.19001e-05	0.000168493	2.91178	stable	0.000168493		FAM153A	-1.46075	6.75735	-11.9096	3.21038e-22	3.98993e-21	39.5998	down	3.98993e-21
SCAF8	-0.320189	9.35978	-4.66778	1.19083e-05	0.000168506	2.91111	stable	0.000168506		ABCG1	1.04928	7.52491	11.9092	3.2179e-22	3.99681e-21	39.5974	up	3.99681e-21
TMEM56	-1.93445	4.47004	-4.66714	1.19375e-05	0.000168815	2.90878	down	0.000168815		ITSN1	-0.541526	8.61229	-11.9003	3.38191e-22	4.19792e-21	39.5478	stable	4.19792e-21
C1orf109	-0.395178	6.65479	-4.66627	1.19773e-05	0.000169273	2.90561	stable	0.000169273		ZCCHC9	0.46838	9.22831	11.8985	3.41604e-22	4.23766e-21	39.5378	stable	4.23766e-21
KIF15	0.905269	3.69506	4.66529	1.20226e-05	0.000169807	2.90201	stable	0.000169807		COG1	-0.370977	8.19817	-11.8902	3.5776e-22	4.43534e-21	39.4917	stable	4.43534e-21
KRT19	-2.57393	6.09325	-4.66441	1.20629e-05	0.000170273	2.89882	down	0.000170273		CNDP2	0.721464	9.825	11.8854	3.67365e-22	4.5516e-21	39.4652	stable	4.5516e-21
SLC39A13	0.470301	5.37426	4.66283	1.21362e-05	0.000171202	2.89304	stable	0.000171202		RP11-395I6.3	-0.369168	4.47576	-11.8849	3.68378e-22	4.5601e-21	39.4625	stable	4.5601e-21
ZNF354B	-0.816623	3.87821	-4.66263	1.21453e-05	0.000171224	2.89233	stable	0.000171224		PALMD	-0.59135	10.3742	-11.8849	3.68505e-22	4.5601e-21	39.4622	stable	4.5601e-21
THAP5	-0.490276	7.22198	-4.66194	1.21776e-05	0.000171574	2.8898	stable	0.000171574		LOC101928231	0.541127	5.34314	11.8806	3.77435e-22	4.66773e-21	39.4383	stable	4.66773e-21
RPN2	0.365376	10.3793	4.66148	1.21993e-05	0.00017175	2.8881	stable	0.00017175		SH3BGRL2	-0.896505	8.67478	-11.8797	3.79271e-22	4.68755e-21	39.4334	stable	4.68755e-21
B3GNT1	-0.508519	6.90063	-4.66135	1.22051e-05	0.00017175	2.88765	stable	0.00017175		FAAH2	0.621884	7.46941	11.8745	3.90394e-22	4.82206e-21	39.4046	stable	4.82206e-21
RABGAP1	-0.520147	9.50976	-4.66036	1.22517e-05	0.000172288	2.88402	stable	0.000172288		PRADC1	0.444317	8.35851	11.8726	3.94535e-22	4.87022e-21	39.394	stable	4.87022e-21
TMEM200A	-1.14789	5.16583	-4.66021	1.22584e-05	0.000172288	2.8835	down	0.000172288		PXYLP1	-0.821498	8.26249	-11.8645	4.12863e-22	5.09332e-21	39.3487	stable	5.09332e-21
HYAL4	1.7994	4.06128	4.65823	1.23519e-05	0.000173302	2.87626	up	0.000173302		PRDM6	-0.578724	7.10283	-11.8638	4.14429e-22	5.10951e-21	39.3449	stable	5.10951e-21
LOC101928370	-0.253027	2.4308	-4.65811	1.23575e-05	0.000173302	2.87582	stable	0.000173302		COASY	0.483852	9.47712	11.8588	4.26125e-22	5.25049e-21	39.3172	stable	5.25049e-21
MAP4K4	-0.943606	4.36869	-4.6581	1.23577e-05	0.000173302	2.8758	stable	0.000173302		HINT3	-1.21619	6.86024	-11.8576	4.28948e-22	5.28203e-21	39.3106	down	5.28203e-21
EGFL7	-0.899709	4.42041	-4.65804	1.23608e-05	0.000173302	2.87557	stable	0.000173302		MLPH	-0.650382	8.43572	-11.8572	4.2998e-22	5.29149e-21	39.3082	stable	5.29149e-21
FDXR	0.624163	6.13239	4.65681	1.24192e-05	0.000174013	2.87108	stable	0.000174013		CBR3	0.681362	9.72445	11.8562	4.32393e-22	5.31793e-21	39.3026	stable	5.31793e-21
FABP4	-3.26444	9.72441	-4.65602	1.24565e-05	0.000174429	2.86822	down	0.000174429		AMPD3	1.13997	8.57953	11.8519	4.42749e-22	5.44197e-21	39.279	up	5.44197e-21
KIAA1598	0.426367	8.49176	4.65541	1.24856e-05	0.00017473	2.86599	stable	0.00017473		SLC25A13	0.631299	8.01255	11.8494	4.49037e-22	5.51588e-21	39.2649	stable	5.51588e-21
TMEM165	0.826287	8.60227	4.65427	1.25403e-05	0.000175388	2.86183	stable	0.000175388		JADE2	-0.527047	8.93485	-11.8488	4.50443e-22	5.52976e-21	39.2618	stable	5.52976e-21
TMEM160	0.881444	5.80541	4.65031	1.27315e-05	0.000177953	2.84741	stable	0.000177953		SH2D1A	0.478867	5.89507	11.8468	4.55604e-22	5.58971e-21	39.2504	stable	5.58971e-21
NPM3	1.02354	5.52159	4.64843	1.28235e-05	0.000179095	2.84054	up	0.000179095		NR3C1	-0.496285	10.9991	-11.8465	4.56386e-22	5.59589e-21	39.2487	stable	5.59589e-21
ALDH3A1	0.995724	8.15239	4.6483	1.28301e-05	0.000179095	2.84006	stable	0.000179095		KIF23	0.932018	5.03026	11.8423	4.67161e-22	5.72451e-21	39.2254	stable	5.72451e-21
WDR48	-0.602547	7.00591	-4.64816	1.28366e-05	0.000179095	2.83957	stable	0.000179095		KMT2A	-0.694984	8.31097	-11.8328	4.92484e-22	6.03112e-21	39.1727	stable	6.03112e-21
UTS2	-0.267565	2.65952	-4.64503	1.2991e-05	0.000181138	2.82818	stable	0.000181138		CMAS	0.646006	8.20011	11.8315	4.96167e-22	6.07253e-21	39.1653	stable	6.07253e-21
DDX41	0.352728	8.3064	4.6447	1.30075e-05	0.000181257	2.82697	stable	0.000181257		ABCA3	-0.510788	6.8708	-11.8275	5.07371e-22	6.20587e-21	39.143	stable	6.20587e-21
AURKA	1.07892	5.07679	4.64443	1.30212e-05	0.000181337	2.82597	up	0.000181337		LZTFL1	-0.790507	7.98915	-11.8214	5.24745e-22	6.41448e-21	39.1094	stable	6.41448e-21
DNM3	-0.35848	2.93251	-4.64248	1.31184e-05	0.000182581	2.81887	stable	0.000182581		ZNF43	-0.794191	7.83125	-11.8196	5.30235e-22	6.47764e-21	39.099	stable	6.47764e-21
ERMARD	0.403544	6.1603	4.64226	1.31293e-05	0.000182622	2.81808	stable	0.000182622		LOC283357	-0.90514	7.0577	-11.8181	5.34656e-22	6.52768e-21	39.0907	stable	6.52768e-21
LRIG3	-0.622289	7.9008	-4.6404	1.32232e-05	0.000183816	2.81129	stable	0.000183816		RPL7	-0.119816	14.0557	-11.8125	5.5145e-22	6.72863e-21	39.0599	stable	6.72863e-21
KLHL26	-0.40831	4.40895	-4.64016	1.32354e-05	0.000183874	2.81041	stable	0.000183874		PYDC1	0.874291	5.71348	11.8117	5.54079e-22	6.75661e-21	39.0551	stable	6.75661e-21
IGFBP5	-0.815521	3.25493	-4.63731	1.33802e-05	0.000185772	2.80005	stable	0.000185772		HSPB2	-0.701295	7.47824	-11.8068	5.69195e-22	6.93672e-21	39.0283	stable	6.93672e-21
TSKU	-0.469998	7.67227	-4.63649	1.34218e-05	0.000186237	2.79709	stable	0.000186237		ARHGDIB	0.379151	11.2587	11.8024	5.83565e-22	7.10753e-21	39.0034	stable	7.10753e-21
CSK	0.659518	7.51464	4.636	1.3447e-05	0.000186453	2.7953	stable	0.000186453		AKAP11	-0.527122	9.59147	-11.801	5.8786e-22	7.15551e-21	38.9961	stable	7.15551e-21
TMED3	0.600705	9.73959	4.63587	1.34537e-05	0.000186453	2.79483	stable	0.000186453		NDUFB2	0.322912	11.3741	11.7987	5.95502e-22	7.24414e-21	38.9832	stable	7.24414e-21
VIMP	0.389369	9.7735	4.63491	1.35032e-05	0.000187026	2.79132	stable	0.000187026		DCAF16	-0.833378	8.8208	-11.7949	6.08473e-22	7.39744e-21	38.9617	stable	7.39744e-21
PBX3	-0.603297	6.6779	-4.6346	1.35192e-05	0.000187134	2.7902	stable	0.000187134		CRTC3	-0.526147	9.835	-11.7911	6.21265e-22	7.54839e-21	38.9409	stable	7.54839e-21
ZEB1-AS1	-0.491174	2.96168	-4.63301	1.36012e-05	0.000188156	2.78444	stable	0.000188156		NFKBIE	0.483086	6.26074	11.7904	6.23651e-22	7.5728e-21	38.9371	stable	7.5728e-21
CX3CL1	-0.577547	3.26335	-4.63191	1.36584e-05	0.000188721	2.78044	stable	0.000188721		CDR2	-0.828275	7.63485	-11.7837	6.47507e-22	7.85772e-21	38.8996	stable	7.85772e-21
ORC6	0.754564	6.40507	4.63191	1.36586e-05	0.000188721	2.78043	stable	0.000188721		LRRC20	0.554464	6.49935	11.7801	6.60582e-22	8.01155e-21	38.8797	stable	8.01155e-21
SYAP1	0.598175	7.75361	4.63127	1.36919e-05	0.000189067	2.77811	stable	0.000189067		APEH	0.738533	8.6015	11.772	6.90984e-22	8.37521e-21	38.8348	stable	8.37521e-21
PKP2	-0.961421	3.59521	-4.63102	1.37053e-05	0.000189139	2.77717	stable	0.000189139		FOLH1	0.62252	5.84394	11.7717	6.92181e-22	8.38466e-21	38.8331	stable	8.38466e-21
CCNA2	1.32264	4.64291	4.62835	1.38455e-05	0.000190958	2.76748	up	0.000190958		LINC01215	0.821287	4.53441	11.7681	7.06499e-22	8.54989e-21	38.8126	stable	8.54989e-21
CCT5	0.583523	10.1157	4.62741	1.3895e-05	0.000191333	2.76408	stable	0.000191333		ATP1A2	-1.08866	7.31054	-11.768	7.06673e-22	8.54989e-21	38.8124	down	8.54989e-21
ATP5J	0.390738	12.1229	4.62741	1.38951e-05	0.000191333	2.76407	stable	0.000191333		ATP5F1	0.284623	12.4631	11.7598	7.39746e-22	8.94464e-21	38.7668	stable	8.94464e-21
COPS8	-0.34224	9.51365	-4.6273	1.39009e-05	0.000191333	2.76367	stable	0.000191333		TFG	0.335492	11.1107	11.7589	7.43607e-22	8.98592e-21	38.7616	stable	8.98592e-21
CHAF1B	0.373921	5.42523	4.6272	1.39061e-05	0.000191333	2.76331	stable	0.000191333		IMMP2L	-0.538848	8.22948	-11.7555	7.57652e-22	9.15014e-21	38.7429	stable	9.15014e-21
BBIP1	0.419089	7.68166	4.62667	1.39345e-05	0.000191608	2.76137	stable	0.000191608		DPYSL3	-1.04686	9.69737	-11.7548	7.60737e-22	9.18188e-21	38.7388	down	9.18188e-21
SPC25	1.33407	4.27337	4.62562	1.39901e-05	0.000192256	2.75758	up	0.000192256		TIMM17A	0.461036	10.485	11.7511	7.76644e-22	9.36824e-21	38.7182	stable	9.36824e-21
EPHA3	-0.666006	4.12387	-4.62492	1.40278e-05	0.000192659	2.75501	stable	0.000192659		RPL35A	-0.21186	13.2627	-11.7493	7.8423e-22	9.45407e-21	38.7085	stable	9.45407e-21
SREK1IP1	0.532221	10.0512	4.62397	1.40785e-05	0.00019324	2.75157	stable	0.00019324		MTHFD1	0.429755	9.83668	11.742	8.16761e-22	9.84033e-21	38.6679	stable	9.84033e-21
ZHX1-C8orf76	-0.232303	3.39148	-4.62245	1.41603e-05	0.00019418	2.74606	stable	0.00019418		FAM219B	-0.42744	8.94343	-11.7349	8.5011e-22	1.0236e-20	38.628	stable	1.0236e-20
ZBTB2	-0.360673	6.06036	-4.62224	1.41715e-05	0.00019418	2.7453	stable	0.00019418		ZNRF3	-0.699127	8.15234	-11.7341	8.53744e-22	1.02736e-20	38.6237	stable	1.02736e-20
KLF12	-0.557701	3.71349	-4.62223	1.41725e-05	0.00019418	2.74524	stable	0.00019418		SHFM1	0.31538	10.6241	11.7318	8.64655e-22	1.03986e-20	38.6111	stable	1.03986e-20
EDAR	-0.91254	4.32875	-4.62147	1.42132e-05	0.000194622	2.7425	stable	0.000194622		TSPYL4	-0.693663	9.18976	-11.7313	8.67232e-22	1.04234e-20	38.6081	stable	1.04234e-20
F5	-1.07853	3.91529	-4.62097	1.42404e-05	0.000194833	2.74069	down	0.000194833		FAM171B	-1.12682	7.4724	-11.7302	8.72436e-22	1.04797e-20	38.6021	down	1.04797e-20
AFG3L1P	0.384883	7.55651	4.62076	1.4252e-05	0.000194833	2.73991	stable	0.000194833		PTPRO	-0.890748	11.9513	-11.7125	9.62862e-22	1.15589e-20	38.5037	stable	1.15589e-20
CA4	-0.62766	4.432	-4.62072	1.42542e-05	0.000194833	2.73976	stable	0.000194833		CYB5R3	-0.51933	12.0492	-11.7113	9.69281e-22	1.16291e-20	38.4971	stable	1.16291e-20
MRPS23	0.538586	8.34567	4.62011	1.4287e-05	0.000195165	2.73757	stable	0.000195165		TCEAL3	-0.799306	9.60102	-11.711	9.71231e-22	1.16429e-20	38.4951	stable	1.16429e-20
ZNF710	0.42007	5.99451	4.61733	1.44397e-05	0.000197093	2.72745	stable	0.000197093		PRKAB2	-0.796573	8.57053	-11.7109	9.71592e-22	1.16429e-20	38.4947	stable	1.16429e-20
YIPF1	0.396086	7.36442	4.61722	1.44454e-05	0.000197093	2.72707	stable	0.000197093		PUM1	-0.265212	11.3226	-11.7107	9.7291e-22	1.16517e-20	38.4934	stable	1.16517e-20
ST6GALNAC3	-0.739121	3.18441	-4.61649	1.44856e-05	0.000197524	2.72442	stable	0.000197524		MRPL23	0.469609	9.90752	11.7105	9.73971e-22	1.16575e-20	38.4923	stable	1.16575e-20
CNNM3	-0.623309	5.75586	-4.61491	1.45732e-05	0.0001986	2.71868	stable	0.0001986		DCHS1	-0.887677	8.22315	-11.7103	9.74941e-22	1.16621e-20	38.4913	stable	1.16621e-20
OAS1	1.92699	6.68332	4.61407	1.46199e-05	0.000199118	2.71563	up	0.000199118		HIBADH	-0.77049	7.96382	-11.709	9.8215e-22	1.17414e-20	38.4839	stable	1.17414e-20
PSMA7	0.467775	10.3824	4.61023	1.48352e-05	0.00020193	2.70171	stable	0.00020193		P2RY2	0.782578	7.02078	11.7053	1.00253e-21	1.19778e-20	38.4634	stable	1.19778e-20
AGTR1	-2.15221	6.98624	-4.60962	1.48697e-05	0.000202279	2.69949	down	0.000202279		CTPS2	-0.67265	7.34329	-11.7045	1.00666e-21	1.20201e-20	38.4593	stable	1.20201e-20
NIPAL2	0.829123	6.08936	4.60821	1.49498e-05	0.00020324	2.69438	stable	0.00020324		OLFM1	0.687596	9.34293	11.7028	1.0166e-21	1.21315e-20	38.4495	stable	1.21315e-20
ALDH3B2	2.07377	6.69453	4.60806	1.49581e-05	0.00020324	2.69385	up	0.00020324		JAZF1	-0.859714	8.5765	-11.6994	1.03569e-21	1.2352e-20	38.431	stable	1.2352e-20
PRSS12	0.893475	5.35008	4.60785	1.49701e-05	0.000203283	2.69308	stable	0.000203283		ADIPOR2	0.368571	9.871	11.6977	1.04583e-21	1.24656e-20	38.4212	stable	1.24656e-20
GM2A	1.88223	7.22416	4.6067	1.50357e-05	0.000204052	2.68892	up	0.000204052		ALDH2	0.480818	11.6643	11.6961	1.05489e-21	1.2566e-20	38.4126	stable	1.2566e-20
WFDC12	2.19116	8.87079	4.6033	1.52317e-05	0.000206589	2.67659	up	0.000206589		LIPG	1.34966	5.60616	11.6917	1.08123e-21	1.28722e-20	38.388	up	1.28722e-20
BBS10	-0.575275	6.76902	-4.60313	1.52414e-05	0.000206599	2.67598	stable	0.000206599		FGD5	-0.787129	8.37379	-11.6902	1.09075e-21	1.29779e-20	38.3793	stable	1.29779e-20
DHRS7	0.571358	9.20052	4.6029	1.52548e-05	0.000206658	2.67514	stable	0.000206658		KIAA1377	-0.990001	7.12851	-11.6838	1.13e-21	1.34368e-20	38.344	stable	1.34368e-20
FOXQ1	-1.13422	10.2944	-4.60203	1.53051e-05	0.000207216	2.67201	down	0.000207216		SRGAP1	-0.787073	7.81113	-11.6793	1.15877e-21	1.37709e-20	38.3189	stable	1.37709e-20
CDC14A	-0.366539	4.31525	-4.60082	1.5376e-05	0.000208054	2.6676	stable	0.000208054		CCNC	0.328985	10.5288	11.6728	1.20165e-21	1.4272e-20	38.2827	stable	1.4272e-20
PRKDC	0.382074	9.41501	4.5986	1.55065e-05	0.000209695	2.65956	stable	0.000209695		HECTD4	-0.537656	8.32465	-11.672	1.20703e-21	1.43274e-20	38.2782	stable	1.43274e-20
PSMA5	0.712633	9.13735	4.5973	1.5583e-05	0.000210605	2.65487	stable	0.000210605		NMRAL1	0.41994	8.92049	11.6656	1.25093e-21	1.48397e-20	38.2426	stable	1.48397e-20
FLJ23867	0.772023	6.14045	4.59675	1.56159e-05	0.000210925	2.65286	stable	0.000210925		ETV5	-0.566157	7.95223	-11.6641	1.26124e-21	1.49532e-20	38.2344	stable	1.49532e-20
TFIP11	0.426233	7.3283	4.59411	1.57731e-05	0.000212923	2.64332	stable	0.000212923		JADE1	-0.940573	7.77046	-11.6618	1.27781e-21	1.51407e-20	38.2214	stable	1.51407e-20
ICAM2	-1.04482	4.70116	-4.59391	1.57851e-05	0.000212949	2.6426	down	0.000212949		ATG14	-0.594824	8.335	-11.6595	1.29374e-21	1.53205e-20	38.209	stable	1.53205e-20
GEMIN5	-0.565792	6.62559	-4.59377	1.57936e-05	0.000212949	2.64208	stable	0.000212949		ESPL1	0.487358	7.22793	11.6581	1.30389e-21	1.54315e-20	38.2012	stable	1.54315e-20
KIAA2013	0.358444	4.68343	4.59352	1.58084e-05	0.000213022	2.6412	stable	0.000213022		EXOSC1	0.335044	8.68244	11.656	1.31971e-21	1.56096e-20	38.1892	stable	1.56096e-20
SLC25A13	0.617206	7.52516	4.59325	1.5825e-05	0.000213121	2.64019	stable	0.000213121		GABARAPL1	-0.769361	9.38428	-11.6553	1.32501e-21	1.56631e-20	38.1852	stable	1.56631e-20
RITA1	0.786187	4.93324	4.59302	1.58384e-05	0.000213175	2.63939	stable	0.000213175		2023-09-11	-0.867763	9.34978	-11.6528	1.34364e-21	1.58739e-20	38.1712	stable	1.58739e-20
LY6D	0.82907	12.4645	4.59263	1.58621e-05	0.000213369	2.63797	stable	0.000213369		GPC4	-0.714024	6.38298	-11.6525	1.34544e-21	1.58859e-20	38.1699	stable	1.58859e-20
KIZ	0.410034	7.30386	4.59169	1.59188e-05	0.000214006	2.63457	stable	0.000214006		C9orf40	0.476314	6.5927	11.652	1.34911e-21	1.59121e-20	38.1672	stable	1.59121e-20
ASNS	0.400092	7.64952	4.58977	1.60357e-05	0.000215451	2.6276	stable	0.000215451		NDUFB9	0.274258	12.0292	11.652	1.34925e-21	1.59121e-20	38.1671	stable	1.59121e-20
SLC26A6	-0.682225	5.69658	-4.58806	1.61401e-05	0.000216698	2.62142	stable	0.000216698		WDR35	-0.529932	7.49781	-11.6497	1.36684e-21	1.61102e-20	38.1541	stable	1.61102e-20
PSMD1	0.517187	9.0953	4.58794	1.61474e-05	0.000216698	2.62099	stable	0.000216698		ZFP36L2	-0.372257	12.1611	-11.6429	1.41989e-21	1.67255e-20	38.1162	stable	1.67255e-20
SNRPD1	0.54619	10.4175	4.58656	1.6232e-05	0.000217705	2.61602	stable	0.000217705		ZNF667	-0.521863	5.91671	-11.6421	1.42628e-21	1.6791e-20	38.1117	stable	1.6791e-20
ACO1	-0.896514	6.77011	-4.5845	1.63597e-05	0.00021929	2.60855	stable	0.00021929		MYADM	-1.01756	11.0526	-11.6412	1.43281e-21	1.68561e-20	38.1071	down	1.68561e-20
KIFC1	0.83015	5.3066	4.58367	1.64112e-05	0.000219851	2.60556	stable	0.000219851		RAET1E	1.03875	7.42506	11.6412	1.43349e-21	1.68561e-20	38.1066	up	1.68561e-20
CD200	-0.675614	2.36715	-4.58344	1.64255e-05	0.000219914	2.60473	stable	0.000219914		IFI35	0.757607	8.04474	11.6399	1.44374e-21	1.69667e-20	38.0995	stable	1.69667e-20
MPND	0.501155	5.2115	4.58238	1.64919e-05	0.000220673	2.60089	stable	0.000220673		PPP1CA	0.590364	10.719	11.6392	1.44888e-21	1.70171e-20	38.096	stable	1.70171e-20
SPA17	0.688252	4.62042	4.58178	1.65293e-05	0.000221044	2.59874	stable	0.000221044		MRVI1	-0.803271	9.15191	-11.6364	1.47185e-21	1.72768e-20	38.0803	stable	1.72768e-20
TM4SF1	-0.82035	10.5426	-4.58158	1.6542e-05	0.000221085	2.598	stable	0.000221085		ZNF362	-0.482387	9.6778	-11.6332	1.49872e-21	1.75819e-20	38.0622	stable	1.75819e-20
MPDZ	-0.994435	5.57144	-4.58127	1.65615e-05	0.000221217	2.59688	stable	0.000221217		WAC	-0.313594	11.2626	-11.6293	1.53142e-21	1.79551e-20	38.0407	stable	1.79551e-20
SPNS2	0.725697	6.65848	4.58108	1.65735e-05	0.000221248	2.59619	stable	0.000221248		ZNF507	-0.521416	8.46942	-11.6272	1.54916e-21	1.81525e-20	38.0292	stable	1.81525e-20
ZNF587B	0.460697	7.63994	4.58091	1.65841e-05	0.000221259	2.59559	stable	0.000221259		PLA2G2F	1.03508	5.39362	11.6206	1.60735e-21	1.88234e-20	37.9924	up	1.88234e-20
ANKLE2	0.462426	7.26785	4.57957	1.66683e-05	0.000222254	2.59076	stable	0.000222254		UQCR11	0.349598	11.3602	11.6172	1.6386e-21	1.91781e-20	37.9732	stable	1.91781e-20
DLG2	-0.95173	4.23281	-4.57778	1.6782e-05	0.00022364	2.58429	stable	0.00022364		SLAMF8	0.823435	6.74072	11.6161	1.64828e-21	1.92802e-20	37.9673	stable	1.92802e-20
IL12RB2	0.95616	4.1605	4.57681	1.68441e-05	0.000224336	2.58077	stable	0.000224336		SLC2A1	0.840569	9.4509	11.6142	1.66588e-21	1.94747e-20	37.9567	stable	1.94747e-20
ABRACL	0.679386	8.7027	4.57553	1.6926e-05	0.000225296	2.57616	stable	0.000225296		TTC18	-0.562295	5.00442	-11.6137	1.67072e-21	1.95199e-20	37.9538	stable	1.95199e-20
CAMTA1	-0.732047	5.0989	-4.57526	1.69434e-05	0.000225397	2.57518	stable	0.000225397		SKA2	0.438379	9.27167	11.6098	1.70706e-21	1.99328e-20	37.9324	stable	1.99328e-20
LOC102725451	-0.624577	3.3165	-4.5751	1.69536e-05	0.000225401	2.57461	stable	0.000225401		LGALS3	-0.373874	13.314	-11.6095	1.71001e-21	1.99557e-20	37.9307	stable	1.99557e-20
FRMD3	-0.736865	5.83702	-4.57381	1.70366e-05	0.00022631	2.56996	stable	0.00022631		FAM174B	-0.545608	6.65872	-11.6092	1.71365e-21	1.99866e-20	37.9285	stable	1.99866e-20
MALAT1	-1.12874	13.9728	-4.57369	1.70445e-05	0.00022631	2.56951	down	0.00022631		SGCG	-1.0322	7.13472	-11.6064	1.74057e-21	2.02888e-20	37.913	down	2.02888e-20
EIF4H	0.413457	11.3844	4.57358	1.70516e-05	0.00022631	2.56912	stable	0.00022631		CTNNBIP1	-0.951631	10.0289	-11.6054	1.74971e-21	2.03823e-20	37.9078	stable	2.03823e-20
CAMSAP1	0.504604	6.17766	4.57178	1.71682e-05	0.000227725	2.56263	stable	0.000227725		DDX28	0.493045	7.94735	11.6053	1.75062e-21	2.03823e-20	37.9072	stable	2.03823e-20
ZNF219	0.459527	6.28844	4.57098	1.72205e-05	0.000228287	2.55973	stable	0.000228287		ATP5B	0.309675	12.1511	11.6027	1.77662e-21	2.0673e-20	37.8925	stable	2.0673e-20
N4BP2	0.487551	7.64786	4.57072	1.72373e-05	0.000228346	2.55881	stable	0.000228346		LYN	0.922318	8.57096	11.5982	1.82208e-21	2.11897e-20	37.8673	stable	2.11897e-20
ATL3	0.717762	6.6539	4.5706	1.72449e-05	0.000228346	2.55839	stable	0.000228346		PI4K2A	0.488434	8.70108	11.5933	1.8724e-21	2.17623e-20	37.8401	stable	2.17623e-20
TRAF4	-0.636969	5.39267	-4.57032	1.72635e-05	0.00022846	2.55736	stable	0.00022846		BRD1	-0.50575	8.95166	-11.5931	1.87453e-21	2.17745e-20	37.839	stable	2.17745e-20
MED17	-0.519065	8.25021	-4.56909	1.7344e-05	0.000229392	2.55293	stable	0.000229392		MIR29B2	-0.912124	6.02775	-11.5849	1.96231e-21	2.27809e-20	37.7934	stable	2.27809e-20
PSENEN	0.747641	6.95757	4.5685	1.73828e-05	0.000229772	2.55081	stable	0.000229772		MTX2	0.516821	8.93875	11.5821	1.99246e-21	2.31176e-20	37.7781	stable	2.31176e-20
KIF2C	1.38251	5.06518	4.56789	1.74234e-05	0.000230176	2.54859	up	0.000230176		TIMM23	0.366927	10.42	11.5816	1.99822e-21	2.3171e-20	37.7753	stable	2.3171e-20
AMIGO3	0.832689	6.74393	4.56745	1.74524e-05	0.000230426	2.547	stable	0.000230426		FBXL16	-0.677114	8.15057	-11.5805	2.01113e-21	2.33073e-20	37.7688	stable	2.33073e-20
DBN1	-1.4008	6.29575	-4.56697	1.74839e-05	0.000230586	2.54529	down	0.000230586		ZBTB10	-0.910223	6.86314	-11.5797	2.01945e-21	2.33902e-20	37.7647	stable	2.33902e-20
XKR4	-1.10382	3.45534	-4.56696	1.74847e-05	0.000230586	2.54525	down	0.000230586		LINC01214	0.704701	5.22113	11.5783	2.03504e-21	2.35572e-20	37.757	stable	2.35572e-20
PSMB5	0.545032	9.28334	4.56662	1.75073e-05	0.000230752	2.54401	stable	0.000230752		LAMA5	-0.511778	8.79682	-11.5769	2.05187e-21	2.37383e-20	37.7488	stable	2.37383e-20
PPP2R2C	0.97843	4.92956	4.56643	1.752e-05	0.000230786	2.54332	stable	0.000230786		MIF	0.431645	12.4227	11.5757	2.06518e-21	2.38658e-20	37.7424	stable	2.38658e-20
RP1-30M3.5	0.42061	3.19637	4.56587	1.75568e-05	0.000231137	2.54133	stable	0.000231137		C9orf84	0.43073	4.53472	11.5757	2.06526e-21	2.38658e-20	37.7423	stable	2.38658e-20
UQCR10	0.527834	11.169	4.56478	1.76297e-05	0.000231964	2.53738	stable	0.000231964		MRPS22	0.369853	9.75841	11.5732	2.0945e-21	2.41862e-20	37.7283	stable	2.41862e-20
ANG	-1.07813	6.54213	-4.56367	1.77038e-05	0.000232791	2.53339	down	0.000232791		CNKSR2	-1.29585	5.56426	-11.5731	2.0954e-21	2.41862e-20	37.7279	down	2.41862e-20
TRIP10	-0.472035	7.18037	-4.56354	1.77129e-05	0.000232791	2.5329	stable	0.000232791		DENND2A	-0.438257	6.93152	-11.5714	2.11557e-21	2.4405e-20	37.7183	stable	2.4405e-20
LONRF2	-0.797839	3.27978	-4.5622	1.7803e-05	0.000233792	2.52807	stable	0.000233792		COMMD6	-0.307322	11.262	-11.5683	2.15284e-21	2.48207e-20	37.7009	stable	2.48207e-20
NAB2	-0.506574	6.54021	-4.5621	1.78095e-05	0.000233792	2.52772	stable	0.000233792		ZKSCAN8	-0.792173	7.32618	-11.5676	2.16016e-21	2.48907e-20	37.6975	stable	2.48907e-20
CPSF6	0.483447	8.73856	4.56183	1.78279e-05	0.000233899	2.52674	stable	0.000233899		R3HCC1L	0.506318	7.01622	11.5622	2.22678e-21	2.56436e-20	37.6672	stable	2.56436e-20
MALL	0.674551	8.14617	4.55824	1.80716e-05	0.000236961	2.51382	stable	0.000236961		BATF3	0.381964	7.27148	11.5621	2.22804e-21	2.56436e-20	37.6666	stable	2.56436e-20
STXBP1	-0.540161	7.44166	-4.55694	1.81606e-05	0.000237991	2.50914	stable	0.000237991		SCN3B	-0.339579	5.31026	-11.5588	2.26949e-21	2.61056e-20	37.6483	stable	2.61056e-20
MRS2	0.354059	6.64896	4.55451	1.83282e-05	0.00024005	2.5004	stable	0.00024005		CYB5R2	1.02097	8.56491	11.5557	2.30955e-21	2.65512e-20	37.6308	up	2.65512e-20
TSN	1.0672	7.49679	4.55389	1.83717e-05	0.000240281	2.49814	up	0.000240281		RAB11B-AS1	0.655073	7.70507	11.5554	2.31318e-21	2.65777e-20	37.6292	stable	2.65777e-20
RMDN3	-0.400936	7.0048	-4.55383	1.83759e-05	0.000240281	2.49793	stable	0.000240281		NFIB	-0.818951	10.7847	-11.5523	2.35365e-21	2.70272e-20	37.6119	stable	2.70272e-20
PLXNC1	0.826456	5.04115	4.55381	1.83773e-05	0.000240281	2.49785	stable	0.000240281		SNHG6	-0.313451	12.3225	-11.548	2.4102e-21	2.76609e-20	37.5882	stable	2.76609e-20
DSG3	1.10129	10.2474	4.55346	1.84015e-05	0.000240459	2.49661	up	0.000240459		WDR91	0.445719	7.39233	11.5448	2.45348e-21	2.81414e-20	37.5705	stable	2.81414e-20
GRN	0.626664	10.2544	4.55156	1.8534e-05	0.000242053	2.48978	stable	0.000242053		PLA2R1	-1.08417	6.75543	-11.5436	2.47016e-21	2.83166e-20	37.5637	down	2.83166e-20
ROPN1B	-1.40569	4.69568	-4.55108	1.85678e-05	0.000242356	2.48804	down	0.000242356		SLC16A2	-0.533141	6.68678	-11.5376	2.55517e-21	2.92744e-20	37.53	stable	2.92744e-20
IARS	0.402956	10.8252	4.55012	1.86356e-05	0.000243102	2.48457	stable	0.000243102		ADH7	0.608295	4.88886	11.5369	2.56514e-21	2.93719e-20	37.5261	stable	2.93719e-20
PTTG1IP	-0.313134	10.7046	-4.54979	1.86589e-05	0.000243268	2.48338	stable	0.000243268		ACTG2	-1.38176	10.4874	-11.5363	2.5725e-21	2.94393e-20	37.5232	down	2.94393e-20
RGL1	-0.731964	7.29509	-4.54945	1.86823e-05	0.000243433	2.48219	stable	0.000243433		PPIH	0.431827	9.40898	11.5349	2.59315e-21	2.96588e-20	37.5152	stable	2.96588e-20
NOSTRIN	-1.22916	5.90721	-4.54914	1.87049e-05	0.000243589	2.48104	down	0.000243589		CREBRF	-0.97471	8.77676	-11.5308	2.65302e-21	3.03263e-20	37.4925	stable	3.03263e-20
CXCL10	2.41188	5.51189	4.54806	1.87812e-05	0.000244444	2.47717	up	0.000244444		RAPGEF2	-0.523888	9.81973	-11.5287	2.68519e-21	3.06765e-20	37.4805	stable	3.06765e-20
SLC39A6	1.49094	7.59481	4.54753	1.88186e-05	0.000244792	2.47527	up	0.000244792		COMMD9	0.307023	9.06124	11.526	2.72469e-21	3.11101e-20	37.4659	stable	3.11101e-20
OAS3	1.44243	7.4062	4.54721	1.88417e-05	0.000244953	2.47411	up	0.000244953		ADAM23	0.588758	6.29719	11.5255	2.7328e-21	3.11721e-20	37.4629	stable	3.11721e-20
PI4K2B	0.443257	7.57992	4.54674	1.88747e-05	0.000245243	2.47244	stable	0.000245243		FGD4	-0.865648	9.21714	-11.5255	2.73323e-21	3.11721e-20	37.4628	stable	3.11721e-20
DIEXF	-0.416217	6.80422	-4.54491	1.90062e-05	0.000246811	2.46583	stable	0.000246811		PGM5-AS1	-0.84637	6.7416	-11.5224	2.78024e-21	3.16903e-20	37.4457	stable	3.16903e-20
MPPE1	0.352296	6.92104	4.54472	1.90199e-05	0.000246849	2.46515	stable	0.000246849		ESYT2	-0.691332	9.86938	-11.5217	2.79171e-21	3.18031e-20	37.4416	stable	3.18031e-20
HEATR5B	-0.484144	3.76395	-4.54244	1.91845e-05	0.000248844	2.45695	stable	0.000248844		PDCD5	0.455164	7.9975	11.5191	2.833e-21	3.22551e-20	37.427	stable	3.22551e-20
UBALD2	-0.697613	7.55503	-4.54141	1.92586e-05	0.000249664	2.45328	stable	0.000249664		COX5A	0.372679	11.553	11.5142	2.91004e-21	3.31122e-20	37.4002	stable	3.31122e-20
GRAMD1C	0.587244	7.87848	4.54037	1.93345e-05	0.000250506	2.44954	stable	0.000250506		HIST1H4J	0.762297	6.59315	11.5142	2.91158e-21	3.31122e-20	37.3997	stable	3.31122e-20
PLA2G3	1.16787	7.74447	4.54005	1.93585e-05	0.00025059	2.44836	up	0.00025059		SLC25A4	-0.427998	8.30782	-11.514	2.91333e-21	3.31134e-20	37.3991	stable	3.31134e-20
PHF1	-0.563449	3.44045	-4.53998	1.93629e-05	0.00025059	2.44814	stable	0.00025059		LRRC8D	0.529029	9.30301	11.5081	3.01142e-21	3.42089e-20	37.3661	stable	3.42089e-20
PSMD4	0.267261	10.5203	4.53958	1.93929e-05	0.000250836	2.44667	stable	0.000250836		IFIT1	1.5755	9.58226	11.5052	3.06005e-21	3.47417e-20	37.3501	up	3.47417e-20
KDM2B	0.469032	8.63691	4.5389	1.94427e-05	0.000251338	2.44423	stable	0.000251338		CTIF	-0.483302	6.86633	-11.5034	3.09168e-21	3.50809e-20	37.3398	stable	3.50809e-20
FASTK	0.407522	6.4335	4.53834	1.94838e-05	0.000251728	2.44222	stable	0.000251728		DLG2	-0.828077	6.00619	-11.5019	3.11732e-21	3.53519e-20	37.3316	stable	3.53519e-20
NDUFB10	0.672261	10.2065	4.5368	1.95969e-05	0.000253045	2.43671	stable	0.000253045		KCMF1	0.36042	10.9681	11.5007	3.13781e-21	3.55642e-20	37.325	stable	3.55642e-20
WNT11	-0.614467	3.44571	-4.53639	1.96276e-05	0.000253242	2.43522	stable	0.000253242		CHFR	0.438877	8.66413	11.4959	3.2237e-21	3.65039e-20	37.2981	stable	3.65039e-20
MIR4657	0.292304	9.52145	4.5362	1.96418e-05	0.000253242	2.43454	stable	0.000253242		GGCX	0.60388	7.79847	11.4959	3.22435e-21	3.65039e-20	37.2979	stable	3.65039e-20
POP1	0.45237	4.48025	4.53615	1.96453e-05	0.000253242	2.43437	stable	0.000253242		ZBTB16	-1.79587	7.44363	-11.4942	3.25484e-21	3.68283e-20	37.2885	down	3.68283e-20
SCGB2A1	-2.10987	4.50894	-4.53558	1.96874e-05	0.000253581	2.43233	down	0.000253581		STEAP1B	0.815264	6.10258	11.4934	3.26838e-21	3.69607e-20	37.2844	stable	3.69607e-20
QSOX2	-0.387962	5.7963	-4.5353	1.97081e-05	0.000253581	2.43133	stable	0.000253581		LRIG1	-0.641208	9.24437	-11.4915	3.30385e-21	3.73408e-20	37.2736	stable	3.73408e-20
XXYLT1	0.662225	4.89226	4.5353	1.97084e-05	0.000253581	2.43132	stable	0.000253581		EXOSC3	0.849575	7.43184	11.4874	3.37982e-21	3.8178e-20	37.2509	stable	3.8178e-20
HLA-DPA1	0.902301	12.1108	4.5352	1.9716e-05	0.000253581	2.43095	stable	0.000253581		MPZL1	0.491223	9.98553	11.4822	3.47953e-21	3.92821e-20	37.2219	stable	3.92821e-20
C9orf3	0.502207	9.67964	4.535	1.9731e-05	0.000253633	2.43022	stable	0.000253633		HOXC10	-1.25378	7.96015	-11.4791	3.54035e-21	3.99462e-20	37.2046	down	3.99462e-20
LMBR1	-0.375434	4.47262	-4.53458	1.97623e-05	0.000253892	2.42872	stable	0.000253892		PMP22	-0.699182	11.9372	-11.4788	3.54664e-21	3.99948e-20	37.2029	stable	3.99948e-20
NCBP2-AS2	0.405677	8.50744	4.53412	1.97967e-05	0.000254191	2.42706	stable	0.000254191		MYOC	-1.00981	6.58085	-11.4782	3.55912e-21	4.0113e-20	37.1994	down	4.0113e-20
SUMO3	0.607879	7.97906	4.53369	1.98283e-05	0.000254454	2.42554	stable	0.000254454		CENPK	0.95201	5.20527	11.4739	3.64602e-21	4.10694e-20	37.1753	stable	4.10694e-20
MCRS1	0.606837	6.41858	4.53337	1.98526e-05	0.000254608	2.42438	stable	0.000254608		PHF3	-0.495197	8.98949	-11.4736	3.65118e-21	4.11044e-20	37.1739	stable	4.11044e-20
KPNA2	0.71354	10.4859	4.53324	1.98626e-05	0.000254608	2.4239	stable	0.000254608		PRR15L	-0.905224	6.69227	-11.4721	3.68232e-21	4.14317e-20	37.1654	stable	4.14317e-20
ZCRB1	0.358459	9.6991	4.53241	1.99243e-05	0.000255256	2.42095	stable	0.000255256		PRRC2B	-0.63762	9.63768	-11.4713	3.69894e-21	4.15955e-20	37.1609	stable	4.15955e-20
HENMT1	0.662656	4.69059	4.53105	2.00273e-05	0.000256432	2.41605	stable	0.000256432		APH1B	-0.723794	7.09528	-11.461	3.91645e-21	4.40168e-20	37.1039	stable	4.40168e-20
EVA1B	-0.272576	4.71651	-4.53004	2.01036e-05	0.000257265	2.41243	stable	0.000257265		TRAM1L1	-0.805021	6.78543	-11.4607	3.92376e-21	4.40742e-20	37.1021	stable	4.40742e-20
WDR20	0.462097	4.05018	4.52683	2.03482e-05	0.00026025	2.40092	stable	0.00026025		SIRT7	0.477704	8.61752	11.459	3.96044e-21	4.44614e-20	37.0928	stable	4.44614e-20
MMRN2	-0.709357	7.83947	-4.52664	2.03628e-05	0.000260291	2.40024	stable	0.000260291		RPS19BP1	0.289187	9.07377	11.4575	3.99346e-21	4.48071e-20	37.0845	stable	4.48071e-20
CHMP2A	0.425415	11.506	4.52624	2.0394e-05	0.000260544	2.39878	stable	0.000260544		AOAH	0.660961	6.48832	11.4564	4.02006e-21	4.50804e-20	37.0779	stable	4.50804e-20
WDR11	0.280102	8.79424	4.52588	2.04217e-05	0.000260753	2.39749	stable	0.000260753		ZNF337	-0.38306	7.06327	-11.4477	4.21807e-21	4.72744e-20	37.0299	stable	4.72744e-20
YWHAQ	0.534913	11.6264	4.52553	2.04483e-05	0.000260947	2.39625	stable	0.000260947		ATP6V0B	0.423471	10.6033	11.4432	4.32603e-21	4.84573e-20	37.0047	stable	4.84573e-20
PPP6C	0.227761	9.92326	4.52513	2.0479e-05	0.000261193	2.39483	stable	0.000261193		ADK	0.406311	10.2912	11.4409	4.3831e-21	4.90692e-20	36.9916	stable	4.90692e-20
AFF1	-0.602422	10.6208	-4.52429	2.05444e-05	0.00026188	2.3918	stable	0.00026188		SESTD1	-0.887856	8.87966	-11.4398	4.41001e-21	4.9343e-20	36.9855	stable	4.9343e-20
CLDN3	-1.00035	2.70248	-4.52186	2.07336e-05	0.000264145	2.38308	down	0.000264145		UQCR10	0.402386	11.9084	11.4359	4.50714e-21	5.04017e-20	36.9638	stable	5.04017e-20
SLC27A4	0.996912	7.66062	4.52161	2.07526e-05	0.000264151	2.3822	stable	0.000264151		RALGAPA1	-0.62317	8.89831	-11.4323	4.59884e-21	5.13985e-20	36.9437	stable	5.13985e-20
RBBP5	-0.49509	5.52596	-4.52156	2.07571e-05	0.000264151	2.382	stable	0.000264151		ZDHHC17	-0.630134	8.9926	-11.4287	4.69248e-21	5.24159e-20	36.9236	stable	5.24159e-20
NME1	0.886923	9.61221	4.52034	2.08526e-05	0.000265219	2.37763	stable	0.000265219		KIAA1324L	-0.853972	6.89238	-11.4275	4.72251e-21	5.2722e-20	36.9172	stable	5.2722e-20
TPD52	1.04572	8.53381	4.51994	2.08837e-05	0.000265467	2.37621	up	0.000265467		NT5DC1	0.412383	9.19064	11.4272	4.7306e-21	5.2783e-20	36.9155	stable	5.2783e-20
KRT18	-2.05179	6.60158	-4.51956	2.09136e-05	0.000265699	2.37485	down	0.000265699		2023-03-02	-0.681138	7.02277	-11.425	4.7879e-21	5.33927e-20	36.9035	stable	5.33927e-20
PLAG1	-0.491762	3.60942	-4.51887	2.09684e-05	0.000266232	2.37236	stable	0.000266232		CXCL8	2.62066	6.08586	11.4195	4.9372e-21	5.50271e-20	36.8729	up	5.50271e-20
B3GALT6	0.423448	6.71624	4.51874	2.09788e-05	0.000266232	2.37189	stable	0.000266232		IL7R	1.29427	8.51094	11.4172	5.00257e-21	5.57247e-20	36.8597	up	5.57247e-20
APEH	0.756575	7.77542	4.51768	2.10623e-05	0.000267045	2.36811	stable	0.000267045		BTBD16	-0.675616	5.10604	-11.4142	5.08783e-21	5.6643e-20	36.8429	stable	5.6643e-20
ATAD2B	-0.500914	3.21305	-4.51763	2.10662e-05	0.000267045	2.36794	stable	0.000267045		SATB2	-0.814763	6.26344	-11.4115	5.16268e-21	5.74445e-20	36.8283	stable	5.74445e-20
RPS6KA3	0.516185	8.43051	4.51618	2.11817e-05	0.000268245	2.36274	stable	0.000268245		ACOX2	-1.09537	7.38191	-11.4078	5.27131e-21	5.86207e-20	36.8075	down	5.86207e-20
KIAA1644	0.43795	3.5592	4.51615	2.11843e-05	0.000268245	2.36262	stable	0.000268245		IL26	0.397011	4.13585	11.405	5.35477e-21	5.95159e-20	36.7919	stable	5.95159e-20
NHLRC3	-0.643623	6.70264	-4.51553	2.12337e-05	0.000268722	2.3604	stable	0.000268722		TTC17	-0.518321	8.61323	-11.4034	5.40314e-21	6.00203e-20	36.7829	stable	6.00203e-20
MRPS15	0.593349	8.43966	4.51387	2.13668e-05	0.000270256	2.35446	stable	0.000270256		HACL1	-0.819455	8.56418	-11.4026	5.42572e-21	6.02377e-20	36.7787	stable	6.02377e-20
HIST1H1D	-0.498113	2.34843	-4.51362	2.13872e-05	0.000270289	2.35356	stable	0.000270289		CNN1	-1.09843	9.00152	-11.402	5.44601e-21	6.04297e-20	36.775	down	6.04297e-20
TRAPPC2L	0.794519	8.61044	4.51355	2.1393e-05	0.000270289	2.3533	stable	0.000270289		RELB	0.582217	6.88121	11.4011	5.47375e-21	6.07039e-20	36.77	stable	6.07039e-20
KL	-0.502982	4.32676	-4.5132	2.14213e-05	0.000270497	2.35204	stable	0.000270497		PEAK1	-0.663269	10.2528	-11.3972	5.59405e-21	6.20038e-20	36.7483	stable	6.20038e-20
CD24	1.79758	10.6009	4.51183	2.15316e-05	0.000271606	2.34716	up	0.000271606		ZNF512	-0.64913	8.16166	-11.3962	5.62551e-21	6.23181e-20	36.7427	stable	6.23181e-20
NBN	-0.65258	7.56339	-4.51182	2.15329e-05	0.000271606	2.3471	stable	0.000271606		SERGEF	-0.402766	7.25308	-11.3946	5.67637e-21	6.28468e-20	36.7337	stable	6.28468e-20
UBE2A	0.507652	8.86413	4.51033	2.16534e-05	0.000272977	2.34179	stable	0.000272977		APOL6	0.742418	7.81399	11.3895	5.8376e-21	6.45963e-20	36.7058	stable	6.45963e-20
POLR3F	0.292717	6.55012	4.50957	2.17155e-05	0.000273609	2.33907	stable	0.000273609		CMBL	-0.389997	10.2067	-11.3888	5.86257e-21	6.48369e-20	36.7015	stable	6.48369e-20
AUNIP	0.633884	2.95136	4.50942	2.17282e-05	0.000273617	2.33851	stable	0.000273617		EXO1	0.452558	5.93695	11.3781	6.22311e-21	6.87865e-20	36.642	stable	6.87865e-20
C12orf5	1.11897	6.83177	4.50892	2.17685e-05	0.000273974	2.33675	up	0.000273974		N4BP2L1	-0.81886	8.89221	-11.3759	6.29843e-21	6.95807e-20	36.63	stable	6.95807e-20
ZNF574	-0.483827	6.09593	-4.50856	2.17982e-05	0.000274197	2.33545	stable	0.000274197		CYC1	0.499158	10.5646	11.3755	6.31328e-21	6.97064e-20	36.6276	stable	6.97064e-20
SNHG5	0.801236	13.6339	4.50826	2.18234e-05	0.000274255	2.33435	stable	0.000274255		TUFT1	-0.692758	10.7368	-11.3751	6.32648e-21	6.98138e-20	36.6255	stable	6.98138e-20
TBC1D4	-0.466295	9.14124	-4.50821	2.18268e-05	0.000274255	2.33421	stable	0.000274255		FOXK2	0.428826	8.21987	11.3735	6.38556e-21	7.0427e-20	36.6163	stable	7.0427e-20
NRG2	-0.490224	4.87243	-4.50521	2.20747e-05	0.000277218	2.32346	stable	0.000277218		SLC7A5	1.6911	8.7191	11.3717	6.44923e-21	7.10902e-20	36.6064	up	7.10902e-20
GNPNAT1	0.384093	7.80636	4.50458	2.21272e-05	0.000277626	2.32121	stable	0.000277626		PSIP1	-0.601812	9.91097	-11.3692	6.53812e-21	7.20305e-20	36.5927	stable	7.20305e-20
LOC100996643	0.86558	6.22511	4.50451	2.21333e-05	0.000277626	2.32094	stable	0.000277626		NAPRT	0.674501	8.79065	11.3684	6.56904e-21	7.23314e-20	36.588	stable	7.23314e-20
TCF7L2	-0.729456	5.81281	-4.50438	2.21436e-05	0.000277626	2.3205	stable	0.000277626		ISG20L2	0.579339	8.91185	11.3655	6.67528e-21	7.34611e-20	36.572	stable	7.34611e-20
CHRM3	-0.90936	3.24999	-4.50224	2.23228e-05	0.000279719	2.31284	stable	0.000279719		SVIL	-0.430799	9.91684	-11.3636	6.74595e-21	7.4198e-20	36.5615	stable	7.4198e-20
MYOT	-0.718653	3.10282	-4.50146	2.23882e-05	0.000280386	2.31005	stable	0.000280386		MAN2A2	-0.369979	7.67739	-11.3612	6.83838e-21	7.51735e-20	36.5479	stable	7.51735e-20
ZNF202	-0.554555	5.05155	-4.5013	2.24021e-05	0.000280406	2.30946	stable	0.000280406		TOMM40	0.596482	8.35349	11.3595	6.90268e-21	7.58388e-20	36.5386	stable	7.58388e-20
CDC45	0.790843	3.40258	4.50008	2.2505e-05	0.00028154	2.30511	stable	0.00028154		ENPP4	-0.97822	7.3841	-11.3589	6.92542e-21	7.6047e-20	36.5353	stable	7.6047e-20
KIAA0895	-1.00606	6.08486	-4.49938	2.25646e-05	0.000282131	2.30259	down	0.000282131		TSC1	-0.410189	8.04647	-11.3551	7.07471e-21	7.76439e-20	36.514	stable	7.76439e-20
AREG	-0.96777	4.1831	-4.49917	2.2582e-05	0.000282195	2.30186	stable	0.000282195		LOC100996792	0.568311	9.57069	11.3542	7.11065e-21	7.79958e-20	36.509	stable	7.79958e-20
SPDEF	-0.165378	3.2788	-4.49802	2.26796e-05	0.000283259	2.29776	stable	0.000283259		RRP12	0.55478	7.15938	11.3521	7.19656e-21	7.88951e-20	36.497	stable	7.88951e-20
ZFAND2B	0.360185	6.91325	4.49729	2.2742e-05	0.000283884	2.29515	stable	0.000283884		CD207	-1.51274	8.58476	-11.3519	7.20395e-21	7.8933e-20	36.496	down	7.8933e-20
AIMP2	0.480995	9.14587	4.49697	2.27691e-05	0.000284068	2.29401	stable	0.000284068		HBEGF	1.22246	8.58338	11.3404	7.68309e-21	8.41369e-20	36.4318	up	8.41369e-20
CKLF	0.539065	7.06872	4.49599	2.28534e-05	0.000284964	2.2905	stable	0.000284964		PCDHB16	-1.03448	6.41522	-11.3385	7.76483e-21	8.49858e-20	36.4212	down	8.49858e-20
L1CAM	-0.631734	5.86012	-4.4957	2.28784e-05	0.000285034	2.28946	stable	0.000285034		LARP6	-0.810778	7.78395	-11.3369	7.83223e-21	8.56768e-20	36.4126	stable	8.56768e-20
AIMP1	0.384511	8.20851	4.49564	2.28839e-05	0.000285034	2.28923	stable	0.000285034		CTD-2292M16.8	-1.09735	7.33775	-11.3363	7.86032e-21	8.59372e-20	36.409	down	8.59372e-20
IL1R2	-0.872735	9.0269	-4.49472	2.2963e-05	0.000285864	2.28595	stable	0.000285864		LONRF2	-0.699512	5.33835	-11.3329	8.00733e-21	8.74969e-20	36.3905	stable	8.74969e-20
SH3PXD2A-AS1	1.61149	5.26937	4.49273	2.31349e-05	0.000287847	2.27886	up	0.000287847		ZNF83	-1.00466	7.58383	-11.332	8.04897e-21	8.7904e-20	36.3853	down	8.7904e-20
CPAMD8	-0.657715	3.87433	-4.49172	2.32234e-05	0.000288791	2.27523	stable	0.000288791		CPSF3	0.417506	9.10266	11.3309	8.09793e-21	8.83907e-20	36.3793	stable	8.83907e-20
LYPD3	0.795465	11.8405	4.48974	2.33965e-05	0.000290785	2.26817	stable	0.000290785		SIT1	0.472611	6.27661	11.3284	8.21225e-21	8.95899e-20	36.3653	stable	8.95899e-20
ADCK3	-0.667616	7.59895	-4.48829	2.35242e-05	0.000292214	2.263	stable	0.000292214		FDXR	0.666067	6.94137	11.3248	8.37993e-21	9.13695e-20	36.3452	stable	9.13695e-20
CYB561	0.153231	7.06855	4.48801	2.35486e-05	0.000292358	2.26201	stable	0.000292358		RIPK4	0.606938	9.50479	11.3244	8.39753e-21	9.15004e-20	36.3431	stable	9.15004e-20
ZNF267	-0.479793	7.22349	-4.48759	2.35861e-05	0.000292656	2.2605	stable	0.000292656		CTD-2619J13.13	0.931083	8.34727	11.3244	8.40106e-21	9.15004e-20	36.3426	stable	9.15004e-20
KANK1	-0.615154	9.25308	-4.48745	2.35982e-05	0.000292656	2.26001	stable	0.000292656		AF520793	-0.714963	5.55602	-11.3235	8.44257e-21	9.19027e-20	36.3377	stable	9.19027e-20
TXNDC11	-0.415218	6.36689	-4.4872	2.36206e-05	0.000292775	2.25911	stable	0.000292775		LFNG	-0.610256	8.96207	-11.3228	8.47323e-21	9.21865e-20	36.3341	stable	9.21865e-20
ENKD1	-0.5163	5.2129	-4.48647	2.36857e-05	0.000293373	2.25649	stable	0.000293373		RERE	-0.650363	8.75434	-11.3194	8.63495e-21	9.38952e-20	36.3153	stable	9.38952e-20
PJA2	-0.559618	9.50064	-4.48637	2.36944e-05	0.000293373	2.25614	stable	0.000293373		PLEKHA1	-0.523738	10.7881	-11.319	8.65529e-21	9.40653e-20	36.3129	stable	9.40653e-20
GSTO2	0.501939	7.80237	4.48199	2.40869e-05	0.00029807	2.24053	stable	0.00029807		LSM10	0.384254	8.56436	11.3181	8.70135e-21	9.45149e-20	36.3076	stable	9.45149e-20
PRUNE	-0.409837	7.07219	-4.48105	2.41725e-05	0.000298968	2.23715	stable	0.000298968		CBR1	0.56949	10.2337	11.316	8.80471e-21	9.55859e-20	36.2958	stable	9.55859e-20
NCAPD3	0.411153	6.14364	4.4779	2.44596e-05	0.000302355	2.22593	stable	0.000302355		LTB4R	1.1896	8.2497	11.3158	8.81132e-21	9.5606e-20	36.2951	up	9.5606e-20
ADH1C	-0.554087	3.45871	-4.47758	2.44888e-05	0.000302553	2.2248	stable	0.000302553		TMEM47	-0.99393	10.0537	-11.3148	8.8627e-21	9.61115e-20	36.2893	stable	9.61115e-20
SLC5A3	-0.735781	2.47244	-4.47737	2.45076e-05	0.000302622	2.22406	stable	0.000302622		TRAC	0.750862	9.33237	11.3143	8.88774e-21	9.6331e-20	36.2865	stable	9.6331e-20
NOTCH4	-0.667212	5.51455	-4.47618	2.46175e-05	0.00030361	2.21981	stable	0.00030361		TCEAL2	-0.796161	5.40491	-11.3125	8.97846e-21	9.72618e-20	36.2763	stable	9.72618e-20
RUNDC1	-0.42808	6.40356	-4.47609	2.46259e-05	0.00030361	2.21949	stable	0.00030361		P2RY8	0.665935	5.98515	11.312	8.99969e-21	9.74392e-20	36.274	stable	9.74392e-20
CCNB2	1.34719	6.99333	4.47607	2.46274e-05	0.00030361	2.21943	up	0.00030361		OR7E37P	0.573066	7.74426	11.31	9.104e-21	9.84904e-20	36.2625	stable	9.84904e-20
ALCAM	-0.500689	3.362	-4.47584	2.46487e-05	0.000303691	2.21861	stable	0.000303691		TIGD7	-0.479261	5.37992	-11.3099	9.10659e-21	9.84904e-20	36.2622	stable	9.84904e-20
PI3	3.74827	9.05228	4.47572	2.46605e-05	0.000303691	2.21815	up	0.000303691		CPSF6	0.456428	9.89491	11.3092	9.14337e-21	9.8835e-20	36.2582	stable	9.8835e-20
ZNF346	0.415235	4.78027	4.47492	2.47342e-05	0.000304335	2.21532	stable	0.000304335		NDNF	-0.693454	6.02688	-11.3085	9.18024e-21	9.91802e-20	36.2542	stable	9.91802e-20
TOX3	-1.16138	3.63871	-4.47473	2.47515e-05	0.000304335	2.21465	down	0.000304335		RBM8A	-0.448538	9.9513	-11.3074	9.23677e-21	9.97373e-20	36.248	stable	9.97373e-20
RP5-1136G13.2	0.710923	4.56813	4.47472	2.47527e-05	0.000304335	2.21461	stable	0.000304335		PREP	0.465812	8.97725	11.3042	9.4012e-21	1.01408e-19	36.2304	stable	1.01408e-19
C15orf61	-0.354182	9.08999	-4.4744	2.47823e-05	0.000304534	2.21347	stable	0.000304534		ACTR1A	0.502672	9.48303	11.3042	9.40163e-21	1.01408e-19	36.2304	stable	1.01408e-19
TRIM35	-0.790896	7.30018	-4.47383	2.48356e-05	0.000305026	2.21143	stable	0.000305026		HAX1	0.325765	10.1408	11.3028	9.47592e-21	1.02155e-19	36.2226	stable	1.02155e-19
IL15RA	-0.715381	6.40237	-4.47258	2.4952e-05	0.000306291	2.20699	stable	0.000306291		CD247	0.668933	6.26297	11.3006	9.59332e-21	1.03365e-19	36.2103	stable	1.03365e-19
MTG2	0.538174	3.26081	4.4717	2.50349e-05	0.000307144	2.20383	stable	0.000307144		AKAP9	-0.419407	9.21519	-11.2935	9.97976e-21	1.07471e-19	36.1709	stable	1.07471e-19
TMEM140	-0.844673	4.64715	-4.47128	2.5074e-05	0.000307448	2.20235	stable	0.000307448		RORC	-1.12519	6.28379	-11.2926	1.00335e-20	1.07992e-19	36.1655	down	1.07992e-19
SNORA29	0.281262	10.6833	4.47115	2.50865e-05	0.000307448	2.20187	stable	0.000307448		DBNL	0.600162	8.60795	11.2892	1.02217e-20	1.09959e-19	36.147	stable	1.09959e-19
ADK	0.615107	9.63278	4.47046	2.51515e-05	0.000308079	2.19942	stable	0.000308079		N4BP2L2	-0.560343	10.3576	-11.2804	1.07375e-20	1.15445e-19	36.0979	stable	1.15445e-19
LINC01128	-0.42062	6.81776	-4.46681	2.54974e-05	0.000312148	2.18644	stable	0.000312148		SLC38A5	0.878955	6.69429	11.2784	1.0859e-20	1.1669e-19	36.0867	stable	1.1669e-19
ZNF883	-0.28424	3.1327	-4.46635	2.5541e-05	0.000312515	2.18481	stable	0.000312515		DUSP2	0.633022	7.12728	11.2769	1.0949e-20	1.17538e-19	36.0784	stable	1.17538e-19
GLIS3	-0.464649	2.77273	-4.46448	2.57209e-05	0.000314548	2.17814	stable	0.000314548		ACTR3	0.388885	12.4159	11.2769	1.09497e-20	1.17538e-19	36.0784	stable	1.17538e-19
PAFAH1B1	0.53409	8.42497	4.46206	2.59551e-05	0.000317243	2.16953	stable	0.000317243		ZC3H12C	0.699933	8.99244	11.2733	1.11727e-20	1.19868e-19	36.0583	stable	1.19868e-19
ROPN1	-1.21388	3.3711	-4.45795	2.63573e-05	0.000321987	2.15492	down	0.000321987		ZIC1	1.77552	5.82435	11.2729	1.11988e-20	1.20084e-19	36.0559	up	1.20084e-19
FAM65A	-0.521503	2.64994	-4.45768	2.63837e-05	0.000322137	2.15396	stable	0.000322137		FCGR1B	1.13119	5.69873	11.267	1.15726e-20	1.24026e-19	36.0232	up	1.24026e-19
ALDH1L1	-0.627036	4.71707	-4.45744	2.64074e-05	0.000322255	2.15311	stable	0.000322255		WDFY2	-0.354019	9.1234	-11.259	1.20997e-20	1.29605e-19	35.9788	stable	1.29605e-19
FNDC3B	-0.185018	2.99402	-4.45537	2.66128e-05	0.000324588	2.14575	stable	0.000324588		PJA2	-0.540733	10.5953	-11.2579	1.2179e-20	1.30385e-19	35.9722	stable	1.30385e-19
FAM103A1	0.431629	7.64183	4.45463	2.66865e-05	0.000325314	2.14312	stable	0.000325314		CLMP	-1.32446	8.93027	-11.2561	1.2301e-20	1.31621e-19	35.9623	down	1.31621e-19
U47924.27	0.43885	5.31739	4.45348	2.68014e-05	0.000326541	2.13904	stable	0.000326541		SWSAP1	0.410085	6.33632	11.2557	1.23253e-20	1.31811e-19	35.9603	stable	1.31811e-19
HMGN3	0.391372	11.0448	4.45286	2.68641e-05	0.00032713	2.13682	stable	0.00032713		KCTD11	0.84174	7.65147	11.2552	1.23588e-20	1.32099e-19	35.9576	stable	1.32099e-19
DNAJB9	-0.676153	6.49351	-4.45226	2.69237e-05	0.000327617	2.13471	stable	0.000327617		ZCCHC14	-0.601595	8.72636	-11.2541	1.24383e-20	1.32878e-19	35.9512	stable	1.32878e-19
PSME1	0.532004	10.0621	4.45217	2.69327e-05	0.000327617	2.13439	stable	0.000327617		RALY-AS1	0.428693	5.77115	11.2503	1.27047e-20	1.35652e-19	35.9301	stable	1.35652e-19
PDCD2L	0.631847	6.13018	4.45105	2.70462e-05	0.000328822	2.1304	stable	0.000328822		TMEM132B	-0.442981	5.07077	-11.249	1.27993e-20	1.3659e-19	35.9227	stable	1.3659e-19
SNRPA1	0.384254	9.95185	4.45077	2.70745e-05	0.000328992	2.1294	stable	0.000328992		DTWD1	-0.476826	7.87936	-11.2483	1.28467e-20	1.37022e-19	35.919	stable	1.37022e-19
VIM	-0.885344	4.05	-4.44943	2.72101e-05	0.000330463	2.12466	stable	0.000330463		CYSTM1	-0.636484	9.55606	-11.2471	1.29372e-20	1.37914e-19	35.912	stable	1.37914e-19
MTPAP	-0.422818	6.91766	-4.44794	2.73623e-05	0.000332136	2.11936	stable	0.000332136		PHYHIP	-0.841746	6.59944	-11.2451	1.30778e-20	1.39339e-19	35.9012	stable	1.39339e-19
CENPA	1.30802	5.73668	4.44773	2.73837e-05	0.00033222	2.11862	up	0.00033222		PDCD10	0.332427	11.4607	11.2419	1.33155e-20	1.41796e-19	35.8833	stable	1.41796e-19
HSPA8	0.734689	12.3828	4.44598	2.7563e-05	0.000334218	2.11242	stable	0.000334218		GALNT18	0.497312	7.98538	11.2417	1.33324e-20	1.41902e-19	35.882	stable	1.41902e-19
ATP5S	0.464569	8.11013	4.44478	2.7687e-05	0.000335543	2.10815	stable	0.000335543		YWHAQ	0.260915	12.7034	11.2399	1.34652e-20	1.43239e-19	35.8721	stable	1.43239e-19
ASF1A	0.388945	8.78847	4.44385	2.77836e-05	0.000336536	2.10484	stable	0.000336536		MRPS25	0.603677	8.6775	11.2385	1.35731e-20	1.44311e-19	35.8642	stable	1.44311e-19
FUT3	1.08732	4.1217	4.44333	2.7838e-05	0.000337017	2.10298	up	0.000337017		ARHGAP31	-0.509987	6.19192	-11.2361	1.37522e-20	1.46137e-19	35.8511	stable	1.46137e-19
PDP2	-0.405232	3.93007	-4.44163	2.80145e-05	0.000338974	2.09698	stable	0.000338974		LAMC2	-0.67557	7.59644	-11.2345	1.38783e-20	1.47399e-19	35.842	stable	1.47399e-19
GDA	1.51047	3.66333	4.43935	2.82548e-05	0.000341701	2.08887	up	0.000341701		SYN2	-0.838687	6.78674	-11.231	1.41506e-20	1.50212e-19	35.8226	stable	1.50212e-19
ATG10	0.773441	5.31726	4.43765	2.84347e-05	0.000343695	2.08284	stable	0.000343695		FAM182A	0.443338	6.05392	11.223	1.47994e-20	1.57016e-19	35.7779	stable	1.57016e-19
FBXL19	0.613154	5.7284	4.43612	2.85966e-05	0.00034547	2.07744	stable	0.00034547		CBX2	0.424517	7.05252	11.2224	1.48466e-20	1.57434e-19	35.7747	stable	1.57434e-19
DPH1	0.723967	7.40503	4.43486	2.87318e-05	0.000346919	2.07297	stable	0.000346919		PAXIP1-AS1	-0.975683	6.84303	-11.2155	1.54357e-20	1.63594e-19	35.7359	stable	1.63594e-19
FAM212A	0.378072	6.67596	4.43353	2.88746e-05	0.000348459	2.06826	stable	0.000348459		NCAPG2	0.617323	6.86799	11.2099	1.5918e-20	1.68616e-19	35.7052	stable	1.68616e-19
C12orf75	0.945003	7.71332	4.43307	2.8924e-05	0.000348871	2.06663	stable	0.000348871		ZNF256	-0.652596	5.27451	-11.2074	1.61487e-20	1.7097e-19	35.6909	stable	1.7097e-19
TGM1	1.75191	7.69705	4.4326	2.89755e-05	0.000349309	2.06494	up	0.000349309		OSTC	0.337508	10.7725	11.2013	1.67046e-20	1.76763e-19	35.6571	stable	1.76763e-19
RASAL1	0.68634	4.83563	4.43215	2.90236e-05	0.000349704	2.06337	stable	0.000349704		PPP4R2	0.472709	9.43518	11.1998	1.6844e-20	1.78143e-19	35.6488	stable	1.78143e-19
PLGRKT	0.930557	7.58917	4.43142	2.91026e-05	0.000350472	2.06078	stable	0.000350472		LOC202181	-0.46435	6.32341	-11.1989	1.69276e-20	1.78934e-19	35.6439	stable	1.78934e-19
FBXL7	-0.783879	5.91725	-4.43074	2.91772e-05	0.000351186	2.05835	stable	0.000351186		BORA	0.716544	6.86369	11.197	1.71124e-20	1.80791e-19	35.6331	stable	1.80791e-19
HSPBP1	0.526974	7.10513	4.42954	2.93072e-05	0.000352565	2.05413	stable	0.000352565		LEPR	-1.7304	9.95028	-11.1963	1.71834e-20	1.81447e-19	35.6289	down	1.81447e-19
CETN2	0.418771	8.73806	4.42884	2.93844e-05	0.000353175	2.05163	stable	0.000353175		MDC1	-0.519096	7.59796	-11.195	1.72994e-20	1.82576e-19	35.6222	stable	1.82576e-19
SPARCL1	-0.966396	11.3249	-4.4288	2.93888e-05	0.000353175	2.05149	stable	0.000353175		SDC4	-0.907845	10.6361	-11.1931	1.74863e-20	1.84451e-19	35.6115	stable	1.84451e-19
CYP1A2	-0.658645	5.27411	-4.42603	2.9694e-05	0.000356655	2.04168	stable	0.000356655		SEC61B	0.35139	11.4412	11.1908	1.77161e-20	1.86777e-19	35.5985	stable	1.86777e-19
GLTSCR2	-0.524337	13.4642	-4.42474	2.98364e-05	0.000358178	2.03714	stable	0.000358178		KIAA0020	0.577602	8.82353	11.1813	1.86791e-20	1.96826e-19	35.5457	stable	1.96826e-19
ZNF418	-0.416313	2.49769	-4.42369	2.99538e-05	0.000359398	2.03341	stable	0.000359398		RSF1	-0.664695	8.59462	-11.1803	1.87802e-20	1.97788e-19	35.5403	stable	1.97788e-19
TGIF2	-0.475194	3.50529	-4.42281	3.00525e-05	0.000360228	2.03028	stable	0.000360228		C22orf39	-0.792182	8.00116	-11.1794	1.88752e-20	1.98684e-19	35.5353	stable	1.98684e-19
FGF2	-0.645907	3.09933	-4.42279	3.00544e-05	0.000360228	2.03022	stable	0.000360228		CARD16	0.707495	8.42668	11.1788	1.89432e-20	1.99296e-19	35.5317	stable	1.99296e-19
CLCN7	0.553319	4.99043	4.42169	3.01782e-05	0.000361522	2.02632	stable	0.000361522		SALL2	-0.444495	7.26643	-11.1754	1.93102e-20	2.0305e-19	35.5126	stable	2.0305e-19
CAMK2D	-0.494146	7.10337	-4.42118	3.02351e-05	0.000362015	2.02453	stable	0.000362015		ADD3	-0.678531	11.456	-11.1725	1.96272e-20	2.06276e-19	35.4963	stable	2.06276e-19
ICAM1	-1.03154	4.93533	-4.42057	3.03044e-05	0.000362654	2.02236	down	0.000362654		ABI2	-0.676955	9.08842	-11.1709	1.97952e-20	2.07933e-19	35.4878	stable	2.07933e-19
MTCP1	0.315944	2.94197	4.42013	3.0354e-05	0.000363058	2.0208	stable	0.000363058		STAG1	-0.422959	8.36512	-11.1688	2.00303e-20	2.10292e-19	35.476	stable	2.10292e-19
TNAP	-0.226976	2.86005	-4.41736	3.06683e-05	0.000366449	2.01102	stable	0.000366449		GEMIN6	0.49559	7.93598	11.1671	2.02207e-20	2.1218e-19	35.4666	stable	2.1218e-19
AP4B1	0.34767	6.955	4.41735	3.06696e-05	0.000366449	2.01098	stable	0.000366449		AK021977	-0.806423	6.07912	-11.1651	2.04465e-20	2.14437e-19	35.4555	stable	2.14437e-19
RNFT1	1.06287	5.59913	4.41686	3.0726e-05	0.000366932	2.00924	up	0.000366932		GAL3ST4	-0.495095	8.40658	-11.1586	2.12072e-20	2.22199e-19	35.4191	stable	2.22199e-19
DIRC2	0.492662	8.9616	4.41668	3.07463e-05	0.000366983	2.00861	stable	0.000366983		THUMPD3-AS1	-0.513028	6.72591	-11.1586	2.12087e-20	2.22199e-19	35.419	stable	2.22199e-19
MOB4	0.415189	8.95069	4.41601	3.08233e-05	0.00036771	2.00623	stable	0.00036771		ZSCAN25	-0.408139	7.13089	-11.1571	2.13883e-20	2.23964e-19	35.4106	stable	2.23964e-19
MIR3682	0.507928	5.39328	4.41577	3.08506e-05	0.00036772	2.00539	stable	0.00036772		MSTO1	0.406422	7.66152	11.1568	2.14212e-20	2.24191e-19	35.4091	stable	2.24191e-19
MAPKAPK3	0.946602	7.33668	4.41572	3.08563e-05	0.00036772	2.00522	stable	0.00036772		GLDN	-1.01232	9.18687	-11.1513	2.2088e-20	2.31049e-19	35.3785	down	2.31049e-19
GCN1L1	0.380609	7.66471	4.41549	3.08821e-05	0.000367836	2.00442	stable	0.000367836		EIF3L	-0.276234	13.0335	-11.1489	2.23863e-20	2.34048e-19	35.3651	stable	2.34048e-19
EFCAB14	0.424684	2.58963	4.41501	3.09379e-05	0.000368309	2.00271	stable	0.000368309		SAA1	1.47304	7.69143	11.1471	2.26182e-20	2.3635e-19	35.3549	up	2.3635e-19
FAM174B	-0.497686	4.30923	-4.41368	3.10914e-05	0.000369944	1.99801	stable	0.000369944		LIFR	-0.990799	9.50767	-11.1446	2.29351e-20	2.39536e-19	35.341	stable	2.39536e-19
POLD4	0.447476	6.38005	4.41353	3.11092e-05	0.000369964	1.99747	stable	0.000369964		L3MBTL4	-0.559778	6.23461	-11.1423	2.32267e-20	2.42455e-19	35.3284	stable	2.42455e-19
POP7	0.463419	8.36919	4.41226	3.12564e-05	0.000371521	1.99298	stable	0.000371521		LOC730102	-0.722771	7.00718	-11.141	2.33983e-20	2.4412e-19	35.3211	stable	2.4412e-19
RAD52	-0.532414	3.09057	-4.41173	3.13175e-05	0.000372012	1.99113	stable	0.000372012		SGCB	-0.700535	8.57885	-11.1367	2.39717e-20	2.49972e-19	35.2969	stable	2.49972e-19
FAM83C	0.570594	10.2228	4.41162	3.13302e-05	0.000372012	1.99074	stable	0.000372012		PITHD1	0.329683	10.3553	11.136	2.40563e-20	2.50725e-19	35.2934	stable	2.50725e-19
LYZ	2.42393	6.53582	4.41047	3.14646e-05	0.000373413	1.98668	up	0.000373413		ZNF432	-0.658065	8.14581	-11.1357	2.41063e-20	2.51116e-19	35.2913	stable	2.51116e-19
BDP1	-0.910442	5.30785	-4.40958	3.15695e-05	0.000374465	1.98352	stable	0.000374465		CKB	-0.653713	9.13754	-11.1346	2.42463e-20	2.52443e-19	35.2855	stable	2.52443e-19
AAAS	0.395211	5.29119	4.40922	3.16117e-05	0.000374771	1.98225	stable	0.000374771		LINC01305	-0.885046	5.37209	-11.1337	2.43758e-20	2.5366e-19	35.2802	stable	2.5366e-19
FAM110B	-0.430844	3.72185	-4.40765	3.17963e-05	0.000376595	1.97672	stable	0.000376595		SLITRK6	-1.36962	7.69147	-11.1329	2.44804e-20	2.54617e-19	35.276	down	2.54617e-19
TMEM57	0.643009	6.98683	4.4076	3.1803e-05	0.000376595	1.97652	stable	0.000376595		PVRIG	0.525993	6.40653	11.1325	2.45408e-20	2.55113e-19	35.2735	stable	2.55113e-19
SGSM3	0.319012	5.88474	4.4075	3.1815e-05	0.000376595	1.97617	stable	0.000376595		PPARGC1B	0.788808	6.97493	11.1318	2.4629e-20	2.55897e-19	35.2699	stable	2.55897e-19
KLHL25	-0.37864	3.04669	-4.40533	3.20725e-05	0.000379259	1.96851	stable	0.000379259		SF3B6	0.318053	11.2025	11.1312	2.47185e-20	2.56694e-19	35.2663	stable	2.56694e-19
C1orf21	0.877451	7.13651	4.40525	3.20815e-05	0.000379259	1.96824	stable	0.000379259		PIM2	0.336475	6.94404	11.1297	2.49252e-20	2.58707e-19	35.258	stable	2.58707e-19
PATZ1	-0.623127	5.29477	-4.4051	3.20993e-05	0.000379259	1.96772	stable	0.000379259		FIBIN	-1.21934	8.66108	-11.1264	2.5392e-20	2.63416e-19	35.2395	down	2.63416e-19
SEMA4A	0.817676	6.55796	4.40504	3.21063e-05	0.000379259	1.96751	stable	0.000379259		CLPB	0.534351	7.06002	11.1246	2.56394e-20	2.65845e-19	35.2298	stable	2.65845e-19
CTTNBP2	-0.444778	4.94595	-4.40461	3.21586e-05	0.00037968	1.96597	stable	0.00037968		TUBBP5	0.784175	5.45351	11.1222	2.59914e-20	2.69355e-19	35.2162	stable	2.69355e-19
AMMECR1	1.58582	4.21873	4.40445	3.21773e-05	0.000379706	1.96541	up	0.000379706		CCDC93	-0.536715	8.00612	-11.1156	2.69662e-20	2.79314e-19	35.1795	stable	2.79314e-19
RALGPS2	0.918766	5.36626	4.40362	3.22767e-05	0.00038052	1.96249	stable	0.00038052		GREM1	-1.7283	8.15942	-11.1149	2.70779e-20	2.80326e-19	35.1754	down	2.80326e-19
MRPS22	0.363621	8.72531	4.4036	3.22796e-05	0.00038052	1.9624	stable	0.00038052		RCC1	0.476495	7.14964	11.1136	2.72639e-20	2.82106e-19	35.1686	stable	2.82106e-19
LOC400043	-0.935384	7.24193	-4.40342	3.23013e-05	0.000380579	1.96176	stable	0.000380579		PHF2	-0.623995	8.36162	-11.1106	2.77243e-20	2.86722e-19	35.1519	stable	2.86722e-19
MARS	0.475716	8.38485	4.40085	3.26112e-05	0.000384034	1.9527	stable	0.000384034		DYNLRB2	-0.545446	5.79062	-11.1082	2.81084e-20	2.90545e-19	35.1382	stable	2.90545e-19
NDUFB9	0.541848	11.3394	4.39963	3.2759e-05	0.000385576	1.94841	stable	0.000385576		LOC100287497	-1.32514	6.14261	-11.1064	2.83934e-20	2.9334e-19	35.1281	down	2.9334e-19
NUP205	0.307012	7.60357	4.39769	3.2996e-05	0.000388165	1.94156	stable	0.000388165		MAGI1	-0.632671	8.23703	-11.1056	2.8523e-20	2.94527e-19	35.1236	stable	2.94527e-19
API5	0.747524	6.45894	4.39543	3.32742e-05	0.000391237	1.93359	stable	0.000391237		KLF15	-0.446814	8.03863	-11.0989	2.95984e-20	3.05474e-19	35.0866	stable	3.05474e-19
CCNT1	-0.745033	3.98781	-4.39492	3.33368e-05	0.000391772	1.93181	stable	0.000391772		KCNK1	0.688811	9.32495	11.0956	3.0161e-20	3.11121e-19	35.0679	stable	3.11121e-19
PSMC4	0.616753	8.95773	4.39414	3.34337e-05	0.000392709	1.92905	stable	0.000392709		HS3ST3B1	0.991205	6.70407	11.094	3.04285e-20	3.1372e-19	35.0591	stable	3.1372e-19
ANKHD1	0.365173	9.1325	4.39347	3.35172e-05	0.000393487	1.92669	stable	0.000393487		EPS8	-0.801872	9.68008	-11.0935	3.05106e-20	3.14405e-19	35.0564	stable	3.14405e-19
PLCXD3	-0.305847	2.75643	-4.39138	3.3778e-05	0.000396345	1.91933	stable	0.000396345		NDUFA6	0.376158	11.1896	11.0902	3.10764e-20	3.20071e-19	35.0381	stable	3.20071e-19
AKR1B10	2.92853	7.81379	4.39123	3.3797e-05	0.000396366	1.9188	up	0.000396366		IFITM1	0.614013	11.4699	11.0893	3.12321e-20	3.2151e-19	35.0331	stable	3.2151e-19
ZNF570	-0.190867	1.95957	-4.39103	3.38218e-05	0.000396453	1.9181	stable	0.000396453		SP4	-0.58938	7.92209	-11.088	3.14599e-20	3.23689e-19	35.0258	stable	3.23689e-19
AMD1	0.823096	8.7361	4.39032	3.39116e-05	0.000397302	1.91558	stable	0.000397302		SNX1	0.384347	9.77491	11.0878	3.15019e-20	3.23955e-19	35.0245	stable	3.23955e-19
RBM15B	0.414413	7.2005	4.39001	3.39507e-05	0.000397557	1.91449	stable	0.000397557		SLC47A1	-0.852298	7.5804	-11.0862	3.17777e-20	3.26624e-19	35.0158	stable	3.26624e-19
YBX1	0.809057	11.3645	4.38868	3.41179e-05	0.00039931	1.90983	stable	0.00039931		PLAU	0.676092	8.16442	11.0839	3.21862e-20	3.30653e-19	35.0031	stable	3.30653e-19
STX19	0.691567	6.24994	4.38841	3.41527e-05	0.000399514	1.90886	stable	0.000399514		RNF181	0.291511	10.8847	11.0816	3.26073e-20	3.34808e-19	34.9901	stable	3.34808e-19
ARL11	0.643866	4.1133	4.38814	3.41868e-05	0.000399708	1.90791	stable	0.000399708		TPM2	-1.19909	9.89335	-11.0814	3.26515e-20	3.35091e-19	34.9887	down	3.35091e-19
GLA	0.397535	7.38966	4.38774	3.42378e-05	0.0004001	1.9065	stable	0.0004001		RRP1	0.421618	7.89115	11.0771	3.34444e-20	3.43053e-19	34.9648	stable	3.43053e-19
AL132709.8	-0.860908	3.20202	-4.3865	3.43947e-05	0.000401728	1.90216	stable	0.000401728		PUSL1	0.602997	7.47172	11.0767	3.35113e-20	3.43564e-19	34.9628	stable	3.43564e-19
EEF1E1	0.585448	8.44181	4.38616	3.44384e-05	0.000401907	1.90095	stable	0.000401907		CDC73	-0.499992	7.89405	-11.0752	3.38036e-20	3.46383e-19	34.9542	stable	3.46383e-19
OXCT1	0.467085	9.69165	4.38611	3.44451e-05	0.000401907	1.90077	stable	0.000401907		C15orf48	1.31909	10.6428	11.0747	3.38881e-20	3.47073e-19	34.9517	up	3.47073e-19
NDUFA1	0.416093	10.9029	4.38514	3.45691e-05	0.000402985	1.89736	stable	0.000402985		KAT8	-0.357947	9.09881	-11.0743	3.39654e-20	3.47686e-19	34.9494	stable	3.47686e-19
MMD	-0.855423	7.36222	-4.38511	3.45728e-05	0.000402985	1.89726	stable	0.000402985		CDK2AP2	0.505919	7.6538	11.073	3.42226e-20	3.50141e-19	34.9419	stable	3.50141e-19
PRKD2	-0.514347	7.75086	-4.38435	3.46708e-05	0.000403922	1.89457	stable	0.000403922		ZFAND6	0.509123	10.0897	11.0721	3.43932e-20	3.51707e-19	34.9369	stable	3.51707e-19
SCGB2A2	-4.03886	9.83766	-4.38344	3.47872e-05	0.000405072	1.89139	down	0.000405072		LOC103344931	-0.43903	6.56248	-11.0676	3.5258e-20	3.60367e-19	34.9122	stable	3.60367e-19
FGD6	-0.829878	5.01577	-4.38329	3.4807e-05	0.000405097	1.89085	stable	0.000405097		RBMS3	-1.07838	9.07567	-11.0642	3.59426e-20	3.67177e-19	34.893	down	3.67177e-19
LOC101927752	0.460653	6.55671	4.38292	3.48554e-05	0.000405453	1.88953	stable	0.000405453		HELZ2	0.726603	7.13152	11.0611	3.65621e-20	3.73316e-19	34.8759	stable	3.73316e-19
SMG6	-0.401494	3.68889	-4.3822	3.49485e-05	0.00040633	1.887	stable	0.00040633		RP4-758J24.5	-0.643687	8.35341	-11.0589	3.70102e-20	3.777e-19	34.8638	stable	3.777e-19
ATP6V1F	0.399199	10.6029	4.38187	3.49909e-05	0.000406616	1.88585	stable	0.000406616		SCUBE3	-0.532212	6.73862	-11.0583	3.71435e-20	3.78867e-19	34.8602	stable	3.78867e-19
NDNF	-0.839132	3.70003	-4.37846	3.54361e-05	0.000411581	1.87385	stable	0.000411581		TMEM8B	-0.480353	6.5375	-11.0552	3.77982e-20	3.8535e-19	34.8428	stable	3.8535e-19
NDUFB2	0.384293	10.6901	4.37659	3.56826e-05	0.000414233	1.86727	stable	0.000414233		LAMC3	-0.67416	7.63714	-11.0522	3.84204e-20	3.91494e-19	34.8265	stable	3.91494e-19
LINC00847	-0.515959	3.78289	-4.37643	3.57032e-05	0.000414262	1.86673	stable	0.000414262		RP11-722E23.2	-0.514263	5.61894	-11.0497	3.89678e-20	3.96871e-19	34.8124	stable	3.96871e-19
STIL	0.658264	6.44648	4.3759	3.57738e-05	0.000414871	1.86485	stable	0.000414871		HMGCS2	-1.17374	7.59811	-11.046	3.9792e-20	4.0506e-19	34.7915	down	4.0506e-19
DUSP2	-1.03886	5.14099	-4.37273	3.61954e-05	0.000419548	1.85373	down	0.000419548		AK7	-0.483163	5.94375	-11.0454	3.99175e-20	4.06131e-19	34.7884	stable	4.06131e-19
LOC100506713	0.602829	4.85727	4.36994	3.65715e-05	0.000423692	1.84393	stable	0.000423692		PIK3R1	-0.800377	10.6049	-11.0451	3.99873e-20	4.06558e-19	34.7867	stable	4.06558e-19
HTATIP2	0.662796	6.93457	4.36969	3.66061e-05	0.000423879	1.84303	stable	0.000423879		SPAG16	-0.749527	8.43232	-11.045	3.99999e-20	4.06558e-19	34.7863	stable	4.06558e-19
ENO2	-0.739482	4.27833	-4.36757	3.68944e-05	0.000427001	1.83558	stable	0.000427001		ZMPSTE24	0.370311	10.5	11.0438	4.0269e-20	4.09085e-19	34.7797	stable	4.09085e-19
CLUAP1	-0.466231	5.40734	-4.3665	3.70401e-05	0.00042847	1.83184	stable	0.00042847		FAM221A	-0.758792	6.88269	-11.0437	4.02983e-20	4.09177e-19	34.7789	stable	4.09177e-19
SEMA3E	-0.643204	3.71073	-4.36599	3.71108e-05	0.000429072	1.83003	stable	0.000429072		C14orf2	0.286751	12.1	11.0421	4.06549e-20	4.12589e-19	34.7701	stable	4.12589e-19
PGLYRP4	1.39675	4.96733	4.36567	3.71543e-05	0.000429357	1.82892	up	0.000429357		ADSL	0.33536	9.81241	11.0398	4.11909e-20	4.17817e-19	34.7571	stable	4.17817e-19
ABTB2	-0.404486	5.08284	-4.36538	3.71941e-05	0.0004296	1.82791	stable	0.0004296		AKAP1	-0.467886	9.68394	-11.0313	4.32034e-20	4.37974e-19	34.7095	stable	4.37974e-19
RP11-50B3.4	0.605659	5.62476	4.3632	3.74951e-05	0.000432733	1.82026	stable	0.000432733		SNRNP25	0.462223	9.09683	11.0312	4.32217e-20	4.37974e-19	34.7091	stable	4.37974e-19
CSTB	0.799701	12.891	4.36314	3.75032e-05	0.000432733	1.82006	stable	0.000432733		RASGRP1	1.09358	8.95839	11.0272	4.41979e-20	4.4764e-19	34.6868	up	4.4764e-19
AFAP1	-0.426332	3.81698	-4.36242	3.76034e-05	0.000433671	1.81753	stable	0.000433671		ARL17A	-0.453872	6.73175	-11.0271	4.4229e-20	4.47729e-19	34.6861	stable	4.47729e-19
LOC642236	1.01284	3.59925	4.36225	3.76273e-05	0.000433728	1.81692	up	0.000433728		FAM136A	0.419205	9.16381	11.0267	4.43132e-20	4.48355e-19	34.6842	stable	4.48355e-19
INTS12	0.375083	8.427	4.36095	3.78088e-05	0.0004356	1.81236	stable	0.0004356		IARS	0.406729	10.8995	11.026	4.44809e-20	4.49826e-19	34.6805	stable	4.49826e-19
CNOT7	0.544761	5.20163	4.36079	3.78317e-05	0.000435646	1.81178	stable	0.000435646		MPZL3	0.859928	9.22093	11.0258	4.45476e-20	4.50274e-19	34.679	stable	4.50274e-19
HP	-0.755505	3.82802	-4.36016	3.79195e-05	0.000436288	1.80958	stable	0.000436288		ZNF138	-0.687159	6.20852	-11.0249	4.47613e-20	4.52098e-19	34.6742	stable	4.52098e-19
ZRANB1	-0.399709	4.68768	-4.36012	3.79257e-05	0.000436288	1.80943	stable	0.000436288		RAB24	0.640266	8.50722	11.0249	4.47731e-20	4.52098e-19	34.6739	stable	4.52098e-19
RP11-686D22.8	-0.431146	4.60821	-4.35983	3.79658e-05	0.00043653	1.80843	stable	0.00043653		PKIB	-1.15089	8.05959	-11.0244	4.48819e-20	4.52968e-19	34.6715	down	4.52968e-19
ZNF684	0.358531	3.68284	4.35839	3.81683e-05	0.000438638	1.80338	stable	0.000438638		RICTOR	-0.49181	8.88641	-11.0233	4.51585e-20	4.55532e-19	34.6654	stable	4.55532e-19
PXN	-0.568804	5.36251	-4.35775	3.82594e-05	0.000439464	1.80112	stable	0.000439464		LRCH1	-0.516162	8.35842	-11.0217	4.55795e-20	4.59548e-19	34.6561	stable	4.59548e-19
IMPDH2	0.490273	11.03	4.35651	3.84344e-05	0.000441253	1.79679	stable	0.000441253		ATP13A1	0.484051	8.6322	11.0213	4.56819e-20	4.60349e-19	34.6539	stable	4.60349e-19
FAM107A	-0.648871	4.36497	-4.35553	3.85746e-05	0.00044264	1.79334	stable	0.00044264		FAM208A	-0.609196	8.95017	-11.0202	4.59487e-20	4.62805e-19	34.6481	stable	4.62805e-19
PIP5K1B	-0.840588	3.10257	-4.35529	3.8608e-05	0.000442802	1.79251	stable	0.000442802		ZNF84	-0.44458	7.90673	-11.0174	4.66805e-20	4.6994e-19	34.6323	stable	4.6994e-19
PSTK	0.391144	4.2858	4.35486	3.86698e-05	0.000443289	1.791	stable	0.000443289		PNKP	0.475159	7.1487	11.0151	4.7298e-20	4.75918e-19	34.6192	stable	4.75918e-19
TMEM255B	-0.413391	3.76291	-4.35421	3.87623e-05	0.000444126	1.78873	stable	0.000444126		ZCCHC6	0.554599	10.0252	11.0144	4.74684e-20	4.77394e-19	34.6156	stable	4.77394e-19
INHBB	-1.45546	7.07974	-4.35238	3.90248e-05	0.000446911	1.78233	down	0.000446911		EEF1G	-0.128205	13.8525	-11.0084	4.90885e-20	4.9344e-19	34.5822	stable	4.9344e-19
[truncated: 20,883 more rows]
