# Supplementary material for: Single-cell and bulk RNAseq unveils the immune infiltration landscape and targeted therapeutic biomarkers of psoriasis
Source: Front Genet. 2024 Apr 18;15:1365273. doi: 10.3389/fgene.2024.1365273 (PMC11063342; doi:10.3389/fgene.2024.1365273)
Supplement: Supplementary file 2 [file Table3.XLSX]

## Sheet: GO enrichment
ONTOLOGY	ID	Description	GeneRatio	BgRatio	pvalue	p.adjust	qvalue	geneID	Count
BP	GO:0019730	antimicrobial humoral response	20/290	142/18862	5.89594e-14	2.06122e-10	1.72348e-10	PI3/DEFB4A/S100A12/S100A9/LCN2/IL36RN/S100A7/PRSS3/KRT6A/SLPI/S100A8/PRSS2/ANG/CXCL13/CXCL10/WFDC12/CXCL1/CXCL9/PGLYRP4/RNASE7	20
BP	GO:0070268	cornification	18/290	113/18862	1.23587e-13	2.1603e-10	1.80632e-10	PI3/SPRR2B/LCE3D/KRT16/TGM1/SPRR1B/KLK13/KRT77/IVL/DSG3/SPRR2G/KRT6A/TMEM79/SPRR1A/KRT6B/KRT15/KRT79/KRT19	18
BP	GO:0043588	skin development	30/290	415/18862	2.12022e-12	2.47077e-09	2.06591e-09	PI3/SPRR2B/HPSE/LCE3D/KRT16/CNFN/TGM1/SERPINB13/SPRR1B/KLK13/KRT77/WNT5A/IVL/S100A7/DSG3/SPRR2G/GRHL3/KRT6A/GBA/TGM3/ALOX12B/TMEM79/SPRR1A/FERMT1/KRT6B/KRT15/FA2H/KRT79/COMP/KRT19	30
BP	GO:0140014	mitotic nuclear division	25/290	296/18862	5.55037e-12	4.85102e-09	4.05615e-09	CCNB1/BTC/PTTG1/CDC20/UBE2C/DLGAP5/CCNB2/NDC80/CDK1/NUSAP1/KIF2C/CDCA5/AURKB/PRC1/KIF4A/BUB1B/ZWINT/TPX2/AURKA/TTK/MAD2L1/KIF11/SMPD3/NUF2/ANLN	25
BP	GO:0051607	defense response to virus	23/290	260/18862	1.57845e-11	9.19709e-09	7.69009e-09	IFI27/PYCARD/PARP9/POLR3G/OASL/OAS3/OAS2/RTP4/NT5C3A/MMP12/IFI6/MX1/ISG15/APOBEC3B/CXCL10/OAS1/CXCL9/IFIT3/RSAD2/AIM2/IFIT1/APOBEC3A/IFI44L	23
BP	GO:0140546	defense response to symbiont	23/290	260/18862	1.57845e-11	9.19709e-09	7.69009e-09	IFI27/PYCARD/PARP9/POLR3G/OASL/OAS3/OAS2/RTP4/NT5C3A/MMP12/IFI6/MX1/ISG15/APOBEC3B/CXCL10/OAS1/CXCL9/IFIT3/RSAD2/AIM2/IFIT1/APOBEC3A/IFI44L	23
BP	GO:0009615	response to virus	26/290	359/18862	6.48438e-11	3.23848e-08	2.70784e-08	IFI27/PYCARD/NMI/PARP9/POLR3G/OASL/OAS3/OAS2/RTP4/NT5C3A/MMP12/IFI6/MX1/ISG15/APOBEC3B/CXCL10/OAS1/CXCL9/IFIT3/RSAD2/IFI44/AIM2/IFIT1/APOBEC3A/H19/IFI44L	26
BP	GO:1902850	microtubule cytoskeleton organization involved in mitosis	17/290	143/18862	7.53243e-11	3.29167e-08	2.75231e-08	CCNB1/CDC20/DLGAP5/NDC80/NUSAP1/AURKB/PRC1/KIF4A/SPC25/TPX2/AURKA/SPRY2/TTK/MAD2L1/KIF11/CENPA/NUF2	17
BP	GO:0008544	epidermis development	29/290	463/18862	1.59672e-10	6.20236e-08	5.18606e-08	PI3/SPRR2B/HPSE/LCE3D/KRT16/FABP5/CNFN/TGM1/SERPINB13/SPRR1B/KLK13/KRT77/WNT5A/IVL/S100A7/DSG3/SPRR2G/GRHL3/KRT6A/TGM3/TMEM79/CRABP2/SPRR1A/FERMT1/KRT6B/KRT15/FA2H/KRT79/KRT19	29
BP	GO:0000280	nuclear division	28/290	436/18862	1.90153e-10	6.64774e-08	5.55846e-08	CCNB1/BTC/PTTG1/CDC20/UBE2C/DLGAP5/CCNB2/WNT5A/NDC80/CDK1/NUSAP1/KIF2C/CDCA5/AURKB/CCNE1/PRC1/KIF4A/BUB1B/ZWINT/TPX2/AURKA/TTK/MAD2L1/KIF11/SMPD3/CCNE2/NUF2/ANLN	28
BP	GO:0031424	keratinization	20/290	225/18862	3.18952e-10	9.32383e-08	7.79606e-08	PI3/SPRR2B/LCE3D/KRT16/CNFN/TGM1/SPRR1B/KLK13/KRT77/IVL/DSG3/SPRR2G/KRT6A/TGM3/TMEM79/SPRR1A/KRT6B/KRT15/KRT79/KRT19	20
BP	GO:0030216	keratinocyte differentiation	23/290	302/18862	3.2004e-10	9.32383e-08	7.79606e-08	PI3/SPRR2B/LCE3D/KRT16/CNFN/TGM1/SERPINB13/SPRR1B/KLK13/KRT77/WNT5A/IVL/S100A7/DSG3/SPRR2G/KRT6A/TGM3/TMEM79/SPRR1A/KRT6B/KRT15/KRT79/KRT19	23
BP	GO:0048285	organelle fission	29/290	486/18862	4.96489e-10	1.24864e-07	1.04404e-07	CCNB1/BTC/PTTG1/CDC20/UBE2C/DLGAP5/CCNB2/WNT5A/NDC80/CDK1/NUSAP1/KIF2C/CDCA5/AURKB/CCNE1/PRC1/KIF4A/BUB1B/ZWINT/TPX2/AURKA/TTK/MAD2L1/MX1/KIF11/SMPD3/CCNE2/NUF2/ANLN	29
BP	GO:0045071	negative regulation of viral genome replication	11/290	54/18862	5.00028e-10	1.24864e-07	1.04404e-07	OASL/OAS3/OAS2/SLPI/MX1/ISG15/APOBEC3B/OAS1/RSAD2/IFIT1/APOBEC3A	11
BP	GO:0000070	mitotic sister chromatid segregation	17/290	164/18862	6.60566e-10	1.53956e-07	1.28729e-07	CCNB1/PTTG1/CDC20/UBE2C/DLGAP5/NDC80/NUSAP1/KIF2C/CDCA5/AURKB/PRC1/KIF4A/BUB1B/ZWINT/TTK/MAD2L1/NUF2	17
BP	GO:0009913	epidermal cell differentiation	24/290	360/18862	1.91692e-09	4.18848e-07	3.50217e-07	PI3/SPRR2B/LCE3D/KRT16/CNFN/TGM1/SERPINB13/SPRR1B/KLK13/KRT77/WNT5A/IVL/S100A7/DSG3/SPRR2G/KRT6A/TGM3/TMEM79/SPRR1A/KRT6B/KRT15/FA2H/KRT79/KRT19	24
BP	GO:0060337	type I interferon signaling pathway	13/290	95/18862	2.32159e-09	4.75057e-07	3.97216e-07	IFI27/WNT5A/OASL/OAS3/OAS2/MMP12/IFI6/MX1/ISG15/OAS1/IFIT3/RSAD2/IFIT1	13
BP	GO:0061844	antimicrobial humoral immune response mediated by antimicrobial peptide	12/290	78/18862	2.44595e-09	4.75057e-07	3.97216e-07	DEFB4A/S100A12/S100A9/S100A7/KRT6A/ANG/CXCL13/CXCL10/CXCL1/CXCL9/PGLYRP4/RNASE7	12
BP	GO:0071357	cellular response to type I interferon	13/290	96/18862	2.64865e-09	4.87352e-07	4.07496e-07	IFI27/WNT5A/OASL/OAS3/OAS2/MMP12/IFI6/MX1/ISG15/OAS1/IFIT3/RSAD2/IFIT1	13
BP	GO:0010965	regulation of mitotic sister chromatid separation	11/290	64/18862	3.38953e-09	5.92489e-07	4.95406e-07	CCNB1/PTTG1/CDC20/UBE2C/DLGAP5/NDC80/AURKB/BUB1B/ZWINT/TTK/MAD2L1	11
BP	GO:0051306	mitotic sister chromatid separation	11/290	66/18862	4.7644e-09	7.9316e-07	6.63196e-07	CCNB1/PTTG1/CDC20/UBE2C/DLGAP5/NDC80/AURKB/BUB1B/ZWINT/TTK/MAD2L1	11
BP	GO:0034340	response to type I interferon	13/290	101/18862	5.00051e-09	7.94626e-07	6.64421e-07	IFI27/WNT5A/OASL/OAS3/OAS2/MMP12/IFI6/MX1/ISG15/OAS1/IFIT3/RSAD2/IFIT1	13
BP	GO:0006959	humoral immune response	24/290	380/18862	5.55795e-09	8.44808e-07	7.06381e-07	PI3/DEFB4A/S100A12/S100A9/LCN2/IL36RN/S100A7/CCR7/PRSS3/KRT6A/TNFRSF21/SLPI/S100A8/PRSS2/ANG/TRBC1/CXCL13/CXCL10/WFDC12/CXCL1/CXCL9/PGLYRP4/RNASE7/IGHG1	24
BP	GO:0033045	regulation of sister chromatid segregation	11/290	71/18862	1.06104e-08	1.44791e-06	1.21066e-06	CCNB1/PTTG1/CDC20/UBE2C/DLGAP5/NDC80/AURKB/BUB1B/ZWINT/TTK/MAD2L1	11
BP	GO:1905818	regulation of chromosome separation	11/290	71/18862	1.06104e-08	1.44791e-06	1.21066e-06	CCNB1/PTTG1/CDC20/UBE2C/DLGAP5/NDC80/AURKB/BUB1B/ZWINT/TTK/MAD2L1	11
BP	GO:0051983	regulation of chromosome segregation	12/290	89/18862	1.15024e-08	1.44791e-06	1.21066e-06	CCNB1/PTTG1/CDC20/UBE2C/DLGAP5/NDC80/KIF2C/AURKB/BUB1B/ZWINT/TTK/MAD2L1	12
BP	GO:0033046	negative regulation of sister chromatid segregation	9/290	42/18862	1.21239e-08	1.44791e-06	1.21066e-06	CCNB1/PTTG1/CDC20/NDC80/AURKB/BUB1B/ZWINT/TTK/MAD2L1	9
BP	GO:0033048	negative regulation of mitotic sister chromatid segregation	9/290	42/18862	1.21239e-08	1.44791e-06	1.21066e-06	CCNB1/PTTG1/CDC20/NDC80/AURKB/BUB1B/ZWINT/TTK/MAD2L1	9
BP	GO:2000816	negative regulation of mitotic sister chromatid separation	9/290	42/18862	1.21239e-08	1.44791e-06	1.21066e-06	CCNB1/PTTG1/CDC20/NDC80/AURKB/BUB1B/ZWINT/TTK/MAD2L1	9
BP	GO:0000819	sister chromatid segregation	17/290	199/18862	1.27681e-08	1.44791e-06	1.21066e-06	CCNB1/PTTG1/CDC20/UBE2C/DLGAP5/NDC80/NUSAP1/KIF2C/CDCA5/AURKB/PRC1/KIF4A/BUB1B/ZWINT/TTK/MAD2L1/NUF2	17
BP	GO:0007088	regulation of mitotic nuclear division	13/290	109/18862	1.2839e-08	1.44791e-06	1.21066e-06	CCNB1/BTC/CDC20/DLGAP5/NDC80/NUSAP1/AURKB/BUB1B/ZWINT/AURKA/TTK/MAD2L1/SMPD3	13
BP	GO:0007059	chromosome segregation	22/290	337/18862	1.35754e-08	1.48311e-06	1.2401e-06	CCNB1/PTTG1/CDC20/UBE2C/DLGAP5/NDC80/NUSAP1/KIF2C/CDCA5/AURKB/CCNE1/PRC1/CENPN/KIF4A/BUB1B/SPC25/ZWINT/CENPW/TTK/MAD2L1/CCNE2/NUF2	22
BP	GO:0051985	negative regulation of chromosome segregation	9/290	44/18862	1.87638e-08	1.92937e-06	1.61323e-06	CCNB1/PTTG1/CDC20/NDC80/AURKB/BUB1B/ZWINT/TTK/MAD2L1	9
BP	GO:1905819	negative regulation of chromosome separation	9/290	44/18862	1.87638e-08	1.92937e-06	1.61323e-06	CCNB1/PTTG1/CDC20/NDC80/AURKB/BUB1B/ZWINT/TTK/MAD2L1	9
BP	GO:0030071	regulation of mitotic metaphase/anaphase transition	10/290	59/18862	2.04338e-08	2.04104e-06	1.7066e-06	CCNB1/CDC20/UBE2C/DLGAP5/NDC80/AURKB/BUB1B/ZWINT/TTK/MAD2L1	10
BP	GO:0051783	regulation of nuclear division	14/290	135/18862	2.17673e-08	2.11384e-06	1.76748e-06	CCNB1/BTC/CDC20/DLGAP5/WNT5A/NDC80/NUSAP1/AURKB/BUB1B/ZWINT/AURKA/TTK/MAD2L1/SMPD3	14
BP	GO:0033047	regulation of mitotic sister chromatid segregation	9/290	45/18862	2.31412e-08	2.18653e-06	1.82826e-06	CCNB1/PTTG1/CDC20/NDC80/AURKB/BUB1B/ZWINT/TTK/MAD2L1	9
BP	GO:0007091	metaphase/anaphase transition of mitotic cell cycle	10/290	61/18862	2.85446e-08	2.6261e-06	2.1958e-06	CCNB1/CDC20/UBE2C/DLGAP5/NDC80/AURKB/BUB1B/ZWINT/TTK/MAD2L1	10
BP	GO:1902099	regulation of metaphase/anaphase transition of cell cycle	10/290	62/18862	3.35761e-08	2.95132e-06	2.46773e-06	CCNB1/CDC20/UBE2C/DLGAP5/NDC80/AURKB/BUB1B/ZWINT/TTK/MAD2L1	10
BP	GO:0007052	mitotic spindle organization	13/290	118/18862	3.3768e-08	2.95132e-06	2.46773e-06	CCNB1/CDC20/DLGAP5/NDC80/AURKB/PRC1/KIF4A/SPC25/TPX2/AURKA/TTK/KIF11/NUF2	13
BP	GO:0044784	metaphase/anaphase transition of cell cycle	10/290	64/18862	4.60382e-08	3.9256e-06	3.28236e-06	CCNB1/CDC20/UBE2C/DLGAP5/NDC80/AURKB/BUB1B/ZWINT/TTK/MAD2L1	10
BP	GO:0098813	nuclear chromosome segregation	19/290	273/18862	4.95994e-08	4.12856e-06	3.45207e-06	CCNB1/PTTG1/CDC20/UBE2C/DLGAP5/NDC80/NUSAP1/KIF2C/CDCA5/AURKB/CCNE1/PRC1/KIF4A/BUB1B/ZWINT/TTK/MAD2L1/CCNE2/NUF2	19
BP	GO:0045069	regulation of viral genome replication	11/290	83/18862	5.68089e-08	4.6187e-06	3.86189e-06	OASL/OAS3/OAS2/SLPI/MX1/ISG15/APOBEC3B/OAS1/RSAD2/IFIT1/APOBEC3A	11
BP	GO:0007094	mitotic spindle assembly checkpoint	8/290	37/18862	7.43417e-08	5.64997e-06	4.72419e-06	CCNB1/CDC20/NDC80/AURKB/BUB1B/ZWINT/TTK/MAD2L1	8
BP	GO:0071173	spindle assembly checkpoint	8/290	37/18862	7.43417e-08	5.64997e-06	4.72419e-06	CCNB1/CDC20/NDC80/AURKB/BUB1B/ZWINT/TTK/MAD2L1	8
BP	GO:0071174	mitotic spindle checkpoint	8/290	37/18862	7.43417e-08	5.64997e-06	4.72419e-06	CCNB1/CDC20/NDC80/AURKB/BUB1B/ZWINT/TTK/MAD2L1	8
BP	GO:0031577	spindle checkpoint	8/290	38/18862	9.29188e-08	6.91158e-06	5.77907e-06	CCNB1/CDC20/NDC80/AURKB/BUB1B/ZWINT/TTK/MAD2L1	8
BP	GO:0045841	negative regulation of mitotic metaphase/anaphase transition	8/290	39/18862	1.1535e-07	8.4013e-06	7.02469e-06	CCNB1/CDC20/NDC80/AURKB/BUB1B/ZWINT/TTK/MAD2L1	8
BP	GO:0048525	negative regulation of viral process	11/290	89/18862	1.18452e-07	8.45119e-06	7.06641e-06	OASL/OAS3/OAS2/SLPI/MX1/ISG15/APOBEC3B/OAS1/RSAD2/IFIT1/APOBEC3A	11
BP	GO:0007051	spindle organization	15/290	182/18862	1.49136e-07	1.04276e-05	8.71893e-06	CCNB1/CDC20/DLGAP5/CCNB2/NDC80/AURKB/ASPM/PRC1/KIF4A/SPC25/TPX2/AURKA/TTK/KIF11/NUF2	15
BP	GO:1902100	negative regulation of metaphase/anaphase transition of cell cycle	8/290	41/18862	1.74428e-07	1.19569e-05	9.99769e-06	CCNB1/CDC20/NDC80/AURKB/BUB1B/ZWINT/TTK/MAD2L1	8
BP	GO:0051304	chromosome separation	11/290	95/18862	2.33422e-07	1.56931e-05	1.31217e-05	CCNB1/PTTG1/CDC20/UBE2C/DLGAP5/NDC80/AURKB/BUB1B/ZWINT/TTK/MAD2L1	11
BP	GO:2000404	regulation of T cell migration	8/290	43/18862	2.57758e-07	1.70023e-05	1.42164e-05	C10orf99/PYCARD/WNT5A/S100A7/CCL27/CXCL13/CXCL10/APOD	8
BP	GO:0043903	regulation of biological process involved in symbiotic interaction	15/290	197/18862	4.16962e-07	2.69944e-05	2.25712e-05	LAMP3/TMPRSS4/OASL/KRT6A/OAS3/OAS2/SLPI/ARG1/MX1/ISG15/APOBEC3B/OAS1/RSAD2/IFIT1/APOBEC3A	15
BP	GO:1903900	regulation of viral life cycle	13/290	148/18862	4.91178e-07	3.12211e-05	2.61053e-05	LAMP3/TMPRSS4/OASL/OAS3/OAS2/SLPI/MX1/ISG15/APOBEC3B/OAS1/RSAD2/IFIT1/APOBEC3A	13
BP	GO:0045839	negative regulation of mitotic nuclear division	8/290	47/18862	5.29956e-07	3.30844e-05	2.76633e-05	CCNB1/CDC20/NDC80/AURKB/BUB1B/ZWINT/TTK/MAD2L1	8
BP	GO:0019079	viral genome replication	12/290	129/18862	7.34195e-07	4.50306e-05	3.76521e-05	IFI27/OASL/OAS3/OAS2/SLPI/MX1/ISG15/APOBEC3B/OAS1/RSAD2/IFIT1/APOBEC3A	12
BP	GO:0051383	kinetochore organization	6/290	22/18862	7.60817e-07	4.58589e-05	3.83446e-05	DLGAP5/NDC80/CENPN/CENPW/CENPA/NUF2	6
BP	GO:0009620	response to fungus	8/290	53/18862	1.37905e-06	8.17148e-05	6.83253e-05	C10orf99/S100A12/S100A9/CLEC7A/IL36RN/S100A8/ARG1/RNASE7	8
BP	GO:0051784	negative regulation of nuclear division	8/290	54/18862	1.59749e-06	9.30805e-05	7.78287e-05	CCNB1/CDC20/NDC80/AURKB/BUB1B/ZWINT/TTK/MAD2L1	8
BP	GO:0042742	defense response to bacterium	19/290	344/18862	1.72343e-06	9.79493e-05	8.18997e-05	PI3/DEFB4A/C10orf99/S100A12/S100A9/PYCARD/LCN2/S100A7/KRT6A/SLPI/S100A8/ANG/TRBC1/CXCL13/ISG15/WFDC12/PGLYRP4/RNASE7/IGHG1	19
BP	GO:0071459	protein localization to chromosome, centromeric region	6/290	25/18862	1.73709e-06	9.79493e-05	8.18997e-05	NDC80/CDK1/AURKB/BUB1B/TTK/CENPA	6
BP	GO:0002237	response to molecule of bacterial origin	19/290	346/18862	1.87737e-06	0.000104137	8.70732e-05	IL36G/S100A9/GJB2/GJB6/PYCARD/CD24/IL36RN/WNT5A/S100A7/CCR7/SLPI/S100A8/ARG1/CXCL13/CXCL10/CXCL1/CMPK2/CXCL9/FOS	19
BP	GO:0050832	defense response to fungus	7/290	39/18862	1.90639e-06	0.000104137	8.70732e-05	C10orf99/S100A12/S100A9/IL36RN/S100A8/ARG1/RNASE7	7
BP	GO:0072676	lymphocyte migration	11/290	118/18862	2.09275e-06	0.000112558	9.41145e-05	C10orf99/PYCARD/WNT5A/S100A7/CCR7/GBA/CCL27/CXCL13/CCL18/CXCL10/APOD	11
BP	GO:0033561	regulation of water loss via skin	6/290	26/18862	2.22919e-06	0.000118079	9.87314e-05	KRT16/GRHL3/GBA/ALOX12B/TMEM79/FA2H	6
BP	GO:0010819	regulation of T cell chemotaxis	5/290	16/18862	3.15543e-06	0.000164647	0.000137669	WNT5A/S100A7/CCL27/CXCL13/CXCL10	5
BP	GO:0032496	response to lipopolysaccharide	18/290	326/18862	3.25782e-06	0.00016749	0.000140046	IL36G/S100A9/GJB2/GJB6/PYCARD/IL36RN/WNT5A/S100A7/CCR7/SLPI/S100A8/ARG1/CXCL13/CXCL10/CXCL1/CMPK2/CXCL9/FOS	18
BP	GO:0031145	anaphase-promoting complex-dependent catabolic process	9/290	83/18862	5.15214e-06	0.000259771	0.000217206	CCNB1/PTTG1/CDC20/UBE2C/CDK1/AURKB/BUB1B/AURKA/MAD2L1	9
BP	GO:0071677	positive regulation of mononuclear cell migration	8/290	63/18862	5.27566e-06	0.000259771	0.000217206	PYCARD/WNT5A/S100A7/CCR7/CCL27/CXCL13/CXCL10/PDGFD	8
BP	GO:2000401	regulation of lymphocyte migration	8/290	63/18862	5.27566e-06	0.000259771	0.000217206	C10orf99/PYCARD/WNT5A/S100A7/CCL27/CXCL13/CXCL10/APOD	8
BP	GO:2000406	positive regulation of T cell migration	6/290	30/18862	5.45944e-06	0.000265086	0.00022165	PYCARD/WNT5A/S100A7/CCL27/CXCL13/CXCL10	6
BP	GO:0060326	cell chemotaxis	17/290	306/18862	5.64609e-06	0.000270394	0.000226088	DEFB4A/C10orf99/S100A12/S100A9/WNT5A/S100A7/CCR7/PRKCQ/CCL27/S100A8/CXCL13/CCL18/CXCL10/CXCL1/CXCL9/AGTR1/PDGFD	17
BP	GO:0050792	regulation of viral process	13/290	186/18862	6.38501e-06	0.000301648	0.000252221	LAMP3/TMPRSS4/OASL/OAS3/OAS2/SLPI/MX1/ISG15/APOBEC3B/OAS1/RSAD2/IFIT1/APOBEC3A	13
BP	GO:0072678	T cell migration	8/290	66/18862	7.51822e-06	0.000350449	0.000293026	C10orf99/PYCARD/WNT5A/S100A7/CCL27/CXCL13/CXCL10/APOD	8
BP	GO:0071674	mononuclear cell migration	13/290	190/18862	8.04596e-06	0.000370114	0.000309468	C10orf99/S100A12/PYCARD/WNT5A/S100A7/CCR7/GBA/CCL27/CXCL13/CCL18/CXCL10/PDGFD/APOD	13
BP	GO:0071900	regulation of protein serine/threonine kinase activity	22/290	492/18862	8.26113e-06	0.00037201	0.000311054	S100A12/SERPINB3/CCNB1/PYCARD/CD24/CCNB2/WNT5A/CDK1/CDKN3/PBK/CCNE1/GBA/CDK5R1/SPRY2/ADRB2/CXCL10/CCNA2/CCNE2/MAP3K9/IGFBP6/PDGFD/ADIPOQ	22
BP	GO:0071675	regulation of mononuclear cell migration	10/290	111/18862	8.29999e-06	0.00037201	0.000311054	C10orf99/PYCARD/WNT5A/S100A7/CCR7/CCL27/CXCL13/CXCL10/PDGFD/APOD	10
BP	GO:2001251	negative regulation of chromosome organization	9/290	91/18862	1.10366e-05	0.000488404	0.000408376	CCNB1/PTTG1/CDC20/NDC80/AURKB/BUB1B/ZWINT/TTK/MAD2L1	9
BP	GO:0006633	fatty acid biosynthetic process	12/290	168/18862	1.16458e-05	0.000508923	0.000425533	FABP5/PLA2G3/ALOX12B/ELOVL7/HPGDS/CYP2E1/FA2H/FADS2/APOC1/LPL/FASN/ADIPOQ	12
BP	GO:1901136	carbohydrate derivative catabolic process	13/290	198/18862	1.25465e-05	0.000541511	0.000452781	HPSE/CHI3L2/GM2A/TYMP/NT5C3A/GBA/HYAL4/MMP12/APOBEC3B/PGLYRP4/APOBEC3A/LYVE1/OGN	13
BP	GO:0018149	peptide cross-linking	6/290	35/18862	1.39909e-05	0.00059649	0.000498751	PI3/TGM1/SPRR1B/IVL/TGM3/SPRR1A	6
BP	GO:2000403	positive regulation of lymphocyte migration	6/290	37/18862	1.95281e-05	0.000822533	0.000687755	PYCARD/WNT5A/S100A7/CCL27/CXCL13/CXCL10	6
BP	GO:0071621	granulocyte chemotaxis	10/290	124/18862	2.20543e-05	0.000917878	0.000767477	S100A12/S100A9/S100A7/CCR7/S100A8/CXCL13/CCL18/CXCL10/CXCL1/CXCL9	10
BP	GO:0061436	establishment of skin barrier	5/290	24/18862	2.77574e-05	0.00114164	0.000954578	KRT16/GRHL3/ALOX12B/TMEM79/FA2H	5
BP	GO:0030593	neutrophil chemotaxis	9/290	103/18862	3.00975e-05	0.0012235	0.00102302	S100A12/S100A9/CCR7/S100A8/CXCL13/CCL18/CXCL10/CXCL1/CXCL9	9
BP	GO:0007093	mitotic cell cycle checkpoint	11/290	159/18862	3.62339e-05	0.00145602	0.00121744	CCNB1/CDC20/NDC80/CDK1/AURKB/BUB1B/ZWINT/AURKA/TTK/MAD2L1/E2F8	11
BP	GO:1901623	regulation of lymphocyte chemotaxis	5/290	26/18862	4.18894e-05	0.00166415	0.00139147	WNT5A/S100A7/CCL27/CXCL13/CXCL10	5
BP	GO:0072330	monocarboxylic acid biosynthetic process	13/290	224/18862	4.58934e-05	0.00180273	0.00150734	FABP5/PLA2G3/ALOX12B/ELOVL7/HPGDS/CYP2E1/FA2H/CES1/FADS2/APOC1/LPL/FASN/ADIPOQ	13
BP	GO:0030595	leukocyte chemotaxis	13/290	226/18862	5.02905e-05	0.00195033	0.00163076	C10orf99/S100A12/S100A9/WNT5A/S100A7/CCR7/CCL27/S100A8/CXCL13/CCL18/CXCL10/CXCL1/CXCL9	13
BP	GO:0010818	T cell chemotaxis	5/290	27/18862	5.07667e-05	0.00195033	0.00163076	WNT5A/S100A7/CCL27/CXCL13/CXCL10	5
BP	GO:0048247	lymphocyte chemotaxis	7/290	64/18862	5.54699e-05	0.00210441	0.00175959	C10orf99/WNT5A/S100A7/CCL27/CXCL13/CCL18/CXCL10	7
BP	GO:0050727	regulation of inflammatory response	17/290	366/18862	5.59812e-05	0.00210441	0.00175959	S100A12/S100A9/PYCARD/NMI/WNT5A/F12/CCR7/PLA2G3/PBK/GBA/S100A8/MMP9/DUOXA1/SOCS3/AGTR1/LPL/ADIPOQ	17
BP	GO:0010820	positive regulation of T cell chemotaxis	4/290	15/18862	6.53601e-05	0.00240525	0.00201114	WNT5A/S100A7/CCL27/CXCL13	4
BP	GO:0051315	attachment of mitotic spindle microtubules to kinetochore	4/290	15/18862	6.53601e-05	0.00240525	0.00201114	NDC80/KIF2C/AURKB/NUF2	4
BP	GO:0000910	cytokinesis	11/290	171/18862	7.03447e-05	0.00256172	0.00214197	KIF20A/NUSAP1/CEP55/AURKB/PRC1/KIF4A/AURKA/CENPA/E2F8/ANLN/RHOB	11
BP	GO:0033559	unsaturated fatty acid metabolic process	9/290	115/18862	7.18384e-05	0.00258914	0.0021649	FABP5/PLA2G3/ALOX12B/ELOVL7/PLA2G2F/HPGDS/CYP2E1/CYP2C18/FADS2	9
BP	GO:0090068	positive regulation of cell cycle process	15/290	303/18862	7.54488e-05	0.00269152	0.0022505	CCNB1/BTC/UBE2C/DLGAP5/WNT5A/NDC80/CDK1/NUSAP1/CDCA5/AURKB/AURKA/CDK5R1/MAD2L1/SMPD3/E2F8	15
BP	GO:0060333	interferon-gamma-mediated signaling pathway	8/290	91/18862	7.98648e-05	0.00282028	0.00235815	NMI/PARP9/OASL/OAS3/OAS2/ARG1/OAS1/SOCS3	8
BP	GO:0051238	sequestering of metal ion	4/290	16/18862	8.6095e-05	0.00300988	0.00251669	S100A9/LCN2/S100A7/S100A8	4
BP	GO:0000281	mitotic cytokinesis	7/290	70/18862	9.89638e-05	0.00341561	0.00285594	KIF20A/NUSAP1/CEP55/KIF4A/CENPA/ANLN/RHOB	7
BP	GO:0097530	granulocyte migration	10/290	148/18862	9.96544e-05	0.00341561	0.00285594	S100A12/S100A9/S100A7/CCR7/S100A8/CXCL13/CCL18/CXCL10/CXCL1/CXCL9	10
BP	GO:0019058	viral life cycle	16/290	348/18862	0.000104083	0.00353275	0.00295388	SERPINB3/IFI27/LAMP3/TMPRSS4/CDK1/OASL/OAS3/OAS2/SLPI/MX1/ISG15/APOBEC3B/OAS1/RSAD2/IFIT1/APOBEC3A	16
BP	GO:0032602	chemokine production	8/290	95/18862	0.000108339	0.00364186	0.00304512	S100A9/PYCARD/CLEC7A/WNT5A/S100A8/APOD/LPL/ADIPOQ	8
BP	GO:0051382	kinetochore assembly	4/290	17/18862	0.000111228	0.00370335	0.00309653	DLGAP5/CENPN/CENPW/CENPA	4
BP	GO:0007080	mitotic metaphase plate congression	6/290	50/18862	0.000112905	0.00372374	0.00311358	CCNB1/NDC80/KIF2C/CDCA5/AURKB/NUF2	6
BP	GO:1990266	neutrophil migration	9/290	123/18862	0.000120822	0.00394759	0.00330075	S100A12/S100A9/CCR7/S100A8/CXCL13/CCL18/CXCL10/CXCL1/CXCL9	9
BP	GO:0006721	terpenoid metabolic process	9/290	124/18862	0.000128551	0.00413783	0.00345982	AKR1B10/LRP8/CRABP2/HMGCS2/CYP2E1/CYP2C18/ADH1B/RBP4/LPL	9
BP	GO:0006631	fatty acid metabolic process	17/290	392/18862	0.000129011	0.00413783	0.00345982	FABP5/PLA2G3/ALOX12B/ELOVL7/PLA2G2F/HPGDS/CYP2E1/FA2H/CYP2C18/CES1/FADS2/PM20D1/APOC1/HAO2/LPL/FASN/ADIPOQ	17
BP	GO:0061640	cytoskeleton-dependent cytokinesis	8/290	98/18862	0.000134808	0.00428445	0.00358241	KIF20A/NUSAP1/CEP55/AURKB/KIF4A/CENPA/ANLN/RHOB	8
BP	GO:0040001	establishment of mitotic spindle localization	5/290	33/18862	0.000138404	0.00435911	0.00364485	NDC80/NUSAP1/SPRY2/MAD2L1/CENPA	5
BP	GO:0001819	positive regulation of cytokine production	18/290	437/18862	0.000156176	0.00485561	0.00405999	HPSE/PYCARD/CLEC7A/WNT5A/POLR3G/CCR7/PLA2G3/PRKCQ/MMP12/AFAP1L2/CD2/FERMT1/RSAD2/AIM2/SLC7A5/H19/LPL/ADIPOQ	18
BP	GO:0051653	spindle localization	6/290	53/18862	0.000156946	0.00485561	0.00405999	NDC80/NUSAP1/ASPM/SPRY2/MAD2L1/CENPA	6
BP	GO:0031349	positive regulation of defense response	16/290	361/18862	0.000158625	0.0048645	0.00406742	S100A12/S100A9/PYCARD/NMI/PARP9/WNT5A/POLR3G/CCR7/PLA2G3/S100A8/ARG1/MMP12/AIM2/RAET1E/AGTR1/LPL	16
BP	GO:0046394	carboxylic acid biosynthetic process	15/290	327/18862	0.000174976	0.00528288	0.00441725	KYNU/FABP5/PLA2G3/ALOX12B/ELOVL7/HPGDS/CYP2E1/FA2H/CES1/FADS2/APOC1/LPL/FASN/ADIPOQ/PSPH	15
BP	GO:0002544	chronic inflammatory response	4/290	19/18862	0.000176801	0.00528288	0.00441725	S100A9/S100A8/CXCL13/VNN1	4
BP	GO:0034501	protein localization to kinetochore	4/290	19/18862	0.000176801	0.00528288	0.00441725	NDC80/CDK1/AURKB/TTK	4
BP	GO:0008608	attachment of spindle microtubules to kinetochore	5/290	35/18862	0.000184618	0.00546969	0.00457345	CCNB1/NDC80/KIF2C/AURKB/NUF2	5
BP	GO:0000302	response to reactive oxygen species	12/290	224/18862	0.000190358	0.00559235	0.00467601	S100A7/CCR7/MMP9/ARG1/CCNA2/SMPD3/CYP2E1/RHOB/PDGFD/APOD/H19/FOS	12
BP	GO:0043312	neutrophil degranulation	19/290	485/18862	0.000195905	0.00570736	0.00477217	S100A12/S100A9/TCN1/HPSE/SERPINB3/FABP5/GM2A/PYCARD/LCN2/GGH/S100A7/PRSS3/SLPI/S100A8/PRSS2/MMP9/ARG1/CXCL1/VNN1	19
BP	GO:0006213	pyrimidine nucleoside metabolic process	5/290	36/18862	0.000211722	0.00599879	0.00501585	TYMP/TK1/NT5C3A/APOBEC3B/APOBEC3A	5
BP	GO:0002283	neutrophil activation involved in immune response	19/290	488/18862	0.000211819	0.00599879	0.00501585	S100A12/S100A9/TCN1/HPSE/SERPINB3/FABP5/GM2A/PYCARD/LCN2/GGH/S100A7/PRSS3/SLPI/S100A8/PRSS2/MMP9/ARG1/CXCL1/VNN1	19
BP	GO:0030104	water homeostasis	7/290	79/18862	0.000212772	0.00599879	0.00501585	KRT16/GRHL3/GBA/ALOX12B/TMEM79/AQP9/FA2H	7
BP	GO:0051303	establishment of chromosome localization	7/290	79/18862	0.000212772	0.00599879	0.00501585	CCNB1/DLGAP5/NDC80/KIF2C/CDCA5/AURKB/NUF2	7
BP	GO:1904029	regulation of cyclin-dependent protein kinase activity	8/290	105/18862	0.000217757	0.00601931	0.00503301	CCNB1/CCNB2/CDKN3/CCNE1/CDK5R1/CCNA2/CCNE2/CAMK2N1	8
BP	GO:0140131	positive regulation of lymphocyte chemotaxis	4/290	20/18862	0.000218339	0.00601931	0.00503301	WNT5A/S100A7/CCL27/CXCL13	4
BP	GO:0050729	positive regulation of inflammatory response	9/290	133/18862	0.000218665	0.00601931	0.00503301	S100A12/S100A9/NMI/WNT5A/CCR7/PLA2G3/S100A8/AGTR1/LPL	9
BP	GO:0016053	organic acid biosynthetic process	15/290	335/18862	0.000227169	0.00620456	0.0051879	KYNU/FABP5/PLA2G3/ALOX12B/ELOVL7/HPGDS/CYP2E1/FA2H/CES1/FADS2/APOC1/LPL/FASN/ADIPOQ/PSPH	15
BP	GO:0032757	positive regulation of interleukin-8 production	6/290	57/18862	0.000235662	0.00633749	0.00529905	PYCARD/CLEC7A/WNT5A/AFAP1L2/CD2/ADIPOQ	6
BP	GO:0051785	positive regulation of nuclear division	6/290	57/18862	0.000235662	0.00633749	0.00529905	BTC/DLGAP5/WNT5A/NUSAP1/AURKA/SMPD3	6
BP	GO:0034341	response to interferon-gamma	11/290	197/18862	0.000245535	0.00653621	0.00546521	KYNU/NMI/PARP9/WNT5A/OASL/OAS3/OAS2/ARG1/CCL18/OAS1/SOCS3	11
BP	GO:0032649	regulation of interferon-gamma production	8/290	107/18862	0.000247935	0.00653621	0.00546521	PYCARD/CLEC7A/IL36RN/WNT5A/CCR7/CD2/ISG15/SLC7A5	8
BP	GO:0050000	chromosome localization	7/290	81/18862	0.00024866	0.00653621	0.00546521	CCNB1/DLGAP5/NDC80/KIF2C/CDCA5/AURKB/NUF2	7
BP	GO:0006575	cellular modified amino acid metabolic process	11/290	198/18862	0.000256496	0.00669186	0.00559535	GGH/PLA2G3/CKMT1A/TYMS/SLC16A10/DUOXA1/CHAC1/CHAC2/VNN1/PLA2G2F/HPGDS	11
BP	GO:0016042	lipid catabolic process	15/290	340/18862	0.000266216	0.006894	0.00576437	AKR1B10/PLBD1/FABP5/GM2A/GDPD3/GBA/HSD11B1/SMPD3/PLA2G2F/PLCB4/CES1/APOC1/HAO2/LPL/ADIPOQ	15
BP	GO:0021700	developmental maturation	13/290	268/18862	0.00027533	0.0070776	0.00591789	CCNB1/CDC20/CLEC7A/WNT5A/PLA2G3/GBA/TYMS/ANG/AURKA/CDK5R1/TMEM79/SYBU/FERMT1	13
BP	GO:0002446	neutrophil mediated immunity	19/290	499/18862	0.000280291	0.00715252	0.00598054	S100A12/S100A9/TCN1/HPSE/SERPINB3/FABP5/GM2A/PYCARD/LCN2/GGH/S100A7/PRSS3/SLPI/S100A8/PRSS2/MMP9/ARG1/CXCL1/VNN1	19
BP	GO:0042119	neutrophil activation	19/290	500/18862	0.000287381	0.00728033	0.0060874	S100A12/S100A9/TCN1/HPSE/SERPINB3/FABP5/GM2A/PYCARD/LCN2/GGH/S100A7/PRSS3/SLPI/S100A8/PRSS2/MMP9/ARG1/CXCL1/VNN1	19
BP	GO:0016572	histone phosphorylation	5/290	39/18862	0.000311413	0.00783237	0.00654899	CCNB1/CDK1/AURKB/AURKA/CCNA2	5
BP	GO:0032069	regulation of nuclease activity	4/290	22/18862	0.000321762	0.00803484	0.00671828	OASL/OAS3/OAS2/OAS1	4
BP	GO:0033044	regulation of chromosome organization	13/290	273/18862	0.00032892	0.00815534	0.00681903	CCNB1/PTTG1/CDC20/UBE2C/DLGAP5/NDC80/CDCA5/PRKCQ/AURKB/BUB1B/ZWINT/TTK/MAD2L1	13
BP	GO:0072527	pyrimidine-containing compound metabolic process	7/290	85/18862	0.000335038	0.00824853	0.00689696	TYMP/TK1/NT5C3A/TYMS/APOBEC3B/CMPK2/APOBEC3A	7
BP	GO:0032609	interferon-gamma production	8/290	112/18862	0.0003386	0.00827795	0.00692155	PYCARD/CLEC7A/IL36RN/WNT5A/CCR7/CD2/ISG15/SLC7A5	8
BP	GO:0002685	regulation of leukocyte migration	11/290	205/18862	0.000345416	0.00838593	0.00701184	C10orf99/PYCARD/WNT5A/S100A7/CCR7/CCL27/CXCL13/CXCL10/SMPD3/PDGFD/APOD	11
BP	GO:0006270	DNA replication initiation	5/290	40/18862	0.000351469	0.00847405	0.00708552	GINS3/CCNE1/POLE2/MCM10/CCNE2	5
BP	GO:0140013	meiotic nuclear division	10/290	174/18862	0.000371896	0.00890514	0.00744597	PTTG1/CDC20/CCNB2/WNT5A/CCNE1/BUB1B/AURKA/TTK/CCNE2/NUF2	10
BP	GO:0006720	isoprenoid metabolic process	9/290	143/18862	0.000374891	0.00891577	0.00745487	AKR1B10/LRP8/CRABP2/HMGCS2/CYP2E1/CYP2C18/ADH1B/RBP4/LPL	9
BP	GO:0051225	spindle assembly	8/290	114/18862	0.000381703	0.00901644	0.00753904	CDC20/CCNB2/AURKB/PRC1/KIF4A/TPX2/AURKA/KIF11	8
BP	GO:0046135	pyrimidine nucleoside catabolic process	4/290	23/18862	0.000384816	0.00902897	0.00754951	TYMP/NT5C3A/APOBEC3B/APOBEC3A	4
BP	GO:0000075	cell cycle checkpoint	11/290	209/18862	0.00040697	0.00948511	0.00793091	CCNB1/CDC20/NDC80/CDK1/AURKB/BUB1B/ZWINT/AURKA/TTK/MAD2L1/E2F8	11
BP	GO:0071346	cellular response to interferon-gamma	10/290	177/18862	0.00042578	0.0098578	0.00824254	NMI/PARP9/WNT5A/OASL/OAS3/OAS2/ARG1/CCL18/OAS1/SOCS3	10
BP	GO:0045787	positive regulation of cell cycle	16/290	395/18862	0.000432823	0.00995494	0.00832376	TGM1/CCNB1/BTC/UBE2C/DLGAP5/WNT5A/NDC80/CDK1/NUSAP1/CDCA5/AURKB/AURKA/CDK5R1/MAD2L1/SMPD3/E2F8	16
BP	GO:0051310	metaphase plate congression	6/290	64/18862	0.000445105	0.0101705	0.00850399	CCNB1/NDC80/KIF2C/CDCA5/AURKB/NUF2	6
BP	GO:0090307	mitotic spindle assembly	6/290	65/18862	0.00048413	0.0109904	0.00918953	CDC20/AURKB/PRC1/KIF4A/TPX2/KIF11	6
BP	GO:0045840	positive regulation of mitotic nuclear division	5/290	43/18862	0.00049521	0.0111694	0.0093392	BTC/DLGAP5/NUSAP1/AURKA/SMPD3	5
BP	GO:0034502	protein localization to chromosome	7/290	91/18862	0.000508121	0.0113871	0.00952127	NDC80/CDK1/CDCA5/AURKB/BUB1B/TTK/CENPA	7
BP	GO:0035404	histone-serine phosphorylation	3/290	11/18862	0.000541624	0.0120606	0.0100844	CCNB1/AURKB/AURKA	3
BP	GO:1901658	glycosyl compound catabolic process	5/290	44/18862	0.000551752	0.0122084	0.010208	TYMP/NT5C3A/GBA/APOBEC3B/APOBEC3A	5
BP	GO:0031640	killing of cells of other organism	6/290	67/18862	0.000570139	0.0125359	0.0104818	DEFB4A/S100A12/CLEC7A/KRT6A/ARG1/PGLYRP4	6
BP	GO:0071695	anatomical structure maturation	11/290	218/18862	0.000579729	0.0125884	0.0105257	CCNB1/CLEC7A/WNT5A/PLA2G3/GBA/TYMS/ANG/AURKA/CDK5R1/TMEM79/FERMT1	11
BP	GO:0097529	myeloid leukocyte migration	11/290	218/18862	0.000579729	0.0125884	0.0105257	S100A12/S100A9/S100A7/CCR7/S100A8/CXCL13/CCL18/CXCL10/CXCL1/CXCL9/PDGFD	11
BP	GO:0006026	aminoglycan catabolic process	6/290	68/18862	0.000617364	0.0133229	0.0111398	HPSE/CHI3L2/HYAL4/PGLYRP4/LYVE1/OGN	6
BP	GO:0042634	regulation of hair cycle	4/290	26/18862	0.00062655	0.0134381	0.0112362	HPSE/WNT5A/FERMT1/FA2H	4
BP	GO:0006690	icosanoid metabolic process	8/290	123/18862	0.000634457	0.0134428	0.0112401	FABP5/PLA2G3/ALOX12B/PLA2G2F/HPGDS/CYP2E1/CYP4F22/CYP2C18	8
BP	GO:0035821	modulation of process of other organism	8/290	123/18862	0.000634457	0.0134428	0.0112401	S100A9/IFI27/CLEC7A/KRT6A/SLPI/TYMS/ARG1/RNASE7	8
BP	GO:0048146	positive regulation of fibroblast proliferation	5/290	46/18862	0.000679219	0.0143045	0.0119606	CCNB1/BTC/WNT5A/CCNA2/PDGFD	5
BP	GO:0007077	mitotic nuclear envelope disassembly	3/290	12/18862	0.000713971	0.0148574	0.0124229	CCNB1/CCNB2/CDK1	3
BP	GO:0051255	spindle midzone assembly	3/290	12/18862	0.000713971	0.0148574	0.0124229	AURKB/PRC1/KIF4A	3
BP	GO:1903046	meiotic cell cycle process	10/290	190/18862	0.000740052	0.015309	0.0128005	PTTG1/CDC20/CCNB2/WNT5A/CCNE1/BUB1B/AURKA/TTK/CCNE2/NUF2	10
BP	GO:0044843	cell cycle G1/S phase transition	13/290	298/18862	0.000750053	0.0154246	0.0128972	C10orf99/CCNB1/RRM2/CDK1/CDKN3/CCNE1/TYMS/POLE2/AURKA/MCM10/CCNA2/CCNE2/E2F8	13
BP	GO:0051293	establishment of spindle localization	5/290	48/18862	0.00082752	0.0169182	0.014146	NDC80/NUSAP1/SPRY2/MAD2L1/CENPA	5
BP	GO:0050891	multicellular organismal water homeostasis	6/290	72/18862	0.000837316	0.0169269	0.0141533	KRT16/GRHL3/GBA/ALOX12B/TMEM79/FA2H	6
BP	GO:0000132	establishment of mitotic spindle orientation	4/290	28/18862	0.000837628	0.0169269	0.0141533	NDC80/SPRY2/MAD2L1/CENPA	4
BP	GO:0044242	cellular lipid catabolic process	11/290	230/18862	0.000901602	0.0181149	0.0151467	AKR1B10/PLBD1/FABP5/GM2A/GDPD3/GBA/SMPD3/APOC1/HAO2/LPL/ADIPOQ	11
BP	GO:0000079	regulation of cyclin-dependent protein serine/threonine kinase activity	7/290	101/18862	0.00094815	0.0188549	0.0157654	CCNB1/CCNB2/CDKN3/CCNE1/CDK5R1/CCNA2/CCNE2	7
BP	GO:1901988	negative regulation of cell cycle phase transition	12/290	268/18862	0.000949219	0.0188549	0.0157654	C10orf99/CCNB1/CDC20/NDC80/CDK1/AURKB/BUB1B/ZWINT/AURKA/TTK/MAD2L1/E2F8	12
BP	GO:0052548	regulation of endopeptidase activity	16/290	426/18862	0.000970474	0.0190928	0.0159643	PI3/SERPINB4/S100A9/SERPINB3/SERPINB13/PTTG1/PYCARD/CLEC7A/LAMP3/SLPI/S100A8/MMP9/IFI6/WFDC12/TIMP3/AIM2	16
BP	GO:0071222	cellular response to lipopolysaccharide	10/290	197/18862	0.000976191	0.0190928	0.0159643	IL36G/PYCARD/IL36RN/WNT5A/ARG1/CXCL13/CXCL10/CXCL1/CMPK2/CXCL9	10
BP	GO:0045861	negative regulation of proteolysis	14/290	346/18862	0.000987232	0.0190928	0.0159643	PI3/SERPINB4/SERPINB3/SERPINB13/PTTG1/LAMP3/PBK/SLPI/MMP9/CHAC1/IFI6/WFDC12/TIMP3/CAMK2N1	14
BP	GO:0046460	neutral lipid biosynthetic process	5/290	50/18862	0.000998699	0.0190928	0.0159643	ANG/GK/THRSP/SIK1/LPL	5
BP	GO:0046463	acylglycerol biosynthetic process	5/290	50/18862	0.000998699	0.0190928	0.0159643	ANG/GK/THRSP/SIK1/LPL	5
BP	GO:0071216	cellular response to biotic stimulus	11/290	233/18862	0.00100183	0.0190928	0.0159643	IL36G/PYCARD/CLEC7A/IL36RN/WNT5A/ARG1/CXCL13/CXCL10/CXCL1/CMPK2/CXCL9	11
BP	GO:0097305	response to alcohol	11/290	233/18862	0.00100183	0.0190928	0.0159643	GGH/CCR7/S100A8/TYMS/LRP8/CYP2E1/CES1/HSD3B1/RBP4/FOS/ADIPOQ	11
BP	GO:0006672	ceramide metabolic process	7/290	102/18862	0.00100488	0.0190928	0.0159643	GM2A/FUT3/GBA/ALOX12B/SMPD3/CYP4F22/FA2H	7
BP	GO:0002687	positive regulation of leukocyte migration	8/290	133/18862	0.00105831	0.0199992	0.0167222	PYCARD/WNT5A/S100A7/CCR7/CCL27/CXCL13/CXCL10/PDGFD	8
BP	GO:0006636	unsaturated fatty acid biosynthetic process	5/290	51/18862	0.00109352	0.0205535	0.0171857	FABP5/PLA2G3/ELOVL7/HPGDS/FADS2	5
BP	GO:0071902	positive regulation of protein serine/threonine kinase activity	13/290	311/18862	0.0011079	0.0207124	0.0173185	S100A12/CCNB1/CD24/WNT5A/CDK1/PBK/CDK5R1/SPRY2/ADRB2/MAP3K9/IGFBP6/PDGFD/ADIPOQ	13
BP	GO:0051384	response to glucocorticoid	8/290	135/18862	0.00116539	0.0216712	0.0181203	GJB2/GBA/TYMS/ARG1/FBXO32/HSD3B1/FOS/ADIPOQ	8
BP	GO:0042303	molting cycle	7/290	105/18862	0.00119125	0.0219189	0.0183274	HPSE/KRT16/WNT5A/TGM3/TMEM79/FERMT1/FA2H	7
BP	GO:0042633	hair cycle	7/290	105/18862	0.00119125	0.0219189	0.0183274	HPSE/KRT16/WNT5A/TGM3/TMEM79/FERMT1/FA2H	7
BP	GO:0006638	neutral lipid metabolic process	8/290	136/18862	0.00122207	0.0222519	0.0186058	FABP5/ANG/GK/THRSP/CYP2E1/SIK1/APOC1/LPL	8
BP	GO:0006639	acylglycerol metabolic process	8/290	136/18862	0.00122207	0.0222519	0.0186058	FABP5/ANG/GK/THRSP/CYP2E1/SIK1/APOC1/LPL	8
BP	GO:1901987	regulation of cell cycle phase transition	17/290	478/18862	0.00123218	0.0223197	0.0186625	C10orf99/CCNB1/CDC20/UBE2C/DLGAP5/NDC80/CDK1/CDCA5/AURKB/BUB1B/ZWINT/TPX2/AURKA/TTK/MAD2L1/E2F8/ANLN	17
BP	GO:1901990	regulation of mitotic cell cycle phase transition	16/290	439/18862	0.00132562	0.0238884	0.0199742	CCNB1/CDC20/UBE2C/DLGAP5/NDC80/CDK1/CDCA5/AURKB/BUB1B/ZWINT/TPX2/AURKA/TTK/MAD2L1/E2F8/ANLN	16
BP	GO:0010948	negative regulation of cell cycle process	14/290	359/18862	0.00140012	0.0244549	0.0204478	C10orf99/CCNB1/PTTG1/CDC20/RRM2/NDC80/CDK1/AURKB/BUB1B/ZWINT/AURKA/TTK/MAD2L1/E2F8	14
BP	GO:0010743	regulation of macrophage derived foam cell differentiation	4/290	32/18862	0.00140186	0.0244549	0.0204478	PLA2G3/AGTR1/LPL/ADIPOQ	4
BP	GO:0001523	retinoid metabolic process	7/290	108/18862	0.00140367	0.0244549	0.0204478	AKR1B10/LRP8/CRABP2/CYP2C18/ADH1B/RBP4/LPL	7
BP	GO:0006641	triglyceride metabolic process	7/290	108/18862	0.00140367	0.0244549	0.0204478	FABP5/GK/THRSP/CYP2E1/SIK1/APOC1/LPL	7
BP	GO:0009263	deoxyribonucleotide biosynthetic process	3/290	15/18862	0.001427	0.0244549	0.0204478	RRM2/TYMS/CMPK2	3
BP	GO:0030397	membrane disassembly	3/290	15/18862	0.001427	0.0244549	0.0204478	CCNB1/CCNB2/CDK1	3
BP	GO:0051081	nuclear envelope disassembly	3/290	15/18862	0.001427	0.0244549	0.0204478	CCNB1/CCNB2/CDK1	3
BP	GO:0090231	regulation of spindle checkpoint	3/290	15/18862	0.001427	0.0244549	0.0204478	CCNB1/NDC80/MAD2L1	3
BP	GO:0090266	regulation of mitotic cell cycle spindle assembly checkpoint	3/290	15/18862	0.001427	0.0244549	0.0204478	CCNB1/NDC80/MAD2L1	3
BP	GO:1903504	regulation of mitotic spindle checkpoint	3/290	15/18862	0.001427	0.0244549	0.0204478	CCNB1/NDC80/MAD2L1	3
BP	GO:0006979	response to oxidative stress	16/290	444/18862	0.00148874	0.0253885	0.0212284	GJB2/MELK/S100A7/CCR7/MMP9/ARG1/CCNA2/SMPD3/VNN1/CYP2E1/RHOB/PDGFD/APOD/H19/FOS/ADIPOQ	16
BP	GO:0010951	negative regulation of endopeptidase activity	11/290	245/18862	0.00149931	0.0254446	0.0212753	PI3/SERPINB4/SERPINB3/SERPINB13/PTTG1/LAMP3/SLPI/MMP9/IFI6/WFDC12/TIMP3	11
BP	GO:0071219	cellular response to molecule of bacterial origin	10/290	209/18862	0.0015228	0.0257184	0.0215043	IL36G/PYCARD/IL36RN/WNT5A/ARG1/CXCL13/CXCL10/CXCL1/CMPK2/CXCL9	10
BP	GO:0034368	protein-lipid complex remodeling	4/290	33/18862	0.00157613	0.0263644	0.0220444	PLA2G3/AGTR1/APOC1/LPL	4
BP	GO:0034369	plasma lipoprotein particle remodeling	4/290	33/18862	0.00157613	0.0263644	0.0220444	PLA2G3/AGTR1/APOC1/LPL	4
BP	GO:0032731	positive regulation of interleukin-1 beta production	5/290	56/18862	0.00167074	0.0278139	0.0232564	PYCARD/CLEC7A/WNT5A/AIM2/LPL	5
BP	GO:0007163	establishment or maintenance of cell polarity	10/290	212/18862	0.00169249	0.0280424	0.0234475	WNT5A/NDC80/CCR7/KIF2C/SPRY2/MAD2L1/RHOBTB3/CENPA/FERMT1/RHOB	10
BP	GO:0001959	regulation of cytokine-mediated signaling pathway	9/290	177/18862	0.00171199	0.0282316	0.0236057	PYCARD/CD24/IL36RN/PARP9/WNT5A/ARG1/MMP12/SOCS3/ADIPOQ	9
BP	GO:0007096	regulation of exit from mitosis	3/290	16/18862	0.00173644	0.0283673	0.0237191	UBE2C/CDCA5/ANLN	3
BP	GO:0051709	regulation of killing of cells of other organism	3/290	16/18862	0.00173644	0.0283673	0.0237191	CLEC7A/KRT6A/ARG1	3
BP	GO:1901991	negative regulation of mitotic cell cycle phase transition	11/290	250/18862	0.00175905	0.0284339	0.0237748	CCNB1/CDC20/NDC80/CDK1/AURKB/BUB1B/ZWINT/AURKA/TTK/MAD2L1/E2F8	11
BP	GO:0009164	nucleoside catabolic process	4/290	34/18862	0.00176492	0.0284339	0.0237748	TYMP/NT5C3A/APOBEC3B/APOBEC3A	4
BP	GO:0051294	establishment of spindle orientation	4/290	34/18862	0.00176492	0.0284339	0.0237748	NDC80/SPRY2/MAD2L1/CENPA	4
BP	GO:0001906	cell killing	9/290	179/18862	0.00184903	0.0296524	0.0247936	DEFB4A/SERPINB4/S100A12/CLEC7A/KRT6A/GZMB/ARG1/PGLYRP4/RAET1E	9
BP	GO:0052547	regulation of peptidase activity	16/290	455/18862	0.00190787	0.0304547	0.0254645	PI3/SERPINB4/S100A9/SERPINB3/SERPINB13/PTTG1/PYCARD/CLEC7A/LAMP3/SLPI/S100A8/MMP9/IFI6/WFDC12/TIMP3/AIM2	16
BP	GO:0016101	diterpenoid metabolic process	7/290	114/18862	0.00191648	0.0304547	0.0254645	AKR1B10/LRP8/CRABP2/CYP2C18/ADH1B/RBP4/LPL	7
BP	GO:0034367	protein-containing complex remodeling	4/290	35/18862	0.00196883	0.0311449	0.0260416	PLA2G3/AGTR1/APOC1/LPL	4
BP	GO:0042445	hormone metabolic process	10/290	218/18862	0.00207786	0.0323916	0.027084	AKR1B10/SLC16A10/DUOXA1/KLK6/CRABP2/CYP2C18/CES1/ADH1B/HSD3B1/RBP4	10
BP	GO:0009162	deoxyribonucleoside monophosphate metabolic process	3/290	17/18862	0.0020847	0.0323916	0.027084	TYMP/TK1/TYMS	3
BP	GO:0051782	negative regulation of cell division	3/290	17/18862	0.0020847	0.0323916	0.027084	C10orf99/AURKB/E2F8	3
BP	GO:0051797	regulation of hair follicle development	3/290	17/18862	0.0020847	0.0323916	0.027084	HPSE/WNT5A/FERMT1	3
BP	GO:0019369	arachidonic acid metabolic process	5/290	59/18862	0.00210949	0.0326317	0.0272848	ALOX12B/PLA2G2F/HPGDS/CYP2E1/CYP2C18	5
BP	GO:0010466	negative regulation of peptidase activity	11/290	257/18862	0.00218333	0.0336252	0.0281155	PI3/SERPINB4/SERPINB3/SERPINB13/PTTG1/LAMP3/SLPI/MMP9/IFI6/WFDC12/TIMP3	11
BP	GO:0032722	positive regulation of chemokine production	5/290	60/18862	0.00227282	0.0348499	0.0291395	PYCARD/CLEC7A/WNT5A/LPL/ADIPOQ	5
BP	GO:0070098	chemokine-mediated signaling pathway	6/290	88/18862	0.00236837	0.0361565	0.030232	CCR7/CXCL13/CCL18/CXCL10/CXCL1/CXCL9	6
BP	GO:0019731	antibacterial humoral response	5/290	61/18862	0.00244516	0.0369528	0.0308978	PI3/SLPI/ANG/WFDC12/RNASE7	5
BP	GO:0031960	response to corticosteroid	8/290	152/18862	0.00246718	0.0369528	0.0308978	GJB2/GBA/TYMS/ARG1/FBXO32/HSD3B1/FOS/ADIPOQ	8
BP	GO:0051546	keratinocyte migration	3/290	18/18862	0.00247338	0.0369528	0.0308978	KRT16/MMP9/FERMT1	3
BP	GO:0071605	monocyte chemotactic protein-1 production	3/290	18/18862	0.00247338	0.0369528	0.0308978	CLEC7A/APOD/ADIPOQ	3
BP	GO:0071637	regulation of monocyte chemotactic protein-1 production	3/290	18/18862	0.00247338	0.0369528	0.0308978	CLEC7A/APOD/ADIPOQ	3
BP	GO:0032642	regulation of chemokine production	6/290	89/18862	0.00250749	0.0369881	0.0309273	PYCARD/CLEC7A/WNT5A/APOD/LPL/ADIPOQ	6
BP	GO:0042058	regulation of epidermal growth factor receptor signaling pathway	6/290	89/18862	0.00250749	0.0369881	0.0309273	BTC/MMP9/BCAR3/AFAP1L2/SPRY2/IFI6	6
BP	GO:0045132	meiotic chromosome segregation	6/290	89/18862	0.00250749	0.0369881	0.0309273	PTTG1/CCNE1/BUB1B/TTK/CCNE2/NUF2	6
BP	GO:0006027	glycosaminoglycan catabolic process	5/290	62/18862	0.0026268	0.0383603	0.0320747	HPSE/HYAL4/PGLYRP4/LYVE1/OGN	5
BP	GO:0046470	phosphatidylcholine metabolic process	6/290	90/18862	0.00265265	0.0383603	0.0320747	PLBD1/FABP5/GDPD3/PLA2G3/PLA2G2F/APOC1	6
BP	GO:0060759	regulation of response to cytokine stimulus	9/290	189/18862	0.00267165	0.0383603	0.0320747	PYCARD/CD24/IL36RN/PARP9/WNT5A/ARG1/MMP12/SOCS3/ADIPOQ	9
BP	GO:0010742	macrophage derived foam cell differentiation	4/290	38/18862	0.00267732	0.0383603	0.0320747	PLA2G3/AGTR1/LPL/ADIPOQ	4
BP	GO:0032506	cytokinetic process	4/290	38/18862	0.00267732	0.0383603	0.0320747	KIF20A/CEP55/AURKB/ANLN	4
BP	GO:0071548	response to dexamethasone	4/290	38/18862	0.00267732	0.0383603	0.0320747	GJB2/GBA/ARG1/FBXO32	4
BP	GO:0090077	foam cell differentiation	4/290	38/18862	0.00267732	0.0383603	0.0320747	PLA2G3/AGTR1/LPL/ADIPOQ	4
BP	GO:0007568	aging	12/290	304/18862	0.00273192	0.0389828	0.0325952	KYNU/GJB2/KRT16/GJB6/AURKB/GBA/TYMS/BCL2A1/ARG1/APOD/COMP/FOS	12
BP	GO:0002690	positive regulation of leukocyte chemotaxis	6/290	91/18862	0.00280403	0.0398491	0.0333196	WNT5A/S100A7/CCR7/CCL27/CXCL13/CXCL10	6
BP	GO:0051656	establishment of organelle localization	15/290	431/18862	0.00288599	0.0408479	0.0341547	CCNB1/DLGAP5/MREG/NDC80/PLA2G3/NUSAP1/KIF2C/CDCA5/AURKB/SPRY2/MAD2L1/MX1/SYBU/CENPA/NUF2	15
BP	GO:0010744	positive regulation of macrophage derived foam cell differentiation	3/290	19/18862	0.00290399	0.0409369	0.0342291	PLA2G3/AGTR1/LPL	3
BP	GO:0045742	positive regulation of epidermal growth factor receptor signaling pathway	4/290	39/18862	0.00294771	0.0413704	0.0345916	BTC/MMP9/BCAR3/AFAP1L2	4
BP	GO:0043405	regulation of MAP kinase activity	12/290	307/18862	0.00295841	0.0413704	0.0345916	S100A12/SERPINB3/CD24/WNT5A/CDK1/PBK/GBA/SPRY2/MAP3K9/IGFBP6/PDGFD/ADIPOQ	12
BP	GO:0032732	positive regulation of interleukin-1 production	5/290	64/18862	0.00301913	0.0418844	0.0350214	PYCARD/CLEC7A/WNT5A/AIM2/LPL	5
BP	GO:0072089	stem cell proliferation	5/290	64/18862	0.00301913	0.0418844	0.0350214	WNT5A/CCNE1/GBA/FERMT1/EPCAM	5
BP	GO:1901654	response to ketone	9/290	193/18862	0.00307233	0.042454	0.0354976	GJB2/CCR7/GBA/TYMS/ARG1/FBXO32/HSD3B1/FOS/PSPH	9
BP	GO:0032729	positive regulation of interferon-gamma production	5/290	65/18862	0.00323038	0.0440221	0.0368088	PYCARD/CLEC7A/WNT5A/CD2/SLC7A5	5
BP	GO:0009262	deoxyribonucleotide metabolic process	4/290	40/18862	0.00323618	0.0440221	0.0368088	TYMP/RRM2/TYMS/CMPK2	4
BP	GO:0072528	pyrimidine-containing compound biosynthetic process	4/290	40/18862	0.00323618	0.0440221	0.0368088	TYMP/TK1/TYMS/CMPK2	4
BP	GO:0072529	pyrimidine-containing compound catabolic process	4/290	40/18862	0.00323618	0.0440221	0.0368088	TYMP/NT5C3A/APOBEC3B/APOBEC3A	4
BP	GO:0034614	cellular response to reactive oxygen species	8/290	159/18862	0.00325466	0.0441019	0.0368755	MMP9/ARG1/CCNA2/SMPD3/RHOB/PDGFD/H19/FOS	8
BP	GO:0043393	regulation of protein binding	9/290	196/18862	0.00340282	0.0459315	0.0384054	WNT5A/AURKB/SLPI/MMP9/AURKA/ADRB2/GREM2/IFIT1/ADIPOQ	9
BP	GO:0050691	regulation of defense response to virus by host	4/290	41/18862	0.0035433	0.0474612	0.0396844	PYCARD/PARP9/MMP12/AIM2	4
BP	GO:1901186	positive regulation of ERBB signaling pathway	4/290	41/18862	0.0035433	0.0474612	0.0396844	BTC/MMP9/BCAR3/AFAP1L2	4
BP	GO:0045088	regulation of innate immune response	12/290	315/18862	0.00363773	0.0483537	0.0404307	SERPINB4/PYCARD/NMI/PARP9/WNT5A/POLR3G/ARG1/MMP12/LRP8/SOCS3/AIM2/RAET1E	12
BP	GO:0032091	negative regulation of protein binding	6/290	96/18862	0.00365989	0.0483537	0.0404307	AURKB/SLPI/AURKA/ADRB2/IFIT1/ADIPOQ	6
BP	GO:1901184	regulation of ERBB signaling pathway	6/290	96/18862	0.00365989	0.0483537	0.0404307	BTC/MMP9/BCAR3/AFAP1L2/SPRY2/IFI6	6
BP	GO:0000082	G1/S transition of mitotic cell cycle	11/290	275/18862	0.00366526	0.0483537	0.0404307	CCNB1/RRM2/CDK1/CDKN3/CCNE1/TYMS/POLE2/AURKA/MCM10/CCNE2/E2F8	11
BP	GO:1901657	glycosyl compound metabolic process	7/290	129/18862	0.0038351	0.0499343	0.0417523	AKR1B10/TYMP/TK1/NT5C3A/GBA/APOBEC3B/APOBEC3A	7
BP	GO:0032677	regulation of interleukin-8 production	6/290	97/18862	0.00385202	0.0499343	0.0417523	PYCARD/CLEC7A/WNT5A/AFAP1L2/CD2/ADIPOQ	6
BP	GO:1990868	response to chemokine	6/290	97/18862	0.00385202	0.0499343	0.0417523	CCR7/CXCL13/CCL18/CXCL10/CXCL1/CXCL9	6
BP	GO:1990869	cellular response to chemokine	6/290	97/18862	0.00385202	0.0499343	0.0417523	CCR7/CXCL13/CCL18/CXCL10/CXCL1/CXCL9	6
BP	GO:0019432	triglyceride biosynthetic process	4/290	42/18862	0.00386963	0.0499343	0.0417523	GK/THRSP/SIK1/LPL	4
BP	GO:0042493	response to drug	13/290	359/18862	0.00387103	0.0499343	0.0417523	CCNB1/GGH/TYMS/BCAR3/ARG1/LRP8/AIM2/CYP2E1/CYP2C18/APOD/FOS/LPL/ADIPOQ	13
BP	GO:2000479	regulation of cAMP-dependent protein kinase activity	3/290	21/18862	0.00389651	0.0499343	0.0417523	ADRB2/CXCL10/ADIPOQ	3
BP	GO:0019216	regulation of lipid metabolic process	14/290	402/18862	0.00391465	0.0499343	0.0417523	FABP5/CCR7/PLA2G3/TNFRSF21/SMPD3/HMGCS2/AGTR1/THRSP/SIK1/CES1/APOC1/APOD/FASN/ADIPOQ	14
BP	GO:0046513	ceramide biosynthetic process	5/290	68/18862	0.0039279	0.0499343	0.0417523	GBA/ALOX12B/SMPD3/CYP4F22/FA2H	5
BP	GO:1900015	regulation of cytokine production involved in inflammatory response	5/290	68/18862	0.0039279	0.0499343	0.0417523	PYCARD/CLEC7A/PLA2G3/APOD/H19	5
BP	GO:0051235	maintenance of location	12/290	319/18862	0.00402174	0.050942	0.0425948	S100A9/GM2A/LCN2/S100A7/CCR7/GBA/S100A8/CXCL10/CXCL9/DBN1/CES1/LPL	12
BP	GO:0050830	defense response to Gram-positive bacterium	6/290	98/18862	0.00405153	0.0511341	0.0427554	DEFB4A/C10orf99/KRT6A/ANG/PGLYRP4/RNASE7	6
BP	GO:0002534	cytokine production involved in inflammatory response	5/290	69/18862	0.00418261	0.0523789	0.0437963	PYCARD/CLEC7A/PLA2G3/APOD/H19	5
BP	GO:0050688	regulation of defense response to virus	5/290	69/18862	0.00418261	0.0523789	0.0437963	PYCARD/PARP9/MMP12/AIM2/IFIT1	5
BP	GO:0006260	DNA replication	11/290	280/18862	0.0041951	0.0523789	0.0437963	RRM2/GINS3/CDK1/CCNE1/POLE2/BCAR3/MCM10/CCNA2/GINS1/CCNE2/E2F8	11
BP	GO:0048469	cell maturation	8/290	166/18862	0.00422488	0.0525629	0.0439502	CCNB1/CLEC7A/PLA2G3/GBA/TYMS/ANG/AURKA/TMEM79	8
BP	GO:0046890	regulation of lipid biosynthetic process	9/290	203/18862	0.00428296	0.0530966	0.0443964	FABP5/PLA2G3/SMPD3/THRSP/SIK1/CES1/APOC1/FASN/ADIPOQ	9
BP	GO:0006665	sphingolipid metabolic process	8/290	167/18862	0.00437992	0.0541067	0.045241	GM2A/FUT3/GBA/ALOX12B/ELOVL7/SMPD3/CYP4F22/FA2H	8
BP	GO:0097193	intrinsic apoptotic signaling pathway	11/290	283/18862	0.00454122	0.0559017	0.0467419	S100A9/MELK/PYCARD/CD24/S100A8/MMP9/BCL2A1/CHAC1/IFI6/IL19/VNN1	11
BP	GO:0097006	regulation of plasma lipoprotein particle levels	6/290	101/18862	0.00469598	0.0576041	0.0481653	PLA2G3/IL19/AGTR1/APOC1/LPL/ADIPOQ	6
BP	GO:0070227	lymphocyte apoptotic process	5/290	71/18862	0.00472705	0.0577823	0.0483143	WNT5A/TNFRSF21/PRKCQ/AURKB/PIP	5
BP	GO:0051346	negative regulation of hydrolase activity	15/290	456/18862	0.00485281	0.059113	0.0494269	PI3/SERPINB4/SERPINB3/SERPINB13/PTTG1/LAMP3/SLPI/MMP9/SPRY2/IFI6/WFDC12/TIMP3/IFIT1/PPP1R1B/APOC1	15
BP	GO:0071887	leukocyte apoptotic process	6/290	102/18862	0.00492668	0.0598044	0.0500051	WNT5A/CCR7/TNFRSF21/PRKCQ/AURKB/PIP	6
BP	GO:0051302	regulation of cell division	8/290	171/18862	0.00504428	0.0607294	0.0507785	C10orf99/BTC/KIF20A/AURKB/PRC1/AURKA/E2F8/PDGFD	8
BP	GO:0009219	pyrimidine deoxyribonucleotide metabolic process	3/290	23/18862	0.00507236	0.0607294	0.0507785	TYMP/TYMS/CMPK2	3
BP	GO:0060706	cell differentiation involved in embryonic placenta development	3/290	23/18862	0.00507236	0.0607294	0.0507785	SOCS3/E2F8/KRT19	3
BP	GO:1904666	regulation of ubiquitin protein ligase activity	3/290	23/18862	0.00507236	0.0607294	0.0507785	CDC20/UBE2C/MAD2L1	3
BP	GO:0032637	interleukin-8 production	6/290	103/18862	0.00516559	0.0614248	0.05136	PYCARD/CLEC7A/WNT5A/AFAP1L2/CD2/ADIPOQ	6
BP	GO:0032651	regulation of interleukin-1 beta production	6/290	103/18862	0.00516559	0.0614248	0.05136	PYCARD/CLEC7A/WNT5A/CCR7/AIM2/LPL	6
BP	GO:0030010	establishment of cell polarity	7/290	137/18862	0.00532348	0.0630877	0.0527504	WNT5A/NDC80/CCR7/SPRY2/MAD2L1/CENPA/FERMT1	7
BP	GO:2000107	negative regulation of leukocyte apoptotic process	4/290	46/18862	0.00537794	0.0635178	0.05311	CCR7/PRKCQ/AURKB/PIP	4
BP	GO:0051321	meiotic cell cycle	10/290	250/18862	0.00548903	0.0646116	0.0540246	PTTG1/CDC20/CCNB2/WNT5A/CCNE1/BUB1B/AURKA/TTK/CCNE2/NUF2	10
BP	GO:0001556	oocyte maturation	3/290	24/18862	0.00573181	0.0670169	0.0560357	CCNB1/ANG/AURKA	3
BP	GO:1900017	positive regulation of cytokine production involved in inflammatory response	3/290	24/18862	0.00573181	0.0670169	0.0560357	CLEC7A/PLA2G3/H19	3
BP	GO:0050921	positive regulation of chemotaxis	7/290	139/18862	0.00575528	0.0670169	0.0560357	WNT5A/S100A7/CCR7/CCL27/CXCL13/CXCL10/PDGFD	7
BP	GO:0002697	regulation of immune effector process	15/290	465/18862	0.00578414	0.0670169	0.0560357	SERPINB4/PYCARD/CLEC7A/PARP9/WNT5A/PLA2G3/ARG1/MMP12/RSAD2/AIM2/RAET1E/IFIT1/SLC7A5/RBP4/IGHG1	15
BP	GO:0009409	response to cold	4/290	47/18862	0.00580839	0.0670169	0.0560357	ADRB2/CXCL10/FOS/LPL	4
BP	GO:0030574	collagen catabolic process	4/290	47/18862	0.00580839	0.0670169	0.0560357	PRSS2/MMP9/MMP12/KLK6	4
BP	GO:0048839	inner ear development	8/290	176/18862	0.00598017	0.068772	0.0575033	GJB2/GJB6/WNT5A/GRHL3/SPRY2/CCNA2/CHRNA9/ZIC1	8
BP	GO:0045778	positive regulation of ossification	4/290	48/18862	0.00626119	0.0717676	0.060008	WNT5A/ISG15/ADRB2/ZBTB16	4
BP	GO:0060330	regulation of response to interferon-gamma	3/290	25/18862	0.00644024	0.073101	0.0611229	PARP9/ARG1/SOCS3	3
BP	GO:0060334	regulation of interferon-gamma-mediated signaling pathway	3/290	25/18862	0.00644024	0.073101	0.0611229	PARP9/ARG1/SOCS3	3
BP	GO:1900120	regulation of receptor binding	3/290	25/18862	0.00644024	0.073101	0.0611229	MMP9/GREM2/ADIPOQ	3
BP	GO:0032611	interleukin-1 beta production	6/290	108/18862	0.00648934	0.0734199	0.0613896	PYCARD/CLEC7A/WNT5A/CCR7/AIM2/LPL	6
BP	GO:0009395	phospholipid catabolic process	4/290	49/18862	0.00673684	0.0758255	0.063401	PLBD1/GDPD3/SMPD3/APOC1	4
BP	GO:0030148	sphingolipid biosynthetic process	6/290	109/18862	0.00678111	0.0758255	0.063401	GBA/ALOX12B/ELOVL7/SMPD3/CYP4F22/FA2H	6
BP	GO:0032963	collagen metabolic process	6/290	109/18862	0.00678111	0.0758255	0.063401	PRSS2/MMP9/ARG1/MMP12/KLK6/SMPD3	6
BP	GO:0034599	cellular response to oxidative stress	11/290	299/18862	0.00678872	0.0758255	0.063401	GJB2/MELK/MMP9/ARG1/CCNA2/SMPD3/VNN1/RHOB/PDGFD/H19/FOS	11
BP	GO:0070373	negative regulation of ERK1 and ERK2 cascade	5/290	78/18862	0.00702928	0.0781623	0.0653549	SPRY2/CHRNA9/TIMP3/CAMK2N1/ADIPOQ	5
BP	GO:0043409	negative regulation of MAPK cascade	8/290	181/18862	0.00704266	0.0781623	0.0653549	SERPINB3/PBK/GBA/SPRY2/CHRNA9/TIMP3/CAMK2N1/ADIPOQ	8
BP	GO:0042471	ear morphogenesis	6/290	110/18862	0.00708227	0.0783533	0.0655146	GJB6/WNT5A/GRHL3/SPRY2/CHRNA9/ZIC1	6
BP	GO:0036152	phosphatidylethanolamine acyl-chain remodeling	3/290	26/18862	0.00719855	0.0793885	0.0663801	PLBD1/PLA2G3/PLA2G2F	3
BP	GO:0034656	nucleobase-containing small molecule catabolic process	4/290	50/18862	0.00723581	0.0795484	0.0665139	TYMP/NT5C3A/APOBEC3B/APOBEC3A	4
BP	GO:0048145	regulation of fibroblast proliferation	5/290	79/18862	0.00741218	0.0812319	0.0679216	CCNB1/BTC/WNT5A/CCNA2/PDGFD	5
BP	GO:0033002	muscle cell proliferation	9/290	222/18862	0.00757999	0.0828113	0.0692422	CCNB1/MMP9/ANG/SMPD3/PDGFD/RBP4/APOD/OGN/ADIPOQ	9
BP	GO:0001942	hair follicle development	5/290	80/18862	0.00780939	0.0845251	0.0706751	HPSE/WNT5A/TGM3/TMEM79/FERMT1	5
BP	GO:0048144	fibroblast proliferation	5/290	80/18862	0.00780939	0.0845251	0.0706751	CCNB1/BTC/WNT5A/CCNA2/PDGFD	5
BP	GO:2000106	regulation of leukocyte apoptotic process	5/290	80/18862	0.00780939	0.0845251	0.0706751	WNT5A/CCR7/PRKCQ/AURKB/PIP	5
BP	GO:0022407	regulation of cell-cell adhesion	14/290	437/18862	0.00799299	0.085964	0.0718783	PYCARD/CD24/WNT5A/CCR7/FUT3/TNFRSF21/PRKCQ/ARG1/CXCL13/VNN1/PLA2G2F/ZBTB16/EPCAM/ADIPOQ	14
BP	GO:0007143	female meiotic nuclear division	3/290	27/18862	0.00800754	0.085964	0.0718783	CCNB2/AURKA/TTK	3
BP	GO:0016485	protein processing	9/290	224/18862	0.00801609	0.085964	0.0718783	PYCARD/KLK13/F12/TMPRSS4/PRSS3/CHAC1/KLK6/CES1/COMP	9
BP	GO:0032102	negative regulation of response to external stimulus	13/290	394/18862	0.00825648	0.0882712	0.0738074	SERPINB4/NMI/WNT5A/F12/PBK/GBA/KLK8/ARG1/MMP12/CXCL13/SOCS3/TSPAN8/ADIPOQ	13
BP	GO:0071827	plasma lipoprotein particle organization	4/290	52/18862	0.00830554	0.0885249	0.0740195	PLA2G3/AGTR1/APOC1/LPL	4
BP	GO:0045834	positive regulation of lipid metabolic process	7/290	150/18862	0.00861372	0.0915305	0.0765327	CCR7/PLA2G3/SMPD3/AGTR1/CES1/APOC1/ADIPOQ	7
BP	GO:0071158	positive regulation of cell cycle arrest	5/290	82/18862	0.00864774	0.0916136	0.0766021	CCNB1/CDK1/AURKA/CDK5R1/E2F8	5
BP	GO:0010458	exit from mitosis	3/290	28/18862	0.00886793	0.0934777	0.0781608	UBE2C/CDCA5/ANLN	3
BP	GO:0002720	positive regulation of cytokine production involved in immune response	4/290	53/18862	0.00887717	0.0934777	0.0781608	CLEC7A/WNT5A/RSAD2/SLC7A5	4
BP	GO:0022404	molting cycle process	5/290	83/18862	0.00908939	0.0951392	0.0795501	HPSE/WNT5A/TGM3/TMEM79/FERMT1	5
BP	GO:0022405	hair cycle process	5/290	83/18862	0.00908939	0.0951392	0.0795501	HPSE/WNT5A/TGM3/TMEM79/FERMT1	5
BP	GO:0030258	lipid modification	10/290	270/18862	0.00921805	0.0961979	0.0804353	GBA/ALOX12B/SOCS3/AGTR1/CYP2E1/FA2H/APOC1/HAO2/APOD/ADIPOQ	10
BP	GO:0042304	regulation of fatty acid biosynthetic process	4/290	54/18862	0.0094739	0.0974137	0.0814518	FABP5/PLA2G3/APOC1/ADIPOQ	4
BP	GO:0070228	regulation of lymphocyte apoptotic process	4/290	54/18862	0.0094739	0.0974137	0.0814518	WNT5A/PRKCQ/AURKB/PIP	4
BP	GO:0002718	regulation of cytokine production involved in immune response	5/290	84/18862	0.00954636	0.0974137	0.0814518	CLEC7A/WNT5A/ARG1/RSAD2/SLC7A5	5
BP	GO:0098773	skin epidermis development	5/290	84/18862	0.00954636	0.0974137	0.0814518	HPSE/WNT5A/TGM3/TMEM79/FERMT1	5
BP	GO:0009176	pyrimidine deoxyribonucleoside monophosphate metabolic process	2/290	10/18862	0.0097715	0.0974137	0.0814518	TYMP/TYMS	2
BP	GO:0044771	meiotic cell cycle phase transition	2/290	10/18862	0.0097715	0.0974137	0.0814518	CCNB2/TTK	2
BP	GO:0051712	positive regulation of killing of cells of other organism	2/290	10/18862	0.0097715	0.0974137	0.0814518	CLEC7A/ARG1	2
BP	GO:0060068	vagina development	2/290	10/18862	0.0097715	0.0974137	0.0814518	WNT5A/RBP4	2
BP	GO:0070327	thyroid hormone transport	2/290	10/18862	0.0097715	0.0974137	0.0814518	SLC16A10/SLC7A5	2
BP	GO:0070383	DNA cytosine deamination	2/290	10/18862	0.0097715	0.0974137	0.0814518	APOBEC3B/APOBEC3A	2
BP	GO:0090179	planar cell polarity pathway involved in neural tube closure	2/290	10/18862	0.0097715	0.0974137	0.0814518	WNT5A/GRHL3	2
BP	GO:1901978	positive regulation of cell cycle checkpoint	2/290	10/18862	0.0097715	0.0974137	0.0814518	NDC80/MAD2L1	2
BP	GO:0021799	cerebral cortex radially oriented cell migration	3/290	29/18862	0.00978038	0.0974137	0.0814518	FBXO45/CDK5R1/LRP8	3
BP	GO:0045940	positive regulation of steroid metabolic process	3/290	29/18862	0.00978038	0.0974137	0.0814518	AGTR1/CES1/APOC1	3
BP	GO:0051642	centrosome localization	3/290	29/18862	0.00978038	0.0974137	0.0814518	DLGAP5/AURKA/MAD2L1	3
BP	GO:0071549	cellular response to dexamethasone stimulus	3/290	29/18862	0.00978038	0.0974137	0.0814518	GJB2/ARG1/FBXO32	3
BP	GO:0050731	positive regulation of peptidyl-tyrosine phosphorylation	8/290	193/18862	0.0101704	0.10087	0.0843418	BTC/CLEC7A/CD24/PARP9/AFAP1L2/LRP8/SOCS3/ADIPOQ	8
BP	GO:0002688	regulation of leukocyte chemotaxis	6/290	119/18862	0.0102428	0.10087	0.0843418	WNT5A/S100A7/CCR7/CCL27/CXCL13/CXCL10	6
BP	GO:0032652	regulation of interleukin-1 production	6/290	119/18862	0.0102428	0.10087	0.0843418	PYCARD/CLEC7A/WNT5A/CCR7/AIM2/LPL	6
BP	GO:0120254	olefinic compound metabolic process	6/290	119/18862	0.0102428	0.10087	0.0843418	ALOX12B/PLA2G2F/HPGDS/CYP2E1/CYP2C18/FADS2	6
BP	GO:0071897	DNA biosynthetic process	8/290	194/18862	0.0104711	0.102829	0.0859796	TK1/PRKCQ/AURKB/TYMS/POLE2/ISG15/SMPD3/ADIPOQ	8
BP	GO:0001676	long-chain fatty acid metabolic process	6/290	120/18862	0.010647	0.103488	0.086531	ALOX12B/PLA2G2F/HPGDS/CYP2E1/CYP2C18/FADS2	6
BP	GO:0006977	DNA damage response, signal transduction by p53 class mediator resulting in cell cycle arrest	4/290	56/18862	0.0107442	0.103488	0.086531	CCNB1/CDK1/AURKA/E2F8	4
BP	GO:0034508	centromere complex assembly	4/290	56/18862	0.0107442	0.103488	0.086531	DLGAP5/CENPN/CENPW/CENPA	4
BP	GO:0044273	sulfur compound catabolic process	4/290	56/18862	0.0107442	0.103488	0.086531	HYAL4/CHAC1/CHAC2/OGN	4
BP	GO:0071825	protein-lipid complex subunit organization	4/290	56/18862	0.0107442	0.103488	0.086531	PLA2G3/AGTR1/APOC1/LPL	4
BP	GO:0036151	phosphatidylcholine acyl-chain remodeling	3/290	30/18862	0.0107455	0.103488	0.086531	PLBD1/PLA2G3/PLA2G2F	3
BP	GO:0061842	microtubule organizing center localization	3/290	30/18862	0.0107455	0.103488	0.086531	DLGAP5/AURKA/MAD2L1	3
BP	GO:0006261	DNA-dependent DNA replication	7/290	157/18862	0.0109063	0.104748	0.0875845	GINS3/CCNE1/POLE2/MCM10/GINS1/CCNE2/E2F8	7
BP	GO:0032760	positive regulation of tumor necrosis factor production	5/290	87/18862	0.0110117	0.10547	0.0881885	PYCARD/CLEC7A/WNT5A/CD2/LPL	5
BP	GO:0045930	negative regulation of mitotic cell cycle	11/290	321/18862	0.0112036	0.106251	0.0888413	CCNB1/CDC20/NDC80/CDK1/AURKB/BUB1B/ZWINT/AURKA/TTK/MAD2L1/E2F8	11
BP	GO:0032675	regulation of interleukin-6 production	7/290	158/18862	0.0112667	0.106251	0.0888413	PYCARD/CLEC7A/IL36RN/WNT5A/GBA/AFAP1L2/LPL	7
BP	GO:0048008	platelet-derived growth factor receptor signaling pathway	4/290	57/18862	0.0114186	0.106251	0.0888413	SMPD3/PDGFD/APOD/ADIPOQ	4
BP	GO:0072431	signal transduction involved in mitotic G1 DNA damage checkpoint	4/290	57/18862	0.0114186	0.106251	0.0888413	CCNB1/CDK1/AURKA/E2F8	4
BP	GO:1902400	intracellular signal transduction involved in G1 DNA damage checkpoint	4/290	57/18862	0.0114186	0.106251	0.0888413	CCNB1/CDK1/AURKA/E2F8	4
BP	GO:0002532	production of molecular mediator involved in inflammatory response	5/290	88/18862	0.0115323	0.106251	0.0888413	PYCARD/CLEC7A/PLA2G3/APOD/H19	5
BP	GO:0051092	positive regulation of NF-kappaB transcription factor activity	7/290	159/18862	0.0116357	0.106251	0.0888413	S100A12/S100A9/PYCARD/WNT5A/PRKCQ/S100A8/AIM2	7
BP	GO:0001516	prostaglandin biosynthetic process	3/290	31/18862	0.0117638	0.106251	0.0888413	FABP5/PLA2G3/HPGDS	3
BP	GO:0002230	positive regulation of defense response to virus by host	3/290	31/18862	0.0117638	0.106251	0.0888413	PYCARD/PARP9/AIM2	3
BP	GO:0010644	cell communication by electrical coupling	3/290	31/18862	0.0117638	0.106251	0.0888413	GJB2/GJB6/DBN1	3
BP	GO:0046457	prostanoid biosynthetic process	3/290	31/18862	0.0117638	0.106251	0.0888413	FABP5/PLA2G3/HPGDS	3
BP	GO:0070229	negative regulation of lymphocyte apoptotic process	3/290	31/18862	0.0117638	0.106251	0.0888413	PRKCQ/AURKB/PIP	3
BP	GO:1901976	regulation of cell cycle checkpoint	3/290	31/18862	0.0117638	0.106251	0.0888413	CCNB1/NDC80/MAD2L1	3
BP	GO:0006751	glutathione catabolic process	2/290	11/18862	0.0118226	0.106251	0.0888413	CHAC1/CHAC2	2
BP	GO:0008655	pyrimidine-containing compound salvage	2/290	11/18862	0.0118226	0.106251	0.0888413	TYMP/TK1	2
BP	GO:0010739	positive regulation of protein kinase A signaling	2/290	11/18862	0.0118226	0.106251	0.0888413	ADRB2/ADIPOQ	2
BP	GO:0021819	layer formation in cerebral cortex	2/290	11/18862	0.0118226	0.106251	0.0888413	CDK5R1/LRP8	2
BP	GO:0033625	positive regulation of integrin activation	2/290	11/18862	0.0118226	0.106251	0.0888413	CXCL13/FERMT1	2
BP	GO:0043097	pyrimidine nucleoside salvage	2/290	11/18862	0.0118226	0.106251	0.0888413	TYMP/TK1	2
BP	GO:0051798	positive regulation of hair follicle development	2/290	11/18862	0.0118226	0.106251	0.0888413	HPSE/WNT5A	2
BP	GO:0090178	regulation of establishment of planar polarity involved in neural tube closure	2/290	11/18862	0.0118226	0.106251	0.0888413	WNT5A/GRHL3	2
BP	GO:0098974	postsynaptic actin cytoskeleton organization	2/290	11/18862	0.0118226	0.106251	0.0888413	INA/DBN1	2
BP	GO:1902474	positive regulation of protein localization to synapse	2/290	11/18862	0.0118226	0.106251	0.0888413	WNT5A/DBN1	2
BP	GO:2000551	regulation of T-helper 2 cell cytokine production	2/290	11/18862	0.0118226	0.106251	0.0888413	ARG1/RSAD2	2
BP	GO:0009636	response to toxic substance	9/290	239/18862	0.0119231	0.106643	0.0891686	AKR1B10/S100A9/CCNB1/TXNDC17/TYMS/ARG1/CES1/H19/FOS	9
BP	GO:0007173	epidermal growth factor receptor signaling pathway	6/290	123/18862	0.0119271	0.106643	0.0891686	BTC/MMP9/BCAR3/AFAP1L2/SPRY2/IFI6	6
BP	GO:0048660	regulation of smooth muscle cell proliferation	7/290	160/18862	0.0120133	0.107139	0.0895836	MMP9/ANG/SMPD3/PDGFD/APOD/OGN/ADIPOQ	7
BP	GO:0032465	regulation of cytokinesis	5/290	90/18862	0.0126235	0.111726	0.0934186	KIF20A/AURKB/PRC1/AURKA/E2F8	5
BP	GO:0042472	inner ear morphogenesis	5/290	90/18862	0.0126235	0.111726	0.0934186	WNT5A/GRHL3/SPRY2/CHRNA9/ZIC1	5
BP	GO:1903557	positive regulation of tumor necrosis factor superfamily cytokine production	5/290	90/18862	0.0126235	0.111726	0.0934186	PYCARD/CLEC7A/WNT5A/CD2/LPL	5
BP	GO:0032635	interleukin-6 production	7/290	162/18862	0.012795	0.112288	0.0938891	PYCARD/CLEC7A/IL36RN/WNT5A/GBA/AFAP1L2/LPL	7
BP	GO:0048659	smooth muscle cell proliferation	7/290	162/18862	0.012795	0.112288	0.0938891	MMP9/ANG/SMPD3/PDGFD/APOD/OGN/ADIPOQ	7
BP	GO:0090303	positive regulation of wound healing	4/290	59/18862	0.0128476	0.112288	0.0938891	HPSE/CLEC7A/F12/FERMT1	4
BP	GO:1902402	signal transduction involved in mitotic DNA damage checkpoint	4/290	59/18862	0.0128476	0.112288	0.0938891	CCNB1/CDK1/AURKA/E2F8	4
BP	GO:1902403	signal transduction involved in mitotic DNA integrity checkpoint	4/290	59/18862	0.0128476	0.112288	0.0938891	CCNB1/CDK1/AURKA/E2F8	4
BP	GO:0043583	ear development	8/290	202/18862	0.013119	0.114374	0.0956332	GJB2/GJB6/WNT5A/GRHL3/SPRY2/CCNA2/CHRNA9/ZIC1	8
BP	GO:1901992	positive regulation of mitotic cell cycle phase transition	5/290	91/18862	0.0131944	0.114503	0.0957412	CCNB1/UBE2C/DLGAP5/CDK1/CDCA5	5
BP	GO:0030324	lung development	7/290	163/18862	0.0131993	0.114503	0.0957412	WNT5A/ARG1/MMP12/SPRY2/HSD11B1/SMPD3/RBP4	7
BP	GO:0032612	interleukin-1 production	6/290	126/18862	0.0133121	0.114717	0.0959199	PYCARD/CLEC7A/WNT5A/CCR7/AIM2/LPL	6
BP	GO:0045471	response to ethanol	6/290	126/18862	0.0133121	0.114717	0.0959199	GGH/S100A8/TYMS/CYP2E1/RBP4/ADIPOQ	6
BP	GO:0002831	regulation of response to biotic stimulus	13/290	420/18862	0.013531	0.114717	0.0959199	SERPINB4/PYCARD/NMI/PARP9/WNT5A/POLR3G/ARG1/MMP12/LRP8/SOCS3/AIM2/RAET1E/IFIT1	13
BP	GO:0048545	response to steroid hormone	11/290	330/18862	0.0135395	0.114717	0.0959199	GJB2/GBA/TYMS/ARG1/NR3C2/SCGB2A1/FBXO32/HSD3B1/SCGB2A2/FOS/ADIPOQ	11
BP	GO:0061098	positive regulation of protein tyrosine kinase activity	4/290	60/18862	0.013603	0.114717	0.0959199	BTC/CD24/AFAP1L2/LRP8	4
BP	GO:0002573	myeloid leukocyte differentiation	8/290	204/18862	0.0138513	0.114717	0.0959199	CCR7/PLA2G3/GBA/MMP9/LRRC17/FOS/FASN/ADIPOQ	8
BP	GO:0030149	sphingolipid catabolic process	3/290	33/18862	0.0139616	0.114717	0.0959199	GM2A/GBA/SMPD3	3
BP	GO:0042573	retinoic acid metabolic process	3/290	33/18862	0.0139616	0.114717	0.0959199	CRABP2/CYP2C18/ADH1B	3
BP	GO:0055094	response to lipoprotein particle	3/290	33/18862	0.0139616	0.114717	0.0959199	SMPD3/CES1/LPL	3
BP	GO:0000212	meiotic spindle organization	2/290	12/18862	0.0140443	0.114717	0.0959199	CCNB2/AURKA	2
BP	GO:0006216	cytidine catabolic process	2/290	12/18862	0.0140443	0.114717	0.0959199	APOBEC3B/APOBEC3A	2
BP	GO:0009265	2'-deoxyribonucleotide biosynthetic process	2/290	12/18862	0.0140443	0.114717	0.0959199	TYMS/CMPK2	2
BP	GO:0009972	cytidine deamination	2/290	12/18862	0.0140443	0.114717	0.0959199	APOBEC3B/APOBEC3A	2
BP	GO:0010642	negative regulation of platelet-derived growth factor receptor signaling pathway	2/290	12/18862	0.0140443	0.114717	0.0959199	APOD/ADIPOQ	2
BP	GO:0015791	polyol transport	2/290	12/18862	0.0140443	0.114717	0.0959199	SLC5A1/AQP9	2
BP	GO:0016554	cytidine to uridine editing	2/290	12/18862	0.0140443	0.114717	0.0959199	APOBEC3B/APOBEC3A	2
BP	GO:0032429	regulation of phospholipase A2 activity	2/290	12/18862	0.0140443	0.114717	0.0959199	ANG/AGTR1	2
BP	GO:0042308	negative regulation of protein import into nucleus	2/290	12/18862	0.0140443	0.114717	0.0959199	FERMT1/APOD	2
BP	GO:0046087	cytidine metabolic process	2/290	12/18862	0.0140443	0.114717	0.0959199	APOBEC3B/APOBEC3A	2
BP	GO:0046385	deoxyribose phosphate biosynthetic process	2/290	12/18862	0.0140443	0.114717	0.0959199	TYMS/CMPK2	2
BP	GO:0048820	hair follicle maturation	2/290	12/18862	0.0140443	0.114717	0.0959199	WNT5A/FERMT1	2
BP	GO:0060707	trophoblast giant cell differentiation	2/290	12/18862	0.0140443	0.114717	0.0959199	SOCS3/E2F8	2
BP	GO:0071639	positive regulation of monocyte chemotactic protein-1 production	2/290	12/18862	0.0140443	0.114717	0.0959199	CLEC7A/ADIPOQ	2
BP	GO:0090177	establishment of planar polarity involved in neural tube closure	2/290	12/18862	0.0140443	0.114717	0.0959199	WNT5A/GRHL3	2
BP	GO:1904590	negative regulation of protein import	2/290	12/18862	0.0140443	0.114717	0.0959199	FERMT1/APOD	2
BP	GO:0070542	response to fatty acid	4/290	61/18862	0.014386	0.116435	0.0973568	CCNB1/LPL/GLDC/ADIPOQ	4
BP	GO:0070936	protein K48-linked ubiquitination	4/290	61/18862	0.014386	0.116435	0.0973568	IFI27/NMI/UBE2C/UBE2T	4
BP	GO:0072413	signal transduction involved in mitotic cell cycle checkpoint	4/290	61/18862	0.014386	0.116435	0.0973568	CCNB1/CDK1/AURKA/E2F8	4
BP	GO:0002367	cytokine production involved in immune response	5/290	93/18862	0.0143879	0.116435	0.0973568	CLEC7A/WNT5A/ARG1/RSAD2/SLC7A5	5
BP	GO:0043161	proteasome-mediated ubiquitin-dependent protein catabolic process	13/290	425/18862	0.0147908	0.119419	0.0998518	IFI27/CCNB1/PTTG1/CDC20/UBE2C/CDK1/PBK/AURKB/GBA/FBXO45/BUB1B/AURKA/MAD2L1	13
CC	GO:0001533	cornified envelope	9/299	45/19520	2.24925e-08	6.47783e-06	5.32716e-06	PI3/SPRR2B/CNFN/TGM1/SPRR1B/IVL/DSG3/SPRR2G/SPRR1A	9
CC	GO:0000776	kinetochore	13/299	137/19520	1.92917e-07	2.35058e-05	1.93304e-05	CCNB1/NDC80/KIF2C/AURKB/CENPN/BUB1B/SPC25/ZWINT/CENPW/TTK/MAD2L1/CENPA/NUF2	13
CC	GO:0000779	condensed chromosome, centromeric region	12/299	117/19520	2.44852e-07	2.35058e-05	1.93304e-05	CCNB1/NDC80/KIF2C/AURKB/CENPN/BUB1B/SPC25/ZWINT/CENPW/MAD2L1/CENPA/NUF2	12
CC	GO:0000777	condensed chromosome kinetochore	11/299	106/19520	6.93209e-07	4.9911e-05	4.10453e-05	CCNB1/NDC80/KIF2C/CENPN/BUB1B/SPC25/ZWINT/CENPW/MAD2L1/CENPA/NUF2	11
CC	GO:0000775	chromosome, centromeric region	14/299	196/19520	2.0989e-06	0.000120896	9.94214e-05	CCNB1/NDC80/KIF2C/CDCA5/AURKB/CENPN/BUB1B/SPC25/ZWINT/CENPW/TTK/MAD2L1/CENPA/NUF2	14
CC	GO:0000778	condensed nuclear chromosome kinetochore	5/299	17/19520	4.33917e-06	0.00020828	0.000171283	CCNB1/NDC80/BUB1B/CENPA/NUF2	5
CC	GO:0034774	secretory granule lumen	17/299	322/19520	1.05928e-05	0.000430706	0.000354199	S100A12/S100A9/TCN1/HPSE/SERPINB3/FABP5/GM2A/PYCARD/LCN2/GGH/S100A7/SLPI/S100A8/PRSS2/ARG1/CXCL1/TIMP3	17
CC	GO:0060205	cytoplasmic vesicle lumen	17/299	326/19520	1.24351e-05	0.000430706	0.000354199	S100A12/S100A9/TCN1/HPSE/SERPINB3/FABP5/GM2A/PYCARD/LCN2/GGH/S100A7/SLPI/S100A8/PRSS2/ARG1/CXCL1/TIMP3	17
CC	GO:0031983	vesicle lumen	17/299	328/19520	1.34596e-05	0.000430706	0.000354199	S100A12/S100A9/TCN1/HPSE/SERPINB3/FABP5/GM2A/PYCARD/LCN2/GGH/S100A7/SLPI/S100A8/PRSS2/ARG1/CXCL1/TIMP3	17
CC	GO:0005775	vacuolar lumen	12/299	173/19520	1.51591e-05	0.000436581	0.00035903	HPSE/SERPINB3/FABP5/SERPINB13/GM2A/PYCARD/GGH/S100A7/GBA/PRSS2/ARG1/OGN	12
CC	GO:0005819	spindle	18/299	381/19520	2.60368e-05	0.000681692	0.000560602	CCNB1/CDC20/DLGAP5/KIF20A/CDK1/NUSAP1/KIF2C/AURKB/ASPM/PRC1/KIF4A/BUB1B/TPX2/AURKA/TTK/MAD2L1/KIF11/SHCBP1	18
CC	GO:0035580	specific granule lumen	7/299	62/19520	4.41097e-05	0.00102998	0.000847019	TCN1/HPSE/LCN2/GGH/SLPI/ARG1/CXCL1	7
CC	GO:0000307	cyclin-dependent protein kinase holoenzyme complex	6/299	43/19520	4.64919e-05	0.00102998	0.000847019	CCNB1/CCNB2/CDK1/CCNE1/CCNA2/CCNE2	6
CC	GO:1902554	serine/threonine protein kinase complex	8/299	89/19520	6.65499e-05	0.00136903	0.00112584	CCNB1/PYCARD/CCNB2/CDK1/CCNE1/CDK5R1/CCNA2/CCNE2	8
CC	GO:0035578	azurophil granule lumen	8/299	91/19520	7.79973e-05	0.00149755	0.00123154	SERPINB3/FABP5/GM2A/PYCARD/GGH/S100A7/PRSS2/ARG1	8
CC	GO:0000793	condensed chromosome	12/299	217/19520	0.000137337	0.00247207	0.00203296	CCNB1/NDC80/KIF2C/AURKB/CENPN/BUB1B/SPC25/ZWINT/CENPW/MAD2L1/CENPA/NUF2	12
CC	GO:1902911	protein kinase complex	8/299	104/19520	0.000199176	0.00337427	0.00277489	CCNB1/PYCARD/CCNB2/CDK1/CCNE1/CDK5R1/CCNA2/CCNE2	8
CC	GO:0000922	spindle pole	10/299	166/19520	0.000248513	0.00397621	0.00326991	CCNB1/CDC20/DLGAP5/AURKB/ASPM/PRC1/TPX2/AURKA/MAD2L1/KIF11	10
CC	GO:0098687	chromosomal region	15/299	345/19520	0.000300505	0.00455502	0.00374591	CCNB1/NDC80/CDK1/KIF2C/CDCA5/AURKB/CENPN/BUB1B/SPC25/ZWINT/CENPW/TTK/MAD2L1/CENPA/NUF2	15
CC	GO:0005766	primary lysosome	9/299	155/19520	0.000657513	0.00901732	0.00741556	SERPINB3/FABP5/GM2A/PYCARD/GGH/S100A7/PRSS2/ARG1/VNN1	9
CC	GO:0042582	azurophil granule	9/299	155/19520	0.000657513	0.00901732	0.00741556	SERPINB3/FABP5/GM2A/PYCARD/GGH/S100A7/PRSS2/ARG1/VNN1	9
CC	GO:0072686	mitotic spindle	9/299	157/19520	0.000720861	0.00943672	0.00776046	CDK1/NUSAP1/AURKB/ASPM/PRC1/TPX2/AURKA/MAD2L1/KIF11	9
CC	GO:0005876	spindle microtubule	6/299	71/19520	0.000763401	0.0095591	0.0078611	CDK1/AURKB/PRC1/KIF4A/AURKA/KIF11	6
CC	GO:0000940	condensed chromosome outer kinetochore	3/299	14/19520	0.00114268	0.0137121	0.0112764	CCNB1/NDC80/BUB1B	3
CC	GO:0031616	spindle pole centrosome	3/299	15/19520	0.00141223	0.0162689	0.013379	DLGAP5/AURKB/AURKA	3
CC	GO:1904724	tertiary granule lumen	5/299	55/19520	0.00151682	0.0168018	0.0138172	TCN1/GGH/PRSS3/MMP9/CXCL1	5
CC	GO:0061695	transferase complex, transferring phosphorus-containing groups	11/299	253/19520	0.00188161	0.0200705	0.0165053	CCNB1/PYCARD/CCNB2/POLR3G/CDK1/CCNE1/POLE2/CDK5R1/CCNA2/SOCS3/CCNE2	11
CC	GO:0030496	midbody	9/299	193/19520	0.0030034	0.0308921	0.0254047	KIF20A/CDK1/CEP55/AURKB/PRC1/KIF4A/AURKA/SHCBP1/ANLN	9
CC	GO:0005680	anaphase-promoting complex	3/299	22/19520	0.00441596	0.0438551	0.036065	CDC20/UBE2C/BUB1B	3
CC	GO:0045171	intercellular bridge	5/299	75/19520	0.00587626	0.0545507	0.0448608	KIF20A/CEP55/PRC1/TPX2/HSD3B1	5
CC	GO:0005874	microtubule	14/299	423/19520	0.00590845	0.0545507	0.0448608	KIF20A/CDK1/KIF2C/TUBB6/AURKB/ASPM/PRC1/KIF4A/TPX2/AURKA/SPRY2/SYBU/KIF11/CLMP	14
CC	GO:0005882	intermediate filament	9/299	215/19520	0.00606119	0.0545507	0.0448608	KRT16/KRT77/KRT6A/INA/KRT6B/KRT15/SYNM/KRT79/KRT19	9
CC	GO:0045111	intermediate filament cytoskeleton	10/299	256/19520	0.00630573	0.0550318	0.0452564	KRT16/KRT77/KRT6A/INA/S100A8/KRT6B/KRT15/SYNM/KRT79/KRT19	10
CC	GO:0070938	contractile ring	2/299	10/19520	0.0097027	0.0798394	0.0656574	PRC1/ANLN	2
CC	GO:0071162	CMG complex	2/299	10/19520	0.0097027	0.0798394	0.0656574	GINS3/GINS1	2
CC	GO:0000794	condensed nuclear chromosome	5/299	88/19520	0.011369	0.0894406	0.0735531	CCNB1/NDC80/BUB1B/CENPA/NUF2	5
CC	GO:0044327	dendritic spine head	2/299	11/19520	0.0117398	0.0894406	0.0735531	MX1/PPP1R1B	2
CC	GO:0042581	specific granule	7/299	160/19520	0.0118012	0.0894406	0.0735531	TCN1/HPSE/LCN2/GGH/SLPI/ARG1/CXCL1	7
CC	GO:0005921	gap junction	3/299	32/19520	0.0127111	0.0915202	0.0752633	GJB2/GJB6/DBN1	3
CC	GO:1990752	microtubule end	3/299	32/19520	0.0127111	0.0915202	0.0752633	KIF2C/ASPM/SPRY2	3
CC	GO:0062023	collagen-containing extracellular matrix	13/299	423/19520	0.0139152	0.0934085	0.0768162	S100A9/ADAMDEC1/WNT5A/F12/S100A7/SLPI/S100A8/MMP9/ANG/TIMP3/COMP/OGN/ADIPOQ	13
CC	GO:0031261	DNA replication preinitiation complex	2/299	12/19520	0.0139464	0.0934085	0.0768162	GINS3/GINS1	2
CC	GO:0045120	pronucleus	2/299	12/19520	0.0139464	0.0934085	0.0768162	AURKA/CCNA2	2
CC	GO:0097431	mitotic spindle pole	3/299	34/19520	0.0149962	0.0977309	0.0803708	AURKB/ASPM/AURKA	3
CC	GO:0000228	nuclear chromosome	9/299	250/19520	0.0152704	0.0977309	0.0803708	CCNB1/GINS3/NDC80/POLE2/BUB1B/MCM10/GINS1/CENPA/NUF2	9
CC	GO:0043202	lysosomal lumen	5/299	96/19520	0.0160849	0.0999851	0.0822246	HPSE/SERPINB13/GM2A/GBA/OGN	5
CC	GO:0042627	chylomicron	2/299	13/19520	0.016317	0.0999851	0.0822246	APOC1/LPL	2
CC	GO:0051233	spindle midzone	3/299	36/19520	0.017498	0.104988	0.086339	AURKB/PRC1/AURKA	3
CC	GO:1990023	mitotic spindle midzone	2/299	14/19520	0.0188461	0.110769	0.0910928	AURKB/PRC1	2
MF	GO:0004252	serine-type endopeptidase activity	14/291	168/18337	4.95686e-07	0.000268662	0.000233755	TMPRSS11D/KLK13/PRSS53/F12/TMPRSS4/PRSS3/GZMB/PRSS27/PRSS3P2/PRSS2/MMP9/KLK10/KLK8/KLK6	14
MF	GO:0008236	serine-type peptidase activity	14/291	186/18337	1.68807e-06	0.000294317	0.000256077	TMPRSS11D/KLK13/PRSS53/F12/TMPRSS4/PRSS3/GZMB/PRSS27/PRSS3P2/PRSS2/MMP9/KLK10/KLK8/KLK6	14
MF	GO:0017171	serine hydrolase activity	14/291	188/18337	1.91647e-06	0.000294317	0.000256077	TMPRSS11D/KLK13/PRSS53/F12/TMPRSS4/PRSS3/GZMB/PRSS27/PRSS3P2/PRSS2/MMP9/KLK10/KLK8/KLK6	14
MF	GO:0019887	protein kinase regulator activity	14/291	190/18337	2.17208e-06	0.000294317	0.000256077	CCNB1/CD24/CCNB2/CCNE1/TPX2/CDK5R1/AFAP1L2/SPRY2/CXCL10/CCNA2/SOCS3/CCNE2/CAMK2N1/PPP1R1B	14
MF	GO:0008009	chemokine activity	7/291	49/18337	1.145e-05	0.000894525	0.000778301	C10orf99/CCL27/CXCL13/CCL18/CXCL10/CXCL1/CXCL9	7
MF	GO:0019207	kinase regulator activity	14/291	220/18337	1.1849e-05	0.000894525	0.000778301	CCNB1/CD24/CCNB2/CCNE1/TPX2/CDK5R1/AFAP1L2/SPRY2/CXCL10/CCNA2/SOCS3/CCNE2/CAMK2N1/PPP1R1B	14
MF	GO:0050786	RAGE receptor binding	4/291	10/18337	1.21012e-05	0.000894525	0.000778301	S100A12/S100A9/S100A7/S100A8	4
MF	GO:0042379	chemokine receptor binding	8/291	69/18337	1.32033e-05	0.000894525	0.000778301	DEFB4A/C10orf99/CCL27/CXCL13/CCL18/CXCL10/CXCL1/CXCL9	8
MF	GO:0005125	cytokine activity	13/291	235/18337	0.000102603	0.00617897	0.00537615	IL36G/C10orf99/IL36RN/WNT5A/CCL27/CXCL13/CCL18/CXCL10/CXCL1/GREM2/CXCL9/IL19/ADIPOQ	13
MF	GO:0016538	cyclin-dependent protein serine/threonine kinase regulator activity	6/291	50/18337	0.000134076	0.00726692	0.00632274	CCNB1/CCNB2/CCNE1/CDK5R1/CCNA2/CCNE2	6
MF	GO:0045236	CXCR chemokine receptor binding	4/291	18/18337	0.000159496	0.0078588	0.00683772	CXCL13/CXCL10/CXCL1/CXCL9	4
MF	GO:0004175	endopeptidase activity	18/291	438/18337	0.000235812	0.00983588	0.00855792	ADAMDEC1/TMPRSS11D/PYCARD/KLK13/PRSS53/F12/TMPRSS4/PRSS3/GZMB/PRSS27/PRSS3P2/PRSS2/MMP9/KLK10/KLK8/MMP12/KLK6/PIP	18
MF	GO:0005200	structural constituent of cytoskeleton	8/291	103/18337	0.000235916	0.00983588	0.00855792	KRT16/KRT6A/TUBB6/INA/KRT6B/KRT15/SYNM/KRT19	8
MF	GO:0048306	calcium-dependent protein binding	7/291	84/18337	0.000376425	0.0139136	0.0121058	S100A7A/S100A12/S100A9/S100A2/S100A7/S100A8/LRP8	7
MF	GO:0008017	microtubule binding	13/291	269/18337	0.000385062	0.0139136	0.0121058	S100A9/GJB6/DLGAP5/KIF20A/NUSAP1/KIF2C/PRC1/S100A8/KIF4A/TPX2/MX1/SYBU/KIF11	13
MF	GO:0004712	protein serine/threonine/tyrosine kinase activity	5/291	44/18337	0.000636355	0.0215565	0.0187557	PBK/AURKB/AURKA/TTK/MAP3K9	5
MF	GO:0048018	receptor ligand activity	18/291	486/18337	0.000803947	0.0256317	0.0223014	DEFB4A/IL36G/C10orf99/TYMP/BTC/IL36RN/WNT5A/CCL27/CXCL13/CCL18/CXCL10/CXCL1/GREM2/CXCL9/IL19/PDGFD/OGN/ADIPOQ	18
MF	GO:0030546	signaling receptor activator activity	18/291	492/18337	0.000924555	0.0278394	0.0242223	DEFB4A/IL36G/C10orf99/TYMP/BTC/IL36RN/WNT5A/CCL27/CXCL13/CCL18/CXCL10/CXCL1/GREM2/CXCL9/IL19/PDGFD/OGN/ADIPOQ	18
MF	GO:0016840	carbon-nitrogen lyase activity	3/291	13/18337	0.00100542	0.0286809	0.0249545	CHAC1/HAL/CHAC2	3
MF	GO:0016298	lipase activity	8/291	130/18337	0.00111647	0.0302564	0.0263253	PLBD1/GDPD3/PLA2G3/SMPD3/PLA2G2F/PLCB4/CES1/LPL	8
MF	GO:0004620	phospholipase activity	7/291	105/18337	0.00142718	0.0368347	0.0320489	PLBD1/GDPD3/PLA2G3/SMPD3/PLA2G2F/PLCB4/LPL	7
MF	GO:0035173	histone kinase activity	3/291	16/18337	0.00190046	0.0468205	0.0407372	CDK1/AURKB/AURKA	3
MF	GO:0030295	protein kinase activator activity	6/291	84/18337	0.00218911	0.0509994	0.0443731	CCNB1/CD24/TPX2/CDK5R1/AFAP1L2/SPRY2	6
MF	GO:0001664	G protein-coupled receptor binding	12/291	289/18337	0.00233436	0.0509994	0.0443731	DEFB4A/C10orf99/WNT5A/RTP4/CCL27/CXCL13/CCL18/CXCL10/CXCL1/CXCL9/AGTR1/PPP1R1B	12
MF	GO:0015631	tubulin binding	14/291	368/18337	0.00235237	0.0509994	0.0443731	S100A9/GJB6/DLGAP5/KIF20A/NUSAP1/KIF2C/PRC1/S100A8/KIF4A/TPX2/CDK5R1/MX1/SYBU/KIF11	14
MF	GO:0016810	hydrolase activity, acting on carbon-nitrogen (but not peptide) bonds	7/291	117/18337	0.00264902	0.0545401	0.0474538	GDA/ARG1/APOBEC3B/VNN1/PGLYRP4/APOBEC3A/PM20D1	7
MF	GO:0005504	fatty acid binding	4/291	37/18337	0.00271694	0.0545401	0.0474538	S100A9/FABP5/S100A8/APOC1	4
MF	GO:0019209	kinase activator activity	6/291	90/18337	0.00309915	0.0599907	0.0521962	CCNB1/CD24/TPX2/CDK5R1/AFAP1L2/SPRY2	6
MF	GO:0004857	enzyme inhibitor activity	14/291	385/18337	0.00352836	0.0649176	0.056483	PI3/SERPINB4/SERPINB3/SERPINB13/PTTG1/PARP9/SLPI/SPRY2/SOCS3/WFDC12/TIMP3/CAMK2N1/PPP1R1B/APOC1	14
MF	GO:0005539	glycosaminoglycan binding	10/291	228/18337	0.00359322	0.0649176	0.056483	FGFBP1/ANG/CXCL13/CXCL10/GREM2/PGLYRP4/RNASE7/LYVE1/COMP/LPL	10
MF	GO:0005126	cytokine receptor binding	11/291	270/18337	0.00404133	0.070658	0.0614776	DEFB4A/IL36G/C10orf99/PYCARD/IL36RN/CCL27/CXCL13/CCL18/CXCL10/CXCL1/CXCL9	11
MF	GO:0004867	serine-type endopeptidase inhibitor activity	6/291	98/18337	0.00471834	0.0779365	0.0678104	PI3/SERPINB4/SERPINB3/SERPINB13/SLPI/WFDC12	6
MF	GO:0016614	oxidoreductase activity, acting on CH-OH group of donors	7/291	130/18337	0.00474521	0.0779365	0.0678104	AKR1B10/SDR9C7/HSD11B1/ADH1B/HSD3B1/HAO2/FASN	7
MF	GO:0002020	protease binding	7/291	131/18337	0.00494686	0.0788588	0.0686129	SERPINB4/SERPINB3/SERPINB13/PYCARD/CDK5R1/TIMP3/COMP	7
MF	GO:0033293	monocarboxylic acid binding	5/291	71/18337	0.00539398	0.0835296	0.0726767	S100A9/FABP5/S100A8/CRABP2/APOC1	5
MF	GO:0048020	CCR chemokine receptor binding	4/291	46/18337	0.00600619	0.0904265	0.0786775	DEFB4A/CCL27/CXCL13/CCL18	4

## Sheet: KEGG enrichment
ID	Description	GeneRatio	BgRatio	pvalue	p.adjust	qvalue	geneID	Count
hsa04657	IL-17 signaling pathway	10/150	94/8209	7.47261e-06	0.00177101	0.00164397	DEFB4A/S100A7A/S100A9/LCN2/S100A7/S100A8/MMP9/CXCL10/CXCL1/FOS	10
hsa04110	Cell cycle	11/150	127/8209	1.89715e-05	0.00224813	0.00208687	CCNB1/PTTG1/CDC20/CCNB2/CDK1/CCNE1/BUB1B/TTK/MAD2L1/CCNA2/CCNE2	11
hsa05164	Influenza A	12/150	171/8209	6.47082e-05	0.00511195	0.00474527	TMPRSS11D/PYCARD/TMPRSS4/PRSS3/OAS3/OAS2/PRSS2/MX1/CXCL10/OAS1/SOCS3/RSAD2	12
hsa04061	Viral protein interaction with cytokine and cytokine receptor	8/150	100/8209	0.000463865	0.0250701	0.0232718	CCR7/CCL27/CXCL13/CCL18/CXCL10/CXCL1/CXCL9/IL19	8
hsa00240	Pyrimidine metabolism	6/150	58/8209	0.000622956	0.0250701	0.0232718	TYMP/RRM2/TK1/NT5C3A/TYMS/CMPK2	6
hsa04114	Oocyte meiosis	9/150	131/8209	0.000634686	0.0250701	0.0232718	CCNB1/PTTG1/CDC20/CCNB2/CDK1/CCNE1/AURKA/MAD2L1/CCNE2	9
hsa01232	Nucleotide metabolism	7/150	85/8209	0.000886801	0.0300245	0.0278709	GDA/TYMP/RRM2/TK1/NT5C3A/TYMS/CMPK2	7
hsa04115	p53 signaling pathway	6/150	73/8209	0.00209399	0.0569787	0.0528916	CCNB1/RRM2/CCNB2/CDK1/CCNE1/CCNE2	6
hsa05160	Hepatitis C	9/150	157/8209	0.0022733	0.0569787	0.0528916	OAS3/OAS2/MX1/CXCL10/OAS1/SOCS3/CLDN8/RSAD2/IFIT1	9
hsa03320	PPAR signaling pathway	6/150	75/8209	0.00240416	0.0569787	0.0528916	FABP5/GK/HMGCS2/FADS2/LPL/ADIPOQ	6
hsa00590	Arachidonic acid metabolism	5/150	61/8209	0.0049817	0.107333	0.099634	PLA2G3/ALOX12B/PLA2G2F/HPGDS/CYP2E1	5
