# Supplementary material for: Single-cell and bulk RNAseq unveils the immune infiltration landscape and targeted therapeutic biomarkers of psoriasis
Source: Front Genet. 2024 Apr 18;15:1365273. doi: 10.3389/fgene.2024.1365273 (PMC11063342; doi:10.3389/fgene.2024.1365273)
Supplement: Supplementary file 10 [file Table1.XLSX]

## Sheet: Sheet1
Lysosomal_genes (from GO,KEGG, and Reactome databases)
HYAL2
KXD1
TTR
GFAP
TMBIM1
CEACAM6
CHMP1B
ITFG2
TM4SF5
IDUA
SLC30A4
HYAL1
BORCS5
NBR1
TXNDC5
TAB2
PCSK9
CTSL
SIDT2
BLOC1S6
CYB561A3
ANXA11
CCT8
SPNS1
NDUFC2
SNAPIN
escrt-iii_human
clcn7-ostm1_human
bloc3_human
abeta-42-oligomer_human
DRAM2
AP2A2
CDIP1
CD74
AP1G1
ATP6V1H
NHLRC3
SLC11A2
SLC11A1
CD164
GPC4
SNCA
CHGA
PCYOX1
CREG1
CTSA
MFSD8
VPS26A
PLBD2
TOM1L1
LAMTOR3
LAMTOR5
GNB2
TMEM150C
MTOR
AP2A1
AGA
VASN
STARD3NL
IFNAR1
SNAP29
PCDHGA3
RAB39A
NEU2
ABHD6
SERPINB1
GAA
RAB37
VPS33A
SDC3
ENPP1
ARRDC3
HLA-DQB2
CHMP4BP1
MBTPS1
LNPEP
CSF3R
SERPINB13
RAB7B
AP3M1
VAPA
HOOK2
SEH1L
M6PR
FLCN
CBLIF
VTI1B
TRIM17
OCA2
CHMP4C
RHOB
RAB20
CACNG5
MVB12A
DNAJC13
CYB5R3
ZNRF2
MEAK7
ATP6V0E2
HMGXB4
UBA52
ARSG
CACNG7
SLC2A6
FAF2
RNF183
GPC6
HOOK1
SYNGR1
BORCS6
DEFA3
DEFA1
CALR
MAGT1
AP5M1
BLOC1S4
BBC3
BCL10
GZMH
ATP6V0C
RABGEF1
FRK
DPP4
BORCS7
OGN
GNB1
CHMP3
CHMP6
KLC2
KIT
BTK
CLN5
SMPD1
CHMP2A
TPCN2
NAGA
NFAM1
BLOC1S2
BLOC1S3
DEPDC5
LPCAT1
STARD3
ROCK2
DYNC1LI2
SYTL4
ARL8A
NSG1
ARSB
ATP6V0A2
HAP1
PIK3C3
CD1D
CD1E
TM9SF1
ATP6V0E1
MYH9
GAK
HGS
CP
SOD1
BORCS8
UVRAG
SLC38A7
IMPDH1
SCN11A
CLN8
RAB3A
DAGLB
TINAG
PLA2G15
VPS33B
VPS16
HPSE
FAM98A
RNASEK
ENTPD4
CACNG4
RAB38
HLA-F
SLC38A9
LAMTOR2
ATP8A1
VNN1
C3AR1
ABCA1
RNASE2
GZMB
HLA-DRB3
MAN2B2
PSAP
MYL11
RBSN
NAGPA
GLB1L3
PSEN1
RASGRP1
CTSS
MT3
BECN1
FUT10
ITM2C
PLBD1
TPCN1
EPDR1
AZU1
SPG11
ABCB6
CHMP4B
ABCB9
SCYL2
PYCARD
LRBA
MTM1
GABARAP
PGAP6
SPPL2A
SHKBP1
EGF
LDLR
DNASE2B
PRKCD
VAT1
HAS2
EEF1A2
P2RX7
ATP6V1C2
CTSK
CTSO
LIPA
GLB1L
WASH3P
STXBP2
CTNS
TNFAIP3
SNX14
CACNG2
CPNE1
TSG101
HEBP2
MMD
ATP6V1B2
PIP4K2A
CHMP7
ABCA3
TECPR1
CHMP5
SRPX
LAPTM5
CHMP1A
CCDC91
DRAM1
SULT1C2
BLOC1S5
HDAC6
NSG2
PLAAT3
GCA
SLC3A2
SLC35F6
VPS4A
VAMP4
SORT1
GPLD1
ANXA6
SLC18A2
MYO5A
NR4A3
DENND3
ENPEP
TMEM45B
SLC36A1
CKAP4
CLCN4
CLCN5
NAPG
LITAF
SLC30A3
OMD
KCNE2
SDC4
ABCA5
GLA
TGFBRAP1
RNASET2
AP1M2
SDCBP
KIF5B
PIK3CG
C3
SERPINA3
RRAGA
CACNG8
LAMP1
CST7
PYGB
ACLY
BST2
BGN
GCC2
MAN2B1
RNF13
SORL1
LRRC8A
LRRK2
GPR143
STK11IP
TLR8
HEXA
AP2S1
SPACA7
DTX3L
INSR
MCOLN3
CTSC
MAPK1
GNPTAB
GPC2
PLAAT1
CLTC
TRAF3IP3
MNDA
MREG
RAB3D
TMEM199
CTSG
PIP4P2
C6orf120
BIN1
ACAN
IST1
ATP6V1C1
LYST
NPRL2
PRELP
LUM
SCARB1
ELAPOR1
HPS1
CDX2
SYK
ATG16L1
VAMP7
RHEB
GIMAP5
PRSS57
ARSK
MGST1
CTSH
NCF2
GNA11
FPR1
RAP1B
GPC5
AP2M1
ATP11A
CPLX2
OCIAD2
NEU4
AGRN
MANBA
HRNR
GPR15LG
CLCN7
CLCN6
CLCN3
S100A13
P2RX4
PIK3R4
HPS6
FNIP1
GGH
LGMN
NEU1
PA2G4
MARCHF9
DPP7
NAPSA
AP1S1
WDR48
MFSD12
WDR11
MARCHF3
ACP4
RAB34
SLC29A3
PRKN
ABCA2
LAMP5
BACE1
PSAPL1
HLA-DPB1
HLA-DQA2
HLA-DRB1
HLA-DQB1
SPPL2B
UEVLD
RUBCN
VAMP8
ARHGAP45
VPS13C
MARCHF1
EPG5
TOLLIP
PLEKHM2
FFAR4
NCF4
SLC44A2
MLC1
SLC39A14
PAX2
LAPTM4A
OSTM1
AP4M1
SLC26A11
SNAP23
GLB1L2
PTGDS
ATP6V1E1
DNASE2
TMEM165
NCSTN
HOOK3
RDH14
ATP6V0A4
VPS36
CD34
IFITM1
LAPTM4B
TUBB4B
ASB15
RNF128
TMEM25
NPC2
ATRAID
TMEM63A
HLA-DRB5
GLB1
PIK3CD
RB1CC1
GNAI1
SLC15A3
CSPG4
ARSD
SGSH
PSMD1
GPC3
ATP6V0B
GYG1
AP2B1
S100A7
CORO1A
PON2
GRN
RETN
GLIPR1
TRPM2
FASLG
GOPC
AP3B1
IL1B
ABCA13
ELANE
GUSB
VCP
ZFYVE16
CLVS1
SLC46A3
GPR137C
SIAE
RPTOR
CEACAM8
TMEM192
ATP6V1A
RRAGD
ATP6AP1
HLA-DOA
CLEC16A
HSPA8
ACP2
TRIP10
GLMP
KLHL22
AP1B1
CPQ
HLA-DMB
HLA-DMA
TMEM97
SLC7A14
LYZ
SLC36A4
RRAGC
GNB4
NCOA4
TRIM23
PLD3
RAB12
TM6SF1
BLOC1S1
TASL
UBXN6
UNC93B1
PIGR
CLVS2
SPPL2C
WDR41
KICS2
PPT1
SLC12A4
GNLY
CACNG3
SLC17A5
SPHK2
SLC39A8
C9orf72
BRI3
SLC15A4
DDOST
GNS
GPRASP1
PLEKHM1
ZKSCAN3
TSPAN1
CRYAB
MRGPRX2
CPPED1
PLEKHF2
AKTIP
PRTN3
TFEB
CCZ1
CCZ1B
ANK2
LRP2
HSPG2
VLDLR
RNASE3
FABP5
CTBS
EVA1A
CHMP2B
FYCO1
SLC66A1
DNAJC5
MAP1LC3A
SH3BP4
MFSD1
RAB9B
DCN
DSN1
MYO6
ADRB2
ADA
MAP6
VPS39
ATP11C
TLR9
ANKRD27
PIKFYVE
CCDC115
PADI2
PTGES2
VPS53
MARCHF8
PLA2G5
TMEM74
DAB2
TREX1
TRAK1
LYN
HSP90AA1
RILP
LITAFD
GRP
PRSS2
COL6A1
ECE1
TUBB
LAMP3
OCLN
NKG7
CALCRL
CBL
GALNS
MGRN1
HPS4
SPAG9
PRSS16
SNX6
TSC2
PSEN2
RTN4
SPAAR
AKR1B10
GM2A
SLC45A2
ASS1
LHCGR
CUBN
GPR137B
FMOD
SERPINB3
RNF167
ATG14
SZT2
RUBCNL
CTSB
HEXB
NEU3
TIAL1
RRAGB
ATP6V1F
ATP13A2
PPT2
ATP6V0A1
VPS41
ADORA2B
RNASE6
ZFYVE26
SRGN
FLOT1
CPNE3
ATP6AP2
PI4KB
UBA1
CAPN2
IDS
ATP6V1G1
CLU
CD1C
CD1B
LAMTOR1
HYAL3
SLC30A2
VPS11
CTSZ
CD81
MARCHF2
LYSET
RAB44
KCNQ1
NCAN
FUCA2
OCIAD1
USP6
CLN6
MCOLN1
SNX16
NEDD4
ATP6V0D2
LAMP2
ANKFY1
GNAI3
RNF152
LARS1
GPC1
ABCD1
MPO
AHNAK
TCN2
KCNE1
TMEM9B
HLA-DPA1
SFTPB
CSPG5
ACP3
SNX27
ARG1
STX8
DYNC1H1
ELAPOR2
B4GALT1
NAGLU
GALC
ARSA
USP5
WDR81
DEF8
SLC48A1
DOC2A
WASHC5
GDI2
MPZ
HLA-DOB
HLA-DRB4
VIPAS39
SDC2
CXCR4
TPP1
GBA1
ATP10B
LRP1
FNIP2
NAAA
VPS54
HLA-DQA1
HLA-DRA
HCK
TMEM179B
WDR45B
SDC1
VPS13B
CLNK
TCIRG1
IFI30
HLA-H
PXK
PLA2G4E
RNF19B
TRIM29
RAMP2
PDE1C
SCARB2
NPRL3
ANPEP
ANK3
GPR137
IRAG2
PRDX6
ACP5
CXCR2
CD63
VCAN
ABCD4
SEC13
SFTPD
EHD3
MYO7A
ADA2
STS
CHID1
PLAC8
TMEM9
WDR59
PLA2G10
TLR3
HRG
PLD1
GGA3
STX7
ACTR10
OCRL
PLA2G3
APOB
LAT2
IL4I1
RAB2A
WDR24
SURF4
VPS13A
CMTM6
NDEL1
TINAGL1
USP4
PI4K2A
RAMP3
FTH1
FTL
GC
CLTA
ABCC10
CRHBP
CTSW
VPS35
NPC1
SRC
ORM2
SLC7A5
IFITM2
IFITM3
SYT11
ARL8B
TLR7
VPS18
CD68
ACTR2
UNC13D
PDGFRB
STOM
RAB14
SLC49A4
SLC2A8
CLN3
HGSNAT
FUCA1
STX3
TYR
AP3D1
ATP6V0D1
CSF3
EEF1A1
SNX1
CCT2
PIP4K2B
RAB27A
RAB9A
ASAH1
RAB7A
RAB5C
FHIP1B
TOM1
SLCO4C1
SNX2
TMEM79
TMEM30A
TMEM175
DEFA4
AP5S1
ACE
LMBRD1
AP1S3
TMEM106B
CAP1
SQSTM1
ADAM8
NSF
NCF1
AP1M1
TMEM59
CHMP4A
PIP4P1
PINK1
BECN2
MILR1
LRRC8E
PTGDR
CAT
CHIT1
GRIN2B
GDAP2
DNAJC3
PLEKHF1
MIOS
KERA
PRF1
FNBP1
CTSV
AP1S2
RPS6KC1
GNAQ
CFTR
CYBRD1
CAPN1
NAPRT
CTSF
ANXA2
AP5B1
VMA21
CTSD
PRCP
LAT
ZNRF1
KIF13A
SYT7
CYB561
GNPTG
ATP11B
ARRB1
BCAN
KPTN
VPS4B
ATP6V1D
BPI
CRYBA1
TRAPPC1
LAMTOR4
RMC1
